# Supplementary material for: Short-Term Mild Temperature-Stress-Induced Alterations in the C. elegans Phosphoproteome
Source: Int J Mol Sci. 2020 Sep 3;21(17):6409. doi: 10.3390/ijms21176409 (PMC7504583; doi:10.3390/ijms21176409)
Supplement: Supplementary file 1 [file ijms-21-06409-s001.zip]

Archive with 8 entries (7 files):
- Supplementary/
- Supplementary/.DS_Store
- Supplementary/Supplementary Figure S1.png
- Supplementary/Table S1.xlsx
- Supplementary/Table S2.xlsx
- Supplementary/Table S3.xlsx
- Supplementary/Table S4.xls
- Supplementary/Table S5.xlsx
