# Supplementary material for: Short-Term Mild Temperature-Stress-Induced Alterations in the C. elegans Phosphoproteome
Source: Int J Mol Sci. 2020 Sep 3;21(17):6409. doi: 10.3390/ijms21176409 (PMC7504583; doi:10.3390/ijms21176409)
Supplement: Supplementary file 1 [file ijms-21-06409-s001.zip › Supplementary/Table S1.xlsx]

## Sheet: Table S1
Table S1. Phosphopeptide information quantified by LC-MS/MS
																																			Experiment.1			Experiment.2			Experiment.3
Sequence	# PSMs	# Proteins	# Protein Groups	Protein Group Accessions	Modifications	MH+ [Da]	phosphoRS Site Probabilities	L4_1	L4_2	L4_3	15℃_10min_1	15℃_10min_2	15℃_10min_3	20℃_10min_1	20℃_10min_2	20℃_10min_3	25℃_10min_1	25℃_10min_2	25℃_10min_3	15℃_60min_1	15℃_60min_2	15℃_60min_3	20℃_60min_1	20℃_60min_2	20℃_60min_3	25℃_60min_1	25℃_60min_2	25℃_60min_3	Mixture1	Mixture2	Mixture3	q-Value	PEP	# Missed Cleavages	Exp.1	IonScore A3 Exp.1	Exp Value Exp.1	Exp.2	IonScore A3 Exp.2	Exp Value Exp.2	Exp.3	IonScore A3 Exp.3	Exp Value Exp.3
AAAAAGPLQPETENAGTSV	6	1	1	O45952	N-Term(iTRAQ8plex); S18(Phospho)	2139.03	T(12): 1.3; T(17): 1.3; S(18): 97.5		0.135019	0.0918291		0.113292	0.297945		0.138633	0.147657		0.101496	0.0505359		0.117565	0.214291		0.125511	0.053287		0.118118	0.0874499		0.150367	0.0570053	0	4.386e-13	0				High	33.7	0.00637736	High	31.6	0.0103429
AAAAAPVGASSQSKPPAPSPTSR	1	1	1	Q95XA7	N-Term(iTRAQ8plex); K14(iTRAQ8plex); S19(Phospho)	2794.46	S(10): 0.0; S(11): 0.0; S(13): 0.0; S(19): 33.3; T(21): 33.3; S(22): 33.3	0.119219			0.130123			0.152367			0.142747			0.106624			0.112105			0.113685			0.123131			0	6.989e-08	1	High	28.44	0.0363776
AAAANLDMGSDAAFPSLADASK	1	1	1	Q20310	N-Term(iTRAQ8plex); S10(Phospho); K22(iTRAQ8plex)	2782.36	S(10): 100.0; S(16): 0.0; S(21): 0.0	0.12533			0.133236			0.127071			0.0966799			0.105135			0.129942			0.161197			0.121409			0	1.036e-08	0	High	39.66	0.00254137
AAAANSSSSNNNSPATR	2	2	1	O61528	N-Term(iTRAQ8plex); S9(Phospho); S13(Phospho)	2083.87	S(6): 0.0; S(7): 0.8; S(8): 49.6; S(9): 49.6; S(13): 100.0; T(16): 0.0			0.131571			0.125319			0.13018			0.0947016			0.110449			0.15248			0.125321			0.129977	0	5.085e-08	0							High	41.51	0.000420259
AAAASPVSNLYR	1	1	1	Q9BIC1	N-Term(iTRAQ8plex); S5(Phospho)	1603.82	S(5): 100.0; S(8): 0.0; Y(11): 0.0			0.151342			0.11823			0.123025			0.106961			0.138947			0.120562			0.117754			0.123179	0	8.086e-08	0							High	43.7	0.000388187
AAAASPVSNLYRPTSASNLFAPPR	5	1	1	Q9BIC1	N-Term(iTRAQ8plex); S5(Phospho); S15(Phospho)	2922.42	S(5): 100.0; S(8): 0.9; Y(11): 0.9; T(14): 48.7; S(15): 48.7; S(17): 0.9		0.119914	0.146453		0.132338	0.134585		0.093179	0.146469		0.176666	0.144043		0.13551	0.0993458		0.129239	0.100879		0.0744659	0.112464		0.138687	0.11576	0	3.21e-05	1				High	16.02	0.642589	High	19.87	0.263779
AAAASPVSNLYRPTSASNLFAPPR	9	1	1	Q9BIC1	N-Term(iTRAQ8plex); Y11(Phospho)	2842.45	S(5): 0.0; S(8): 0.9; Y(11): 48.6; T(14): 0.9; S(15): 48.6; S(17): 0.9		0.119746			0.090685			0.125776			0.153391			0.128141			0.124287			0.0944468			0.130525		0	4.862e-16	1				High	29.35	0.0295589
AAADDEDDEGEEMDASEEVEA	5	1	1	O17406	N-Term(iTRAQ8plex); M13(Oxidation); S16(Phospho)	2626.96	S(16): 100.0	0.165473	0.157389	0.191434	0.192785	0.146578	0.170856	0.153839	0.144564	0.13141	0.0349332	0.205167	0.062377	0.0762464	0.0836845	0.095855	0.105638	0.114055	0.0901604	0.100138	0.032987	0.0981855	0.137258	0.115575	0.134325	0	5.693e-15	0	High	96.54	6.65459e-10	High	67.26	5.45002e-07	High	75.7	8.47833e-08
AAADDEDDEGEEMDASEEVEA	2	1	1	O17406	N-Term(iTRAQ8plex); S16(Phospho)	2610.97	S(16): 100.0	0.276181	0.148887		0.195309	0.146511		0.140593	0.106593		0.0380594	0.17084		0.0621117	0.146372		0.0384832	0.0925904		0.0799187	0.0364953		0.169345	0.151712		0	4.862e-16	0	High	67.3	6.4242e-07	High	75.28	1.05252e-07
AAAFASNPSHSLDYQEVGASNPR	3	1	1	A4F338	N-Term(iTRAQ8plex); S11(Phospho)	2773.28	S(6): 0.0; S(9): 0.0; S(11): 100.0; Y(14): 0.0; S(20): 0.0	0.127525	0.104765		0.120525	0.119185		0.133466	0.115715		0.119806	0.121455		0.121827	0.138608		0.121422	0.120051		0.116044	0.134597		0.139385	0.145623		0	4.794e-16	0	High	82.2	1.19608e-07	High	69.12	2.46148e-06
AAALAHAIDDQSSYTDNS	20	1	1	Q19625	N-Term(iTRAQ8plex); S12(Phospho)	2233.99	S(12): 20.0; S(13): 20.0; Y(14): 20.0; T(15): 20.0; S(18): 20.0		0.105282	0.193426		0.160804	0.111514		0.143537	0.136577		0.133292	0.128922		0.106979	0.0703504		0.103626	0.116459		0.125117	0.119681		0.169048	0.123071	0	8.336e-08	0				High	26.95	0.0225048	High	41.94	0.000767682
AAALEVSETK	2	1	1	Q9N533	N-Term(iTRAQ8plex); S7(Phospho); K10(iTRAQ8plex)	1706.91	S(7): 100.0; T(9): 0.0			0.131403			0.116201			0.129356			0.126282			0.123722			0.119858			0.119115			0.132402	0	0.0003354	0							High	38.27	0.00231596
AAAPPASLK	5	1	1	Q23050	N-Term(iTRAQ8plex); S7(Phospho); K9(iTRAQ8plex)	1513.85	S(7): 100.0	0.106773	0.0940478	0.117283	0.114987	0.125099	0.117497	0.1331	0.127675	0.117137	0.116631	0.119376	0.116504	0.127802	0.140529	0.133357	0.143774	0.123429	0.142848	0.129237	0.141768	0.137116	0.126607	0.128076	0.117905	0	0.0004765	0	High	30.55	0.0107928	High	30.54	0.00975803	High	32.35	0.00713076
AAAPPASLKSPTPGR	8	1	1	Q23050	N-Term(iTRAQ8plex); K9(iTRAQ8plex); S10(Phospho)	2109.16	S(7): 0.0; S(10): 1.0; T(12): 99.0	0.109539	0.0986618	0.12955	0.0991411	0.143296	0.0970773	0.110177	0.144241	0.0928284	0.252405	0.146509	0.247666	0.0870915	0.114306	0.0987026	0.120493	0.0993548	0.131409	0.0837606	0.102313	0.0779358	0.136925	0.143591	0.124831	0	3.216e-08	1	High	26.65	0.034171	High	29.08	0.0203931	High	13.39	0.696376
AAAPPASLKSPTPGR	40	1	1	Q23050	N-Term(iTRAQ8plex); K9(iTRAQ8plex); S10(Phospho); T12(Phospho)	2189.13	S(7): 0.0; S(10): 100.0; T(12): 100.0	0.137399	0.130695	0.149002	0.130571	0.130247	0.13036	0.147646	0.128024	0.122672	0.128932	0.13644	0.136864	0.103787	0.118892	0.117097	0.109046	0.103251	0.117049	0.0994612	0.105003	0.0880699	0.133424	0.137805	0.124041	0	5.292e-07	1	High	37.37	0.00325236	High	28.28	0.0272669	High	23.05	0.0909151
AAAPVSPNPASSR	3	1	1	Q9XVT2	N-Term(iTRAQ8plex); S12(Phospho)	1608.81	S(6): 0.0; S(11): 50.0; S(12): 50.0	0.13206	0.118139		0.127116	0.128583		0.1437	0.119744		0.11134	0.119185		0.0967657	0.122285		0.120575	0.127287		0.136053	0.114329		0.132391	0.150448		0	0.002843	0	High	22.56	0.0415969	High	23.16	0.0381616
AAAPVSPNPASSR	8	1	1	Q9XVT2	N-Term(iTRAQ8plex); S6(Phospho); S11(Phospho)	1688.77	S(6): 100.0; S(11): 50.0; S(12): 50.0	0.119143	0.124292	0.144967	0.116093	0.113048	0.121259	0.140765	0.121824	0.116023	0.128658	0.121202	0.116292	0.104609	0.124466	0.121365	0.132298	0.116968	0.121101	0.12789	0.134254	0.133827	0.12936	0.143492	0.125166	0	0.001531	0	High	16.04	0.155554	High	20.91	0.0502796	High	11.67	0.449308
AAASFQENPQEDGK	4	1	1	D9N147	N-Term(iTRAQ8plex); S4(Phospho); K14(iTRAQ8plex)	2180.04	S(4): 100.0	0.110859	0.109154	0.15069	0.118847	0.105778	0.110496	0.131207	0.126074	0.143421	0.11899	0.121861	0.112908	0.13846	0.118444	0.11271	0.13017	0.126102	0.113057	0.118777	0.141497	0.132388	0.132691	0.151091	0.119518	0	4.337e-08	0	High	54.99	5.03961e-05	High	52.21	9.19796e-05	High	50.29	0.000144052
AAASSSDSSDDEK	1	1	1	Q9XVS4	N-Term(iTRAQ8plex); S8(Phospho); S9(Phospho); K13(iTRAQ8plex)	2037.85	S(4): 0.0; S(5): 0.0; S(6): 0.0; S(8): 100.0; S(9): 100.0		0.145024			0.141564			0.129085			0.153362			0.101276			0.102718			0.0867374			0.140234		0	3.827e-15	0				High	33.41	0.00259941
AAASTSSSR	1	1	1	Q18508	N-Term(iTRAQ8plex); T5(Phospho)	1221.57	S(4): 33.0; T(5): 33.0; S(6): 33.0; S(7): 0.5; S(8): 0.5		0.144375			0.127199			0.128031			0.121508			0.117271			0.105691			0.12293			0.132994		0.003	0.04307	0				High	10.92	0.319593
AAATAAVNTLTPQQQQQQR	1	1	1	O61907	N-Term(iTRAQ8plex); T11(Phospho)	2409.22	T(4): 0.0; T(9): 0.0; T(11): 100.0		0.140452			0.120701			0.128269			0.119894			0.115025			0.108045			0.14527			0.122345		0	4.862e-16	0				High	45.42	0.000638749
AAATIGSESPVIQMR	3	1	1	Q8IU06	N-Term(iTRAQ8plex); S9(Phospho)	1914.96	T(4): 0.0; S(7): 50.0; S(9): 50.0	0.152335	0.149226		0.0946272	0.0945128		0.142221	0.0932929		0.108051	0.12031		0.110226	0.12821		0.127229	0.117169		0.135332	0.137536		0.129978	0.159744		0	2.225e-10	0	High	62.17	9.07071e-06	High	20.25	0.142553
AAATIGSESPVIQMR	5	1	1	Q8IU06	N-Term(iTRAQ8plex); S9(Phospho); M14(Oxidation)	1930.96	T(4): 0.0; S(7): 0.0; S(9): 100.0	0.142373	0.129094	0.132929	0.101334	0.0932204	0.101817	0.121849	0.124603	0.127392	0.10723	0.142987	0.128088	0.115518	0.108529	0.113214	0.148496	0.133644	0.133554	0.134907	0.147394	0.131727	0.128292	0.120529	0.114509	0	3.34e-09	0	High	37.83	0.00222502	High	38.58	0.00186519	High	55.18	4.14126e-05
AACAQCDALRSPI	3	1	1	Q22592	N-Term(iTRAQ8plex); C3(Carbamidomethyl); C6(Carbamidomethyl); S11(Phospho)	1816.84	S(11): 100.0	0.123649	0.114516	0.134673	0.126634	0.111962	0.125826	0.124245	0.13172	0.124355	0.127233	0.126574	0.12476	0.104544	0.137528	0.1344	0.12208	0.119686	0.123512	0.123053	0.130378	0.119203	0.148562	0.127638	0.11327	0	0.0002001	1	High	20.5	0.0748651	High	22.81	0.0421498	High	13.43	0.401738
AADDRNETGRPATPTMEADK	1	1	1	G5EGE9	N-Term(iTRAQ8plex); T13(Phospho); K20(iTRAQ8plex)	2834.35	T(8): 50.0; T(13): 50.0; T(15): 0.0	0.136496			0.135682			0.135452			0.120767			0.108467			0.105381			0.113372			0.144383			0	0.003648	2	High	10.55	2.25108
AADDRNETGRPATPTMEADK	2	1	1	G5EGE9	N-Term(iTRAQ8plex); T13(Phospho); M16(Oxidation); K20(iTRAQ8plex)	2850.35	T(8): 0.1; T(13): 97.4; T(15): 2.5	0.124713	0.130214		0.130005	0.104146		0.123155	0.130503		0.13396	0.145406		0.106933	0.109956		0.146792	0.118201		0.128201	0.109482		0.10624	0.152093		0	0.002805	2	High	13.93	0.973005	High	11.05	1.91205
AADPAILSPPIQTQR	9	1	1	Q21288	N-Term(iTRAQ8plex); S8(Phospho)	1962.04	S(8): 100.0; T(13): 0.0	0.137063	0.124782	0.141721	0.117835	0.115091	0.122513	0.146041	0.134886	0.120347	0.116246	0.130249	0.111309	0.124256	0.115251	0.13594	0.104014	0.107339	0.138929	0.125425	0.120465	0.121506	0.132544	0.147159	0.125157	0	4.788e-08	0	High	46.86	0.000319398	High	42	0.00102215	High	39.95	0.00168934
AADRPTSAVNGR	1	1	1	Q19818	N-Term(iTRAQ8plex); S7(Phospho)	1598.79	T(6): 50.0; S(7): 50.0		0.115801			0.12596			0.132597			0.138625			0.117579			0.127278			0.116213			0.125948		0	0.001551	1				High	11.19	0.729913
AADTVNPWETPRQEPVDGVVQPR	14	1	1	Q20947	N-Term(iTRAQ8plex); T10(Phospho)	2945.45	T(4): 0.0; T(10): 100.0	0.118	0.114096	0.152149	0.134284	0.120668	0.121154	0.13684	0.12875	0.121349	0.127484	0.137839	0.121547	0.123403	0.121835	0.129845	0.112993	0.115185	0.122262	0.0962741	0.108818	0.117805	0.142669	0.157712	0.120454	0	3.166e-08	1	High	27.58	0.0476609	High	25.67	0.0748013	High	26.12	0.0702486
AADWNLDSPAWTGR	1	1	1	Q9N489	N-Term(iTRAQ8plex); S8(Phospho)	1943.89	S(8): 100.0; T(12): 0.0		0.132526			0.106099			0.13098			0.144228			0.138885			0.0878402			0.125185			0.134257		0	3.031e-11	0				High	31.96	0.00675003
AAEPTSATTDR	2	0	0		N-Term(iTRAQ8plex); S6(Phospho)	1503.7	T(5): 1.2; S(6): 98.8; T(8): 0.0; T(9): 0.0																									0	0.000266	0							High	16.87	0.12027
AAEQIDPSSTPPEPK	2	1	1	P81299	N-Term(iTRAQ8plex); S8(Phospho); K15(iTRAQ8plex)	2255.14	S(8): 99.0; S(9): 1.0; T(10): 0.0	0.145347	0.118225		0.113674	0.108495		0.137321	0.126791		0.109259	0.11091		0.132709	0.143418		0.116881	0.124019		0.108923	0.123608		0.135886	0.144534		0	3.956e-09	0	High	37.68	0.00368514	High	38.46	0.00307218
AAESATTETVEK	1	1	1	G5EDE4	N-Term(iTRAQ8plex); S4(Phospho); K12(iTRAQ8plex)	1924.96	S(4): 100.0; T(6): 0.0; T(7): 0.0; T(9): 0.0		0.187574			0.110531			0.110844			0.121329			0.11544			0.0998604			0.132447			0.121974		0	9.663e-05	0				High	30.74	0.0117224
AAETSSSQGNFFDSLQFEDR	20	2	1	G5EDJ6	N-Term(iTRAQ8plex); S6(Phospho)	2620.14	T(4): 0.6; S(5): 49.4; S(6): 49.4; S(7): 0.6; S(14): 0.0	0.115782	0.0944961	0.0805932	0.0825172	0.0869783	0.124487	0.158211	0.122229	0.16966	0.0925346	0.121811	0.105656	0.171963	0.122687	0.0977083	0.145681	0.165042	0.121785	0.093963	0.130535	0.15196	0.0966204	0.119569	0.0989789	0	4.862e-16	0	High	75.09	3.90275e-07	High	71.52	8.20967e-07	High	72.49	7.49638e-07
AAGAAPSTPR	6	1	1	Q21831	N-Term(iTRAQ8plex); T8(Phospho)	1282.64	S(7): 0.9; T(8): 99.1	0.124301	0.113126	0.129237	0.126192	0.120391	0.117389	0.147808	0.118216	0.137846	0.132339	0.123618	0.118797	0.113462	0.123272	0.124604	0.116333	0.123374	0.13267	0.114067	0.139888	0.122268	0.125498	0.136784	0.117188	0	4.754e-06	0	High	44.23	0.000215216	High	34.04	0.00226813	High	39.44	0.000585878
AAGEQDPFKTPQK	2	1	1	H2KZH7	N-Term(iTRAQ8plex); K9(iTRAQ8plex); T10(Phospho); K13(iTRAQ8plex)	2409.29	T(10): 100.0	0.126108		0.142453	0.137727		0.133833	0.144984		0.121431	0.108945		0.115275	0.12765		0.132615	0.111501		0.119396	0.101075		0.107502	0.142011		0.127495	0	0.0005346	1	High	19.66	0.23413				High	20.64	0.186403
AAGFNLPNVTVEDQGK	2	1	1	O01692	N-Term(iTRAQ8plex); T10(Phospho); K16(iTRAQ8plex)	2348.21	T(10): 100.0	0.13397		0.135843	0.104385		0.125977	0.137156		0.112857	0.110288		0.121709	0.133427		0.144711	0.137306		0.104071	0.132514		0.137527	0.110954		0.117305	0	4.274e-08	0	High	32.76	0.0110964				High	12.22	1.34953
AAGHSVPAPRDSTEDEAAGVK	13	1	1	G5EGT7	N-Term(iTRAQ8plex); S12(Phospho); K21(iTRAQ8plex)	2753.36	S(5): 0.0; S(12): 99.0; T(13): 1.0	0.132557	0.11663	0.14669	0.130665	0.125239	0.148643	0.140257	0.12693	0.127795	0.117662	0.135662	0.108195	0.116556	0.112804	0.122413	0.11401	0.118143	0.113745	0.110494	0.12484	0.101696	0.128588	0.138161	0.130824	0	7.147e-10	1	High	29.01	0.0310867	High	27.75	0.0427256	High	19.72	0.277315
AAGHSVPAPRDSTEDEAAGVK	1	1	1	G5EGT7	N-Term(iTRAQ8plex); S12(Phospho); T13(Phospho); K21(iTRAQ8plex)	2833.33	S(5): 5.5; S(12): 97.2; T(13): 97.2		0.154829			0.140584			0.141416			0.12601			0.104545			0.10651			0.103316			0.12279		0	0.00209	1				High	10.25	2.03445
AAGPTSDLSK	1	1	1	Q22290	N-Term(iTRAQ8plex); S6(Phospho); K10(iTRAQ8plex)	1634.86	T(5): 50.0; S(6): 50.0; S(9): 0.0			0.141			0.142			0.126231			0.12349			0.126685			0.101735			0.107548			0.13131	0	0.003531	0							High	19.26	0.181423
AAGPTSDLSK	1	1	1	Q22290	N-Term(iTRAQ8plex); S6(Phospho); S9(Phospho); K10(iTRAQ8plex)	1714.83	T(5): 1.1; S(6): 98.9; S(9): 100.0			0.138586			0.134156			0.206569			0.11298			0.12981			0.0854413			0.0966919			0.0957656	0.004	0.04313	0							High	20.26	0.0927761
AAGSDDEDDESFVVAPR	57	1	1	Q23670	N-Term(iTRAQ8plex); S4(Phospho)	2163.94	S(4): 100.0; S(11): 0.0	0.136844	0.111525	0.1278	0.119423	0.110018	0.127711	0.132329	0.123163	0.125693	0.100653	0.131321	0.105875	0.11329	0.114585	0.129271	0.124659	0.126574	0.113317	0.129576	0.126879	0.137036	0.137367	0.146586	0.117336	0	2.797e-14	0	High	105.49	2.07629e-10	High	100.51	6.58009e-10	High	109.93	7.82511e-11
AAGSDDEDDESFVVAPR	8	1	1	Q23670	N-Term(iTRAQ8plex); S4(Phospho); S11(Phospho)	2243.91	S(4): 100.0; S(11): 100.0	0.167869	0.131417	0.14496	0.190832	0.112625	0.144625	0.123835	0.12097	0.13268	0.0850173	0.164215	0.0985384	0.0993014	0.117888	0.123941	0.122399	0.126594	0.12173	0.11482	0.0864286	0.10717	0.116771	0.143486	0.124959	0	6.067e-13	0	High	45.97	0.000106231	High	63.44	1.90217e-06	High	94.41	1.61198e-09
AAGSDEEDEK	2	1	1	O44918	N-Term(iTRAQ8plex); S4(Phospho); K10(iTRAQ8plex)	1738.79	S(4): 100.0	0.128843	0.138702		0.140534	0.11569		0.157273	0.120584		0.0932769	0.120607		0.138388	0.152859		0.0940675	0.104838		0.117305	0.11911		0.130314	0.127609		0	3.876e-12	0	High	25.82	0.0202909	High	41.47	0.000520383
AAGSDHGSDQPLITNEEWSSTTAK	9	1	1	Q3HKC5	N-Term(iTRAQ8plex); S4(Phospho); S8(Phospho); K24(iTRAQ8plex)	3270.49	S(4): 100.0; S(8): 100.0; T(14): 0.0; S(19): 0.0; S(20): 0.0; T(21): 0.0; T(22): 0.0	0.129571	0.123438	0.130019	0.135645	0.11143	0.142843	0.131294	0.121776	0.112313	0.0978386	0.152498	0.106026	0.138947	0.122581	0.149478	0.118085	0.115273	0.100601	0.129559	0.118754	0.139524	0.129886	0.149034	0.115993	0	1.588e-08	0	High	45.74	0.000612044	High	49.3	0.00026259	High	17.98	0.364616
AAHSVAGGIR	4	1	1	Q09531	N-Term(iTRAQ8plex); S4(Phospho)	1322.68	S(4): 100.0	0.114045	0.0945899		0.119185	0.126551		0.13768	0.121084		0.120791	0.119644		0.117975	0.130825		0.129783	0.117176		0.124276	0.140627		0.134359	0.148465		0	0.0004097	0	High	32.71	0.0057866	High	27.25	0.0208143
AAIQNQLSATDESEMTEQQK	8	1	1	Q17558	N-Term(iTRAQ8plex); S8(Phospho); M15(Oxidation); K20(iTRAQ8plex)	2926.4	S(8): 33.1; T(10): 33.1; S(13): 33.1; T(16): 0.7	0.125405		0.135474	0.162336		0.141127	0.124064		0.141743	0.117049		0.0972658	0.127403		0.119519	0.109853		0.138913	0.107619		0.108259	0.126273		0.1177	0	3.554e-08	0	High	17.17	0.469115				High	41.06	0.00189982
AAIQSSSVQVMKPPRSPSSVSCK	2	1	1	A6ZJ71	N-Term(iTRAQ8plex); K12(iTRAQ8plex); S16(Phospho); C22(Carbamidomethyl); K23(iTRAQ8plex)	3423.81	S(5): 0.0; S(6): 0.0; S(7): 0.0; S(16): 96.7; S(18): 1.7; S(19): 1.7; S(21): 0.0	0.109665	0.0773445		0.149207	0.118986		0.17071	0.123784		0.142923	0.160977		0.100754	0.133052		0.110832	0.10917		0.103201	0.128826		0.112708	0.14786		0	4.862e-16	2	High	30.72	0.0227057	High	44.77	0.000936928
AAIQSSSVQVMKPPRSPSSVSCK	5	1	1	A6ZJ71	N-Term(iTRAQ8plex); M11(Oxidation); K12(iTRAQ8plex); S16(Phospho); C22(Carbamidomethyl); K23(iTRAQ8plex)	3439.82	S(5): 0.0; S(6): 0.0; S(7): 0.0; S(16): 97.1; S(18): 1.4; S(19): 1.4; S(21): 0.0		0.109053	0.158894		0.140252	0.137308		0.120567	0.106057		0.139504	0.145199		0.121961	0.113366		0.111668	0.113396		0.128858	0.103545		0.125267	0.122235	0	4.862e-16	2				High	33.61	0.0115846	High	29.54	0.0299056
AAISAVK	3	2	1	G5EDZ5	N-Term(iTRAQ8plex); S4(Phospho); K7(iTRAQ8plex)	1347.78	S(4): 100.0	0.0953594	0.0643508	0.0984901	0.0856234	0.105199	0.113729	0.136055	0.128447	0.12871	0.139842	0.131522	0.109302	0.119798	0.13441	0.122091	0.151023	0.135988	0.152121	0.161563	0.172703	0.171511	0.110736	0.12738	0.104046	0	0.001351	0	High	29.76	0.0127347	High	31.68	0.00944093	High	29.81	0.0145216
AALALQNSR	2	2	1	Q9XTG1	N-Term(iTRAQ8plex); S8(Phospho)	1327.71	S(8): 100.0	0.12279		0.139595	0.119879		0.116605	0.123841		0.139465	0.143279		0.121956	0.100874		0.13021	0.130866		0.126567	0.125319		0.115343	0.133152		0.110258	0.005	0.06445	0	High	17.6	0.231996				High	16.3	0.28834
AALTPVHDK	6	1	1	P34722	N-Term(iTRAQ8plex); T4(Phospho); K9(iTRAQ8plex)	1639.9	T(4): 100.0	0.128154	0.113108	0.133227	0.122699	0.125335	0.120545	0.140941	0.129711	0.113026	0.129755	0.125799	0.12653	0.112834	0.130695	0.123645	0.118059	0.112477	0.119557	0.123849	0.126512	0.13505	0.123269	0.136131	0.125637	0	8.663e-08	0	High	41	0.00103263	High	39.24	0.00156648	High	47.74	0.000222113
AANALHAEQSSASPNSR	3	1	1	A9D3J9	N-Term(iTRAQ8plex); S13(Phospho)	2094.99	S(10): 0.0; S(11): 0.0; S(13): 100.0; S(16): 0.0	0.128725	0.108714	0.136512	0.127438	0.115506	0.127455	0.122603	0.116896	0.139957	0.126687	0.154908	0.10755	0.10823	0.13022	0.114661	0.128976	0.111445	0.11089	0.135517	0.118313	0.132806	0.121823	0.144	0.130169	0	4.862e-16	0	High	84.6	5.72116e-08	High	73.88	6.83465e-07	High	62.09	1.00428e-05
AANGDQFNDTIDIVESDYSDR	2	1	1	G5EGS8	N-Term(iTRAQ8plex); T10(Phospho)	2729.19	T(10): 100.0; S(16): 0.0; Y(18): 0.0; S(19): 0.0			0.156889			0.151475			0.157625			0.0954954			0.113028			0.106229			0.0956415			0.122154	0	1.014e-12	0							High	66.2	3.01054e-06
AANGSAQGSSR	3	1	1	G5EBZ4	N-Term(iTRAQ8plex); S5(Phospho)	1389.64	S(5): 100.0; S(9): 0.0; S(10): 0.0	0.197419	0.160861	0.118009	0.0971056	0.0895039	0.108239	0.112748	0.105455	0.126078	0.0993557	0.119125	0.122613	0.0943043	0.113422	0.129342	0.139079	0.12653	0.134594	0.139602	0.161458	0.147177	0.120386	0.123645	0.113949	0	0.0004765	0	High	29.56	0.00492448	High	15.7	0.126502	High	13.47	0.229388
AANGSAQGSSR	5	1	1	G5EBZ4	N-Term(iTRAQ8plex); S5(Phospho); S9(Phospho)	1469.6	S(5): 100.0; S(9): 50.0; S(10): 50.0	0.112539	0.0975868	0.131069	0.0928	0.103222	0.108685	0.147226	0.140026	0.105022	0.0951654	0.13085	0.108575	0.117268	0.11491	0.138816	0.158027	0.139026	0.142817	0.146963	0.159322	0.143164	0.122042	0.11065	0.121851	0	4.207e-14	0	High	27.3	0.00456211	High	46.14	5.10763e-05	High	17.89	0.0463281
AANGSAQGSSRSTPK	6	1	1	G5EBZ4	N-Term(iTRAQ8plex); S5(Phospho); S12(Phospho); T13(Phospho); K15(iTRAQ8plex)	2267.01	S(5): 98.3; S(9): 50.4; S(10): 50.4; S(12): 50.4; T(13): 50.4			0.148221			0.102531			0.12945			0.12223			0.121257			0.0949426			0.115995			0.165373	0.001	0.01353	1							High	13.56	0.588141
AANGSAQGSSRSTPKPK	1	1	1	G5EBZ4	N-Term(iTRAQ8plex); S5(Phospho); S9(Phospho); S12(Phospho); T13(Phospho); K15(iTRAQ8plex); K17(iTRAQ8plex)	2876.32	S(5): 98.8; S(9): 50.6; S(10): 50.6; S(12): 100.0; T(13): 100.0			0.162679			0.135366			0.104991			0.132496			0.12917			0.0998145			0.0920538			0.143429	0.001	0.0116	2							High	10.71	1.87244
AANVAPPGSSTDEDDDEEEDVPIPR	6	1	1	P91855	N-Term(iTRAQ8plex); S10(Phospho); T11(Phospho)	3089.28	S(9): 66.7; S(10): 66.7; T(11): 66.7			0.171227			0.139604			0.124494			0.0932633			0.0965115			0.123368			0.115088			0.0978599	0	0.003256	0							High	17.78	0.188399
AANVDVADLSASFGNLNNFSTPPK	8	1	1	Q19555	N-Term(iTRAQ8plex); S20(Phospho); K24(iTRAQ8plex)	3137.58	S(10): 0.6; S(12): 0.6; S(20): 49.4; T(21): 49.4		0.119024			0.111791			0.140998			0.143757			0.14003			0.101711			0.0816936			0.112922		0	3.169e-12	0				High	36.57	0.00593689
AAPAPTVAAPASSSVTK	23	1	1	Q9N4I3	N-Term(iTRAQ8plex); S13(Phospho); K17(iTRAQ8plex)	2214.2	T(6): 0.0; S(12): 0.6; S(13): 49.7; S(14): 49.7; T(16): 0.0	0.11487	0.120712	0.109047	0.120418	0.117053	0.117433	0.124437	0.117642	0.101224	0.129248	0.120198	0.112551	0.10992	0.119242	0.1393	0.128646	0.126702	0.145103	0.138605	0.149296	0.153963	0.124758	0.117442	0.117519	0	2.421e-09	0	High	41.94	0.00117071	High	56.94	3.83362e-05	High	43.19	0.000822743
AAPDVDSNSSFPVSDTYK	3	1	1	Q20652	N-Term(iTRAQ8plex); S7(Phospho); K18(iTRAQ8plex)	2588.23	S(7): 97.7; S(9): 1.1; S(10): 1.1; S(14): 0.0; T(16): 0.0; Y(17): 0.0	0.123964	0.135623		0.131854	0.101983		0.135935	0.139446		0.125604	0.125425		0.116824	0.138361		0.11189	0.10931		0.101785	0.121451		0.152144	0.128401		0	0.0001837	0	High	28.71	0.0279939	High	23.28	0.0989127
AAPIFASQSNLDMR	6	1	1	Q18685	N-Term(iTRAQ8plex); S7(Phospho)	1904.92	S(7): 99.2; S(9): 0.8	0.129776	0.107507	0.11648	0.129604	0.130224	0.115303	0.142935	0.133816	0.118184	0.130104	0.108383	0.132459	0.111881	0.141602	0.128907	0.105988	0.105097	0.128444	0.106966	0.125522	0.121611	0.140166	0.145971	0.13547	0	4.862e-16	0	High	61.97	8.89463e-06	High	69.24	1.70348e-06	High	55.82	3.71782e-05
AAPIFASQSNLDMR	12	1	1	Q18685	N-Term(iTRAQ8plex); S7(Phospho); M13(Oxidation)	1920.92	S(7): 99.0; S(9): 1.0	0.132512	0.127741	0.116794	0.133701	0.119879	0.131553	0.128733	0.123818	0.125602	0.128035	0.126714	0.128497	0.111667	0.119253	0.117189	0.126412	0.121461	0.132009	0.114589	0.130812	0.121764	0.132294	0.140464	0.122908	0	4.862e-16	0	High	51.23	9.90663e-05	High	37.6	0.00232865	High	24.86	0.0437628
AAPSPAK	1	1	1	Q9GYR5	N-Term(iTRAQ8plex); S4(Phospho); K7(iTRAQ8plex)	1329.73	S(4): 100.0		0.118053			0.132309			0.13774			0.115579			0.139835			0.108994			0.112161			0.135329		0.006	0.06053	0				High	19.71	0.11332
AAPSYGGK	1	1	1	Q965N8	N-Term(iTRAQ8plex); S4(Phospho); K8(iTRAQ8plex)	1438.75	S(4): 99.1; Y(5): 0.9			0.122598			0.121536			0.124963			0.129492			0.118045			0.127164			0.137133			0.119068	0	0.00486	0							High	19.13	0.134398
AAPTFAMESLGR	1	1	1	Q9XWP7	N-Term(iTRAQ8plex); S9(Phospho)	1634.78	T(4): 0.0; S(9): 100.0	0.115411			0.11434			0.143104			0.133255			0.126287			0.116241			0.116506			0.134855			0	0.0001118	0	High	30.15	0.0100952
AAPTPQSPAPNR	2	1	1	Q9U225	N-Term(iTRAQ8plex); S7(Phospho)	1590.79	T(4): 0.0; S(7): 100.0	0.186379		0.178782	0.144247		0.152552	0.156024		0.159618	0.11722		0.120938	0.102526		0.0983834	0.0896317		0.0881186	0.0809422		0.0869048	0.12303		0.114703	0	0.0001167	0	High	28.07	0.017467				High	26.4	0.0264595
AAPVIDSNQLSDEDEIDDEDTYGTR	5	1	1	Q19672	N-Term(iTRAQ8plex); S11(Phospho)	3152.36	S(7): 1.3; S(11): 98.7; T(21): 0.0; Y(22): 0.0; T(24): 0.0		0.11192	0.165788		0.11511	0.177942		0.119692	0.148905		0.161144	0.0501729		0.114527	0.130369		0.151101	0.13637		0.100486	0.0907415		0.126019	0.0784857	0	4.862e-16	0				High	50.55	0.000142289	High	57.31	3.58556e-05
AAQASGSSESDEALVDIK	2	1	1	Q9BIA3	N-Term(iTRAQ8plex); S8(Phospho); K18(iTRAQ8plex)	2466.21	S(5): 0.0; S(7): 1.0; S(8): 99.0; S(10): 0.0			0.148246			0.161222			0.157			0.109883			0.100378			0.108536			0.108059			0.106676	0	5.172e-09	0							High	46.85	0.00042237
AAQDAQVGGTDTYAK	5	1	1	Q9UB28	N-Term(iTRAQ8plex); T12(Phospho); K15(iTRAQ8plex)	2184.08	T(10): 0.0; T(12): 100.0; Y(13): 0.0	0.138679		0.137457	0.127684		0.140366	0.137213		0.130388	0.136522		0.104977	0.117341		0.113568	0.107719		0.112417	0.0989572		0.138242	0.135885		0.120119	0	4.839e-11	0	High	46	0.000447116				High	59.46	2.00435e-05
AAQDEEMMFEDEDSWDGK	7	1	1	Q9XW58	N-Term(iTRAQ8plex); M7(Oxidation); M8(Oxidation); S14(Phospho); K18(iTRAQ8plex)	2853.17	S(14): 100.0	0.127609	0.133134	0.123546	0.141481	0.108094	0.149566	0.141629	0.15947	0.135345	0.0969714	0.119767	0.069324	0.108796	0.114716	0.130049	0.156005	0.139342	0.108584	0.112667	0.109564	0.135311	0.109378	0.115913	0.133694	0	5.803e-11	0	High	48.61	0.000127392	High	38.44	0.00134626	High	64.84	3.06769e-06
AAQDEEMMFEDEDSWDGK	1	1	1	Q9XW58	N-Term(iTRAQ8plex); M8(Oxidation); S14(Phospho); K18(iTRAQ8plex)	2837.18	S(14): 100.0		0.131311			0.151938			0.112969			0.116145			0.130839			0.106282			0.123795			0.126721		0	5.103e-06	0				High	18.77	0.132076
AAQRETPSDAEEVEVK	7	2	1	H2FLJ6	N-Term(iTRAQ8plex); T6(Phospho); S8(Phospho); K16(iTRAQ8plex)	2527.2	T(6): 100.0; S(8): 100.0	0.155601	0.121252	0.129381	0.14065	0.129391	0.147778	0.154979	0.131276	0.145252	0.104759	0.133253	0.0954694	0.118661	0.13301	0.136935	0.105747	0.108995	0.114979	0.100747	0.113226	0.11378	0.118857	0.13496	0.119712	0	0.0004033	1	High	12.38	1.10994	High	21.87	0.1258	High	20.35	0.178518
AAQSESFNER	2	0	0		N-Term(iTRAQ8plex); S6(Phospho)	1522.68	S(4): 0.0; S(6): 100.0																									0	0.002802	0	High	12.88	0.2808				High	12.85	0.287934
AARTSSSEGFQNDMPTYK	6	1	1	A5JYU6	N-Term(iTRAQ8plex); T4(Phospho); S6(Phospho); K18(iTRAQ8plex)	2758.24	T(4): 65.7; S(5): 65.7; S(6): 65.7; S(7): 2.9; T(16): 0.0; Y(17): 0.0		0.123683			0.108429			0.0920862			0.116738			0.11486			0.112887			0.140886			0.190431		0.001	0.01387	1				High	11.48	1.27663
AASADCDEPEAK	11	1	1	O01615	N-Term(iTRAQ8plex); S3(Phospho); C6(Carbamidomethyl); K12(iTRAQ8plex)	1951.89	S(3): 100.0	0.140315	0.131953	0.138441	0.132295	0.124913	0.131871	0.153427	0.137477	0.153483	0.105809	0.127231	0.106167	0.130952	0.134346	0.147056	0.109475	0.111254	0.118023	0.100846	0.117092	0.0862321	0.122437	0.127675	0.115821	0	1.826e-05	0	High	38.23	0.00136786	High	40.99	0.000732467	High	38.46	0.00149689
AASDDDEEEEPVATK	20	1	1	Q19973	N-Term(iTRAQ8plex); S3(Phospho); K15(iTRAQ8plex)	2294.05	S(3): 100.0; T(14): 0.0	0.111128	0.091899	0.133049	0.146647	0.113948	0.126149	0.159517	0.136509	0.13428	0.105052	0.136078	0.0947039	0.148299	0.12237	0.14307	0.123486	0.131275	0.117267	0.0991692	0.123223	0.115334	0.110419	0.135065	0.118012	0	7.493e-07	0	High	69.53	1.35944e-06	High	72.36	7.20148e-07	High	50.56	0.000124821
AASDDDEEEEPVATKK	1	1	1	Q19973	N-Term(iTRAQ8plex); S3(Phospho); K15(iTRAQ8plex); K16(iTRAQ8plex)	2726.34	S(3): 100.0; T(14): 0.0		0.11507			0.0991637			0.162669			0.136985			0.142034			0.0905239			0.128266			0.125287		0	4.862e-16	1				High	48.27	0.000377553
AASDLNDQEVYK	6	1	1	Q19713	N-Term(iTRAQ8plex); S3(Phospho); K12(iTRAQ8plex)	2041	S(3): 100.0; Y(11): 0.0	0.120987	0.11113	0.14709	0.120939	0.120909	0.131432	0.141305	0.1372	0.115288	0.120446	0.129117	0.121733	0.122246	0.111674	0.125223	0.123636	0.114224	0.117049	0.120795	0.132664	0.121667	0.127901	0.141451	0.119634	0	2.377e-08	0	High	49.78	0.000175152	High	59.64	1.8089e-05	High	36.18	0.00397634
AASDTSDPDR	6	1	1	P30630	N-Term(iTRAQ8plex); S6(Phospho)	1418.61	S(3): 0.0; T(5): 1.3; S(6): 98.7		0.1265	0.12654		0.113957	0.109764		0.123884	0.134437		0.0980608	0.114167		0.128294	0.143259		0.124686	0.12796		0.131973	0.116624		0.140425	0.127248	0.001	0.009463	0				High	25.42	0.0058851	High	16.95	0.0433949
AASDTSDPDRTSSPYSLR	12	1	1	P30630	N-Term(iTRAQ8plex); S13(Phospho)	2310.05	S(3): 0.0; T(5): 0.0; S(6): 0.0; T(11): 1.0; S(12): 1.0; S(13): 97.0; Y(15): 1.0; S(16): 0.0	0.117603	0.108248	0.141039	0.137558	0.111432	0.130428	0.123479	0.123651	0.114512	0.114699	0.128524	0.125114	0.107721	0.119328	0.123883	0.137306	0.13171	0.119254	0.115748	0.120754	0.124979	0.141924	0.153872	0.118886	0	1.171e-06	1	High	29.85	0.0140262	High	63.09	6.01362e-06	High	29.23	0.0168949
AASDTSDPDRTSSPYSLR	2	1	1	P30630	N-Term(iTRAQ8plex); S3(Phospho); T5(Phospho)	2390.03	S(3): 97.8; T(5): 4.4; S(6): 95.5; T(11): 2.2; S(12): 0.1; S(13): 0.0; Y(15): 0.0; S(16): 0.0		0.112374	0.136682		0.114639	0.147426		0.101098	0.138376		0.167704	0.100734		0.138392	0.129735		0.0883817	0.0997598		0.121949	0.132567		0.155463	0.11472	0	0.0004938	1				High	18.53	0.135372	High	16.61	0.22373
AASEEREEEEK	1	1	1	Q17336	N-Term(iTRAQ8plex); S3(Phospho); K11(iTRAQ8plex)	1994.95	S(3): 100.0		0.109062			0.125905			0.108406			0.149125			0.178694			0.0948646			0.10757			0.126372		0	0.001531	1				High	22.18	0.080813
AASEQGGIR	11	1	1	H2KZA6	N-Term(iTRAQ8plex); S3(Phospho)	1272.62	S(3): 100.0	0.123461	0.110858	0.121255	0.1128	0.119413	0.113131	0.139949	0.122651	0.148156	0.121119	0.134035	0.130176	0.114693	0.133929	0.117394	0.12702	0.112429	0.12182	0.120429	0.122212	0.119632	0.145359	0.130759	0.126418	0	0.0001056	0	High	24.23	0.0135926	High	20.32	0.0357652	High	15.95	0.111803
AASFPFVGDSSIIQASSLK	3	1	1	H2KYT5	N-Term(iTRAQ8plex); S3(Phospho); K19(iTRAQ8plex)	2613.37	S(3): 100.0; S(10): 0.0; S(11): 0.0; S(16): 0.0; S(17): 0.0	0.15139	0.185076		0.101489	0.0773982		0.114459	0.0903386		0.100525	0.152507		0.114696	0.165517		0.151174	0.112493		0.122058	0.107053		0.137824	0.109616		0	0.0004765	0	High	27.78	0.0410976	High	27.77	0.0406075
AASFTFSPK	5	2	1	Q1W0R0	N-Term(iTRAQ8plex); S3(Phospho); K9(iTRAQ8plex)	1643.86	S(3): 100.0; T(5): 0.0; S(7): 0.0	0.100368	0.0932418	0.107045	0.118144	0.120045	0.126688	0.141218	0.135082	0.12232	0.117798	0.125058	0.111907	0.11915	0.13239	0.124254	0.144712	0.128996	0.136239	0.12434	0.134795	0.149559	0.132711	0.129921	0.121988	0	0.003301	0	High	34.47	0.00512687	High	28.02	0.022481	High	37.81	0.00244226
AASFTNLTYIK	27	1	1	O02141	N-Term(iTRAQ8plex); S3(Phospho); K11(iTRAQ8plex)	1917.03	S(3): 100.0; T(5): 0.0; T(8): 0.0; Y(9): 0.0	0.112308	0.100618	0.110927	0.128372	0.118162	0.12904	0.137169	0.138889	0.144507	0.139919	0.136855	0.121182	0.124596	0.135861	0.137386	0.111072	0.115987	0.113917	0.113304	0.127398	0.10529	0.124687	0.132422	0.122924	0	2.123e-09	0	High	47.04	0.000302476	High	55.02	5.0364e-05	High	67.83	2.48048e-06
AASFVTGSDTSEK	3	1	1	Q11180	N-Term(iTRAQ8plex); S8(Phospho); K13(iTRAQ8plex)	1987.98	S(3): 0.0; T(6): 0.9; S(8): 98.3; T(10): 0.9; S(11): 0.0	0.117252	0.0964412		0.101952	0.126069		0.150196	0.110324		0.123521	0.139679		0.120176	0.134646		0.134721	0.100158		0.131102	0.139875		0.121079	0.152808		0	2.147e-07	0	High	16.19	0.366665	High	25.85	0.0393924
AASFVTGSDTSEK	9	1	1	Q11180	N-Term(iTRAQ8plex); S8(Phospho); S11(Phospho); K13(iTRAQ8plex)	2067.95	S(3): 0.0; T(6): 1.9; S(8): 97.1; T(10): 50.5; S(11): 50.5	0.101684	0.108661	0.0893391	0.114004	0.103674	0.132862	0.125096	0.129604	0.136259	0.101494	0.135188	0.108022	0.108016	0.120323	0.122655	0.152617	0.131644	0.123176	0.159223	0.136151	0.143753	0.137867	0.134755	0.138237	0	1.355e-15	0	High	33.79	0.00436633	High	43.76	0.000424934	High	30.07	0.0100861
AASFVTGSDTSEK	4	1	1	Q11180	N-Term(iTRAQ8plex); S8(Phospho); T10(Phospho); S11(Phospho); K13(iTRAQ8plex)	2147.91	S(3): 2.0; T(6): 74.5; S(8): 74.5; T(10): 74.5; S(11): 74.5			0.113038			0.15076			0.150971			0.105924			0.0714792			0.110401			0.123727			0.173699	0.003	0.03497	0							High	12.16	0.374003
AASFVTGSDTSEKTK	3	1	1	Q11180	N-Term(iTRAQ8plex); S8(Phospho); T10(Phospho); S11(Phospho); K13(iTRAQ8plex); K15(iTRAQ8plex)	2681.26	S(3): 0.0; T(6): 1.3; S(8): 98.7; T(10): 1.3; S(11): 98.7; T(14): 100.0	0.137188	0.111816	0.12503	0.120941	0.1078	0.121037	0.135484	0.125835	0.110776	0.0969468	0.113582	0.0970366	0.126381	0.124909	0.127795	0.117497	0.134215	0.145029	0.13603	0.146959	0.129006	0.129533	0.134884	0.144291	0	2.449e-12	1	High	28.01	0.031625	High	41.8	0.00135112	High	22.5	0.112468
AASINEEK	1	0	0		N-Term(iTRAQ8plex); S3(Phospho); K8(iTRAQ8plex)	1549.81	S(3): 100.0																									0.005	0.06976	0							High	14.52	0.434415
AASLVPEPMQIK	1	0	0		N-Term(iTRAQ8plex); S3(Phospho); K12(iTRAQ8plex)	1972.07	S(3): 100.0																									0.004	0.05046	0				High	11.39	1.2126
AASMFVTPSSEDLIAYGTK	16	1	1	Q21360	N-Term(iTRAQ8plex); M4(Oxidation); S10(Phospho); K19(iTRAQ8plex)	2692.33	S(3): 0.0; T(7): 33.3; S(9): 33.3; S(10): 33.3; Y(16): 0.0; T(18): 0.0	0.154002	0.162883	0.129427	0.121894	0.109107	0.139205	0.116634	0.117133	0.130545	0.118836	0.13546	0.119015	0.113834	0.103759	0.125099	0.132861	0.125713	0.10944	0.11158	0.116376	0.142034	0.130359	0.130503	0.0994413	0	1.332e-08	0	High	30.3	0.0219781	High	37.58	0.0041376	High	29.56	0.024899
AASMFVTPSSEDLIAYGTK	17	1	1	Q21360	N-Term(iTRAQ8plex); S9(Phospho); K19(iTRAQ8plex)	2676.34	S(3): 0.0; T(7): 0.8; S(9): 49.6; S(10): 49.6; Y(16): 0.0; T(18): 0.0	0.138132	0.0901256		0.09607	0.121054		0.13122	0.131309		0.119928	0.121389		0.11571	0.140457		0.142482	0.122371		0.119747	0.137336		0.129542	0.157978		0	4.862e-16	0	High	38.36	0.00378562	High	37.17	0.00505569
AASPAPR	1	1	1	Q9N3S4	N-Term(iTRAQ8plex); S3(Phospho)	1053.54	S(3): 100.0	0.117617			0.132484			0.142098			0.0873126			0.124013			0.137046			0.131508			0.127922			0.004	0.05841	0	High	16.89	0.0992526
AASPESVR	2	1	1	G5EFV2	N-Term(iTRAQ8plex); S3(Phospho)	1200.59	S(3): 100.0; S(6): 0.0		0.110243	0.102278		0.105147	0.109026		0.114798	0.139262		0.122466	0.122367		0.134422	0.132321		0.130472	0.132601		0.145811	0.148478		0.136641	0.113668	0.001	0.006404	0				High	16.43	0.243435	High	16.01	0.265648
AASPQSPSK	8	1	1	G5EFB9	N-Term(iTRAQ8plex); S3(Phospho); K9(iTRAQ8plex)	1560.82	S(3): 100.0; S(6): 0.0; S(8): 0.0	0.118747	0.111825	0.136763	0.128504	0.1188	0.12359	0.141581	0.128908	0.127362	0.132666	0.124715	0.118916	0.116564	0.128423	0.12309	0.117568	0.119748	0.1239	0.118136	0.132631	0.127118	0.13033	0.133802	0.118112	0	0.005314	0	High	30.46	0.0102093	High	25.43	0.0317924	High	26.77	0.0229312
AASPQSPSK	7	1	1	G5EFB9	N-Term(iTRAQ8plex); S3(Phospho); S6(Phospho); K9(iTRAQ8plex)	1640.79	S(3): 100.0; S(6): 100.0; S(8): 0.0	0.130196	0.114263	0.131532	0.123104	0.130607	0.121631	0.139101	0.12345	0.1368	0.124426	0.127766	0.114444	0.11354	0.130497	0.121861	0.120883	0.11098	0.120364	0.116485	0.125758	0.121756	0.131141	0.136679	0.12767	0	0.002828	0	High	29.59	0.0102757	High	19.15	0.111281	High	24.54	0.0307615
AASPSPVSSENNNTSPPHSAK	25	1	1	Q10003	N-Term(iTRAQ8plex); S3(Phospho); K21(iTRAQ8plex)	2767.36	S(3): 100.0; S(5): 0.0; S(8): 0.0; S(9): 0.0; T(14): 0.0; S(15): 0.0; S(19): 0.0	0.126117	0.112944	0.133097	0.117366	0.130644	0.131431	0.143389	0.120017	0.121271	0.12877	0.130943	0.109041	0.109674	0.12913	0.146629	0.114665	0.114322	0.116642	0.122081	0.126939	0.122678	0.140861	0.141749	0.122296	0	3.495e-11	0	High	54.9	7.37794e-05	High	64.85	7.31606e-06	High	55.36	6.88385e-05
AASPSPVSSENNNTSPPHSAK	2	1	1	Q10003	N-Term(iTRAQ8plex); T14(Phospho); S15(Phospho); K21(iTRAQ8plex)	2847.31	S(3): 100.0; S(5): 99.8; S(8): 0.0; S(9): 0.0; T(14): 0.0; S(15): 0.0; S(19): 0.0	0.125371			0.12275			0.118726			0.138719			0.109508			0.128407			0.124392			0.128274			0	1.034e-06	0	High	19.7	0.191802
AASPVSSPK	5	1	1	P91198	N-Term(iTRAQ8plex); S3(Phospho); K9(iTRAQ8plex)	1531.83	S(3): 100.0; S(6): 0.0; S(7): 0.0	0.122457	0.118752	0.13934	0.122778	0.124314	0.109018	0.122262	0.124652	0.127895	0.128122	0.12682	0.104707	0.111454	0.129411	0.127804	0.130032	0.12234	0.125805	0.122341	0.123625	0.133179	0.139707	0.129253	0.132252	0	1.262e-06	0	High	44.07	0.000426999	High	41.11	0.000844163	High	31.99	0.00651384
AASPVSSPK	6	1	1	P91198	N-Term(iTRAQ8plex); S3(Phospho); S7(Phospho); K9(iTRAQ8plex)	1611.79	S(3): 98.9; S(6): 2.3; S(7): 98.9	0.131687	0.140599	0.113623	0.105343	0.103608	0.112043	0.15224	0.123732	0.139389	0.114646	0.129479	0.136445	0.148783	0.154904	0.134131	0.125241	0.106178	0.129858	0.123234	0.126369	0.12898	0.0988257	0.115131	0.105531	0	0.00398	0	High	23.07	0.0443856	High	24.22	0.0372766	High	17.76	0.154932
AASPVSSPKSPVIQDQSPK	1	1	1	P91198	N-Term(iTRAQ8plex); S3(Phospho); K9(iTRAQ8plex); S10(Phospho); K19(iTRAQ8plex)	2995.56	S(3): 100.0; S(6): 1.6; S(7): 0.0; S(10): 98.4; S(17): 0.0		0.0680014			0.119342			0.12217			0.143446			0.122064			0.122061			0.161741			0.141174		0	3.638e-15	1				High	31.77	0.0195258
AASPVSSPKSPVIQDQSPK	4	1	1	P91198	N-Term(iTRAQ8plex); S3(Phospho); S6(Phospho); K9(iTRAQ8plex); S10(Phospho); K19(iTRAQ8plex)	3075.54	S(3): 100.0; S(6): 98.2; S(7): 1.8; S(10): 100.0; S(17): 0.0		0.12201	0.117257		0.107252	0.13104		0.139937	0.134786		0.135127	0.10904		0.116507	0.147966		0.115014	0.144033		0.121581	0.115917		0.142572	0.0999607	0	4.293e-08	1				High	29.25	0.0376161	High	46.42	0.000727429
AASPVSSPKSPVIQDQSPK	2	1	1	P91198	N-Term(iTRAQ8plex); S3(Phospho); S7(Phospho); K9(iTRAQ8plex); S10(Phospho); S17(Phospho); K19(iTRAQ8plex)	3155.51	S(3): 99.9; S(6): 67.1; S(7): 67.1; S(10): 67.1; S(17): 98.7			0.145697			0.185675			0.125519			0.079642			0.123089			0.110698			0.106093			0.123587	0	0.005292	1							High	25.34	0.0906487
AASPYGEVSNTK	1	1	1	Q9XVQ7	N-Term(iTRAQ8plex); S9(Phospho); K12(iTRAQ8plex)	1911.96	S(3): 0.0; Y(5): 0.0; S(9): 99.4; T(11): 0.6			0.133429			0.113184			0.127095			0.110162			0.126468			0.123197			0.146049			0.120417	0	8.542e-05	0							High	33.97	0.006013
AASQNIVVR	3	1	1	Q19663	N-Term(iTRAQ8plex); S3(Phospho)	1341.72	S(3): 100.0	0.132275	0.119902	0.144996	0.124969	0.121874	0.132277	0.126624	0.12146	0.125802	0.13034	0.129469	0.127264	0.117215	0.136159	0.128948	0.120071	0.11808	0.102641	0.114153	0.117871	0.121394	0.134353	0.135185	0.116678	0	0.00108	0	High	16.28	0.211954	High	11.73	0.621072	High	17	0.18955
AASSASTETSPNPDSK	6	1	1	Q86MF0	N-Term(iTRAQ8plex); S4(Phospho); S6(Phospho); T7(Phospho); K16(iTRAQ8plex)	2398.01	S(3): 98.0; S(4): 2.0; S(6): 98.0; T(7): 2.0; T(9): 98.0; S(10): 2.0; S(15): 0.0			0.125391			0.113846			0.130744			0.0696559			0.12259			0.164895			0.0712194			0.16601	0	3.119e-07	0							High	42.41	0.00044494
AASSASTETSPNPDSK	3	1	1	Q86MF0	N-Term(iTRAQ8plex); T7(Phospho); T9(Phospho); K16(iTRAQ8plex)	2318.04	S(3): 0.0; S(4): 0.0; S(6): 98.0; T(7): 2.0; T(9): 98.0; S(10): 2.0; S(15): 0.0		0.125612	0.122975		0.118997	0.163348		0.124015	0.152283		0.137322	0.116033		0.130586	0.111726		0.106574	0.114562		0.12644	0.0963377		0.129146	0.122736	0	1.421e-08	0				High	17.08	0.228205	High	44.33	0.000431704
AASSIGLNENSDEVPLR	9	1	1	Q09EF7	N-Term(iTRAQ8plex); S3(Phospho)	2156.05	S(3): 100.0; S(4): 0.0; S(11): 0.0	0.120044	0.113321	0.137063	0.125325	0.12216	0.148484	0.122976	0.115182	0.118435	0.127085	0.127861	0.127117	0.12356	0.119644	0.108045	0.129612	0.128287	0.130145	0.126711	0.1449	0.12652	0.123271	0.125892	0.104533	0	4.862e-16	0	High	87.16	3.45195e-08	High	94.69	6.04533e-09	High	26.55	0.0388398
AASSIGLNENSDEVPLRSSPSVR	1	1	1	Q09EF7	N-Term(iTRAQ8plex); S3(Phospho); S11(Phospho)	2849.35	S(3): 97.5; S(4): 3.3; S(11): 33.1; S(18): 33.1; S(19): 33.1; S(21): 0.0			0.129762			0.125604			0.131611			0.11482			0.130424			0.112133			0.132488			0.123158	0.004	0.05157	1							High	11.76	1.47698
AASSRPTPAATPLAVATPK	4	1	1	O61845	N-Term(iTRAQ8plex); S3(Phospho); K19(iTRAQ8plex)	2495.37	S(3): 98.8; S(4): 1.2; T(7): 0.0; T(11): 0.0; T(17): 0.0	0.129146	0.125227		0.140415	0.148177		0.13672	0.130296		0.123866	0.125547		0.138722	0.127022		0.105228	0.110987		0.0951515	0.101674		0.130751	0.131069		0	3.129e-07	1	High	25.15	0.0600292	High	24.12	0.0772579
AASSRPTPAATPLAVATPK	4	1	1	O61845	N-Term(iTRAQ8plex); S3(Phospho); T7(Phospho); T11(Phospho); K19(iTRAQ8plex)	2655.32	S(3): 97.6; S(4): 2.5; T(7): 99.9; T(11): 100.0; T(17): 0.0	0.155754	0.151792	0.163781	0.128222	0.122963	0.123598	0.134628	0.136126	0.149333	0.123951	0.133708	0.124392	0.115124	0.116533	0.135082	0.108088	0.0998275	0.118108	0.0978307	0.102936	0.0814085	0.136403	0.136114	0.104298	0	1.417e-09	1	High	17.67	0.400144	High	26.08	0.0596782	High	33.62	0.010602
AASSRPTPAATPLAVATPK	2	1	1	O61845	N-Term(iTRAQ8plex); T7(Phospho); T17(Phospho); K19(iTRAQ8plex)	2575.34	S(3): 0.0; S(4): 0.1; T(7): 99.9; T(11): 100.0; T(17): 0.0	0.132427		0.119565	0.134309		0.133474	0.146798		0.13965	0.115195		0.133985	0.121607		0.115826	0.120944		0.138154	0.108967		0.105142	0.119752		0.114203	0	0.0003419	1	High	18.67	0.322599				High	10.65	2.04917
AASSSSLVR	4	1	1	G5EF80	N-Term(iTRAQ8plex); S3(Phospho)	1261.65	S(3): 100.0; S(4): 0.0; S(5): 0.0; S(6): 0.0	0.12611	0.106137	0.136194	0.115792	0.129851	0.128544	0.129927	0.122581	0.134382	0.137505	0.132638	0.125358	0.10641	0.124204	0.125067	0.118548	0.111574	0.112494	0.126741	0.129644	0.131308	0.138968	0.143372	0.106652	0	0.0004765	0	High	16.57	0.0969288	High	21.93	0.0304575	High	16.44	0.110088
AASSSSLVR	3	1	1	G5EF80	N-Term(iTRAQ8plex); S3(Phospho); S6(Phospho)	1341.61	S(3): 97.0; S(4): 1.5; S(5): 3.0; S(6): 98.5			0.117322			0.118317			0.133108			0.135355			0.126261			0.131003			0.123644			0.114989	0.002	0.02443	0							High	13.65	0.144559
AASTTGVVGEGK	7	1	1	G2HK03	N-Term(iTRAQ8plex); S3(Phospho); K12(iTRAQ8plex)	1764.93	S(3): 100.0; T(4): 0.0; T(5): 0.0	0.126545	0.120459	0.138614	0.124234	0.123431	0.123575	0.142003	0.126147	0.147156	0.114375	0.12681	0.11282	0.112526	0.122792	0.124419	0.124569	0.117532	0.120492	0.112249	0.117964	0.115106	0.14251	0.144397	0.11574	0	3.535e-08	0	High	63.95	6.48374e-06	High	53.89	6.41061e-05	High	46.84	0.000331223
AASVDLLQPSSDPR	11	1	1	H2KYP2	N-Term(iTRAQ8plex); S3(Phospho)	1839.92	S(3): 100.0; S(10): 0.0; S(11): 0.0	0.124015	0.113205	0.123056	0.107319	0.109015	0.121474	0.142049	0.124076	0.12252	0.125512	0.123689	0.113648	0.126403	0.136711	0.12058	0.111362	0.116445	0.131086	0.133057	0.121598	0.135234	0.127736	0.130266	0.128409	0	6.028e-12	0	High	82.92	6.04948e-08	High	67.39	2.13396e-06	High	76.35	2.88516e-07
AASVDPK	2	1	1	Q20937	N-Term(iTRAQ8plex); S3(Phospho); K7(iTRAQ8plex)	1375.73	S(3): 100.0		0.150106	0.19013		0.127508	0.15181		0.123733	0.114831		0.106196	0.090646		0.132583	0.0972525		0.116178	0.0862564		0.104017	0.0865294		0.139679	0.182544	0.001	0.006275	0				High	20.86	0.0750622	High	20.27	0.108068
AASVDQNGNNYQR	3	1	1	Q9U225	N-Term(iTRAQ8plex); S3(Phospho)	1820.82	S(3): 100.0; Y(11): 0.0	0.0850702	0.0907938	0.101914	0.119518	0.115077	0.131795	0.173483	0.154648	0.179292	0.143311	0.169679	0.141386	0.123116	0.117978	0.132189	0.118977	0.103631	0.105062	0.0977442	0.112383	0.0947357	0.138781	0.13581	0.113627	0	9.402e-11	0	High	54.73	2.69209e-05	High	39.31	0.000896729	High	26.62	0.0173128
AASVDQNPMTASPSVIR	6	1	1	Q9U225	N-Term(iTRAQ8plex); S3(Phospho)	2128.03	S(3): 100.0; T(10): 0.0; S(12): 0.0; S(14): 0.0	0.108575	0.0930869	0.104863	0.128635	0.115526	0.122623	0.153853	0.153675	0.135179	0.140042	0.160911	0.138246	0.119151	0.11932	0.117703	0.0983503	0.0965913	0.109484	0.108159	0.121903	0.122933	0.124635	0.133848	0.148968	0	4.862e-16	0	High	51.27	0.000107489	High	65.34	4.60554e-06	High	65.59	4.07185e-06
AASVDQNPMTASPSVIR	7	1	1	Q9U225	N-Term(iTRAQ8plex); S3(Phospho); M9(Oxidation)	2144.04	S(3): 100.0; T(10): 0.0; S(12): 0.0; S(14): 0.0	0.0961825	0.0928839	0.103276	0.129779	0.116239	0.122653	0.148024	0.144511	0.161463	0.144436	0.163464	0.142782	0.136049	0.126263	0.134684	0.106566	0.0990347	0.10412	0.109093	0.132441	0.0999997	0.126019	0.135016	0.125491	0	7.027e-09	0	High	81.98	1.04589e-07	High	63.3	7.24989e-06	High	55.59	4.762e-05
AASVGPTMR	2	1	1	G5EDA8	N-Term(iTRAQ8plex); S3(Phospho)	1273.63	S(3): 100.0; T(7): 0.0	0.149495	0.137929		0.135902	0.129318		0.144115	0.130345		0.126115	0.121734		0.112007	0.139946		0.0959318	0.09695		0.0986327	0.114592		0.1378	0.129186		0	0.0001485	0	High	22.93	0.0247025	High	20.25	0.045787
AASVTVISTEPSLPHSMYEPEK	6	1	1	Q17624	N-Term(iTRAQ8plex); S12(Phospho); S16(Phospho); M17(Oxidation); K22(iTRAQ8plex)	3157.49	S(3): 0.0; T(5): 0.0; S(8): 40.0; T(9): 40.0; S(12): 40.0; S(16): 40.0; Y(18): 40.0			0.0844931			0.116568			0.104978			0.0873869			0.1268			0.170173			0.19779			0.11181	0	1.54e-05	0							High	33.52	0.0122718
AASVTVISTEPSLPHSMYEPEK	3	1	1	Q17624	N-Term(iTRAQ8plex); S3(Phospho); K22(iTRAQ8plex)	3061.53	S(3): 100.0; T(5): 0.0; S(8): 0.0; T(9): 0.0; S(12): 0.0; S(16): 0.0; Y(18): 0.0	0.148955	0.102163		0.134672	0.141806		0.115742	0.118742		0.136398	0.119362		0.101203	0.127204		0.102596	0.120782		0.131513	0.13693		0.128921	0.130615		0	1.827e-14	0	High	28.55	0.0353979	High	45.7	0.000738826
AASVTVISTEPSLPHSMYEPEK	2	1	1	Q17624	N-Term(iTRAQ8plex); S3(Phospho); M17(Oxidation); K22(iTRAQ8plex)	3077.52	S(3): 100.0; T(5): 0.0; S(8): 0.0; T(9): 0.0; S(12): 0.0; S(16): 0.0; Y(18): 0.0	0.144561	0.101602		0.136583	0.127024		0.114735	0.11638		0.148455	0.156356		0.103758	0.14257		0.109708	0.105392		0.10777	0.0964088		0.13443	0.154269		0	8.894e-07	0	High	51.15	0.000225221	High	46.61	0.000605708
AATDGSITDEPK	5	1	1	Q21826	N-Term(iTRAQ8plex); S6(Phospho); K12(iTRAQ8plex)	1892.94	T(3): 0.0; S(6): 100.0; T(8): 0.0	0.129134	0.123027		0.120285	0.130585		0.124263	0.117176		0.120433	0.122625		0.114787	0.121937		0.126234	0.118921		0.127431	0.12559		0.133423	0.138723		0	9.196e-11	0	High	28.27	0.021	High	47.77	0.000238966	High	21.13	0.114094
AATPTLEPDEEDAMDR	5	1	1	P90761	N-Term(iTRAQ8plex); T3(Phospho)	2144.93	T(3): 100.0; T(5): 0.0	0.181768	0.0763522		0.138244	0.0966021		0.139218	0.0908832		0.132477	0.188231		0.0877162	0.0991686		0.109658	0.157566		0.110962	0.165878		0.0999574	0.115147		0	4.862e-16	0	High	25.1	0.0324481	High	43.18	0.000473627
AATPTLEPDEEDAMDR	5	1	1	P90761	N-Term(iTRAQ8plex); T3(Phospho); M14(Oxidation)	2160.93	T(3): 100.0; T(5): 0.0	0.139862	0.135214	0.126052	0.115865	0.0944525	0.125986	0.126916	0.0959753	0.124893	0.102844	0.157004	0.0993337	0.111955	0.0968405	0.137331	0.13218	0.136777	0.116286	0.152899	0.154109	0.145337	0.114695	0.129628	0.124781	0	7.529e-12	0	High	51.89	6.342e-05	High	29.39	0.0113354	High	41.16	0.000689037
AAVLNSAASPTSSATK	5	1	1	Q20373	N-Term(iTRAQ8plex); S9(Phospho); K16(iTRAQ8plex)	2164.15	S(6): 0.0; S(9): 100.0; T(11): 0.0; S(12): 0.0; S(13): 0.0; T(15): 0.0	0.133293	0.142711	0.130384	0.113568	0.116241	0.132925	0.146872	0.132371	0.118172	0.115276	0.113978	0.140852	0.103048	0.125293	0.118714	0.138157	0.121398	0.120941	0.11618	0.112271	0.117524	0.133606	0.135736	0.117781	0	3.51e-15	0	High	62.31	1.13385e-05	High	71.6	1.34907e-06	High	77.73	3.33094e-07
AAVSTEDMAMIDSHK	2	1	1	G5EC30	N-Term(iTRAQ8plex); S4(Phospho); K15(iTRAQ8plex)	2294.09	S(4): 100.0; T(5): 0.0; S(13): 0.0	0.164719	0.120383		0.160692	0.148957		0.147349	0.132778		0.118838	0.13987		0.11279	0.151195		0.0811164	0.0813835		0.0950331	0.0927781		0.119462	0.132656		0	4.862e-16	0	High	62.29	1.05351e-05	High	49.86	0.00019261
AAVSTEDMAMIDSHK	1	1	1	G5EC30	N-Term(iTRAQ8plex); S4(Phospho); M10(Oxidation); K15(iTRAQ8plex)	2310.1	S(4): 99.2; T(5): 0.8; S(13): 0.0			0.145549			0.134894			0.137529			0.135928			0.122074			0.109781			0.107614			0.10663	0	5.547e-09	0							High	46.38	0.000440726
AAVSTEDMAMIDSHK	5	1	1	G5EC30	N-Term(iTRAQ8plex); S4(Phospho); M8(Oxidation); M10(Oxidation); K15(iTRAQ8plex)	2326.09	S(4): 99.3; T(5): 0.7; S(13): 0.0	0.141068	0.132989	0.155514	0.15366	0.118206	0.137184	0.123113	0.115279	0.126266	0.123416	0.152538	0.117347	0.101708	0.105144	0.118421	0.123916	0.119393	0.113277	0.105062	0.111729	0.0963435	0.128057	0.144721	0.116601	0	3.93e-11	0	High	48.59	0.000232439	High	50.39	0.00016774	High	69.22	2.16012e-06
AAYHPQVNTARPVSVSPAPSAGSK	11	1	1	G5EFL5	N-Term(iTRAQ8plex); S14(Phospho); S16(Phospho); S20(Phospho); K24(iTRAQ8plex)	3240.54	Y(3): 0.0; T(9): 50.9; S(14): 50.9; S(16): 98.3; S(20): 100.0; S(23): 0.0	0.153067	0.133688	0.191053	0.127574	0.14072	0.169979	0.15545	0.123401	0.106955	0.126353	0.152071	0.116252	0.105038	0.129304	0.127132	0.101416	0.0827541	0.0763217	0.103802	0.0822277	0.076899	0.127301	0.15237	0.135138	0	1.589e-10	1	High	11.92	1.72883	High	15.84	0.706268	High	24.68	0.103144
AAYHPQVNTARPVSVSPAPSAGSK	39	1	1	G5EFL5	N-Term(iTRAQ8plex); S16(Phospho); K24(iTRAQ8plex)	3080.61	Y(3): 0.0; T(9): 0.0; S(14): 0.0; S(16): 99.9; S(20): 0.0; S(23): 0.0	0.119304	0.101806	0.139058	0.137793	0.135756	0.121128	0.13176	0.108301	0.104306	0.138689	0.134172	0.162743	0.11539	0.141325	0.123587	0.105633	0.106632	0.103238	0.113806	0.117432	0.115324	0.132887	0.138376	0.124772	0	7.419e-09	1	High	32.98	0.013091	High	24.67	0.0900749	High	26.49	0.0569946
AAYHPQVNTARPVSVSPAPSAGSK	12	1	1	G5EFL5	N-Term(iTRAQ8plex); T9(Phospho); S16(Phospho); K24(iTRAQ8plex)	3160.59	Y(3): 0.0; T(9): 50.0; S(14): 50.0; S(16): 100.0; S(20): 0.0; S(23): 0.0	0.11016	0.11596	0.163782	0.120222	0.151515	0.128754	0.141752	0.128904	0.118656	0.133368	0.13743	0.129698	0.12501	0.105248	0.150515	0.128839	0.0991294	0.0986995	0.105078	0.0936122	0.0892021	0.135572	0.143533	0.12694	0	9.46e-10	1	High	10.88	2.29868	High	15.94	0.706745	High	46.06	0.000727123
AAYSPPPPMSEVR	1	0	0		N-Term(iTRAQ8plex); S4(Phospho); M9(Oxidation)	1801.85	Y(3): 50.0; S(4): 50.0; S(10): 0.0																									0.001	0.008863	0							High	13.38	0.454606
ADAAGPSSPSEK	14	1	1	P34304	N-Term(iTRAQ8plex); S8(Phospho); K12(iTRAQ8plex)	1804.88	S(7): 0.0; S(8): 100.0; S(10): 0.0	0.171454	0.125926	0.146333	0.121448	0.125751	0.124415	0.133542	0.123577	0.125811	0.126926	0.129019	0.148013	0.102105	0.130576	0.119276	0.112345	0.114135	0.111098	0.108111	0.107357	0.111824	0.123549	0.143342	0.113229	0	4.862e-16	0	High	51.49	0.000102889	High	44.85	0.000422269	High	37.86	0.0022097
ADAASPSISNVLSFSSLQR	3	1	1	O17398	N-Term(iTRAQ8plex); S16(Phospho)	2334.16	S(5): 0.7; S(7): 0.7; S(9): 0.7; S(13): 32.6; S(15): 32.6; S(16): 32.6		0.205832			0.0670581			0.0688853			0.15739			0.115531			0.0653947			0.197574			0.122335		0	0.003334	0				High	17.27	0.360936
ADAFVDQTPDNR	1	1	1	G5EEQ8	N-Term(iTRAQ8plex); T8(Phospho)	1732.79	T(8): 100.0			0.149941			0.12851			0.129447			0.105161			0.107788			0.123287			0.121474			0.134393	0	2.163e-06	0							High	36.83	0.00181555
ADALQEGASQFEK	4	1	1	O02495	N-Term(iTRAQ8plex); S9(Phospho); K13(iTRAQ8plex)	2082.05	S(9): 100.0	0.117865	0.104858	0.12527	0.119813	0.126125	0.118647	0.138149	0.126002	0.119427	0.103552	0.117301	0.112074	0.127963	0.123942	0.121295	0.127799	0.107766	0.136896	0.12603	0.1433	0.148337	0.138831	0.146255	0.118054	0	6.752e-08	0	High	72	1.04108e-06	High	42.26	0.000986525	High	51.65	0.00012071
ADASPAAK	2	1	1	P49405	N-Term(iTRAQ8plex); S4(Phospho); K8(iTRAQ8plex)	1418.74	S(4): 100.0		0.114777			0.123696			0.132194			0.113367			0.123941			0.120574			0.127681			0.143119		0	0.002953	0				High	17.96	0.116768
ADASVPDQFADMSMWSDED	30	1	1	O17580	N-Term(iTRAQ8plex); M12(Oxidation); M14(Oxidation); S16(Phospho)	2532.98	S(4): 0.0; S(13): 1.3; S(16): 98.7	0.195364	0.132819	0.139053	0.126612	0.115262	0.133816	0.167655	0.0964278	0.12307	0.0785656	0.11853	0.109889	0.0833923	0.124822	0.104327	0.0792356	0.132369	0.113769	0.0919388	0.119303	0.131751	0.158107	0.13188	0.12715	0	3.93e-06	0	High	23.44	0.0158514	High	29.97	0.00357461	High	44.81	0.000140407
ADASVPDQFADMSMWSDED	36	1	1	O17580	N-Term(iTRAQ8plex); M14(Oxidation); S16(Phospho)	2516.98	S(4): 0.0; S(13): 2.6; S(16): 97.4	0.182647	0.126554	0.170793	0.124146	0.123165	0.17476	0.125	0.112887	0.0723291	0.0941963	0.123216	0.156142	0.112845	0.123535	0.0927906	0.0844466	0.126827	0.183007	0.126886	0.126886	0.0747083	0.159155	0.164327	0.0754694	0	0.0004765	0	High	31.94	0.00268689	High	32.06	0.0022714	High	21.78	0.0315278
ADASVPDQFADMSMWSDED	2	1	1	O17580	N-Term(iTRAQ8plex); S16(Phospho)	2500.99	S(4): 0.0; S(13): 50.0; S(16): 50.0			0.126554			0.124146			0.125			0.123216			0.123535			0.123255			0.126886			0.127408	0.001	0.01134	0							High	15.96	0.160981
ADDADSASDIMEATYGPK	1	1	1	Q21345	N-Term(iTRAQ8plex); S8(Phospho); K18(iTRAQ8plex)	2545.16	S(6): 1.1; S(8): 98.8; T(14): 0.0; Y(15): 0.0		0.115571			0.111065			0.107389			0.0774691			0.14917			0.114505			0.150385			0.174447		0	4.768e-15	0				High	29.37	0.02081
ADDAQTVCEQGEEAAR	1	1	1	Q95Q04	N-Term(iTRAQ8plex); T6(Phospho); C8(Carbamidomethyl)	2133.91	T(6): 100.0		0.106169			0.0975342			0.111035			0.162607			0.144085			0.103548			0.119784			0.155236		0	0.0007303	0				High	20.77	0.064071
ADDDDDDEEAAPAEEEPTTSS	4	1	1	O02108	N-Term(iTRAQ8plex); S21(Phospho)	2592.99	T(18): 25.0; T(19): 25.0; S(20): 25.0; S(21): 25.0			0.0639194			0.212802			0.228811			0.0608755			0.0611015			0.169745			0.13738			0.0653649	0	6.855e-07	0							High	47.66	6.51304e-05
ADDSPPTTR	3	1	1	Q22715	N-Term(iTRAQ8plex); S4(Phospho)	1343.61	S(4): 100.0; T(7): 0.0; T(8): 0.0		0.122994	0.129989		0.11246	0.122919		0.125664	0.143713		0.127109	0.126998		0.123862	0.125335		0.121082	0.114425		0.133273	0.115594		0.133556	0.119058	0	0.001531	0				High	21.03	0.0224825	High	20.24	0.0264946
ADDYNSDDGYGGSR	2	1	1	P35800	N-Term(iTRAQ8plex); S13(Phospho)	1875.72	Y(4): 0.0; S(6): 0.0; Y(10): 1.1; S(13): 98.9	0.155434	0.13646		0.132411	0.112913		0.11251	0.116522		0.0884341	0.116111		0.123517	0.133345		0.124505	0.126313		0.139548	0.117324		0.123641	0.141012		0	0.0006189	0	High	24.94	0.00897755	High	14.34	0.121483
ADEEGEVLSDDDDVEEGQIMQEK	6	1	1	P34705	N-Term(iTRAQ8plex); S9(Phospho); M20(Oxidation); K23(iTRAQ8plex)	3284.45	S(9): 100.0	0.16722	0.116074	0.231944	0.159095	0.112564	0.169069	0.132296	0.126886	0.144725	0.057748	0.120874	0.0698177	0.0846732	0.0916694	0.0715181	0.134841	0.169722	0.0692274	0.161543	0.103225	0.108481	0.102585	0.151294	0.0949238	0	4.862e-16	0	High	23.95	0.0734959	High	33.55	0.00880933	High	31.33	0.0146137
ADGATGIVSSSNSSTASK	14	2	1	G5EDZ5	N-Term(iTRAQ8plex); T15(Phospho); K18(iTRAQ8plex)	2328.15	T(5): 0.0; S(9): 0.0; S(10): 0.0; S(11): 0.0; S(13): 0.0; S(14): 0.5; T(15): 49.7; S(17): 49.7	0.111268		0.123976	0.125749		0.142645	0.156167		0.13604	0.120419		0.114525	0.12254		0.11924	0.112707		0.120973	0.12845		0.133958	0.1227		0.115476	0	3.251e-13	0	High	41.41	0.00143108				High	65.51	5.53944e-06
ADGDDSDDDNNAPMK	27	1	1	Q9TYV5	N-Term(iTRAQ8plex); S6(Phospho); K15(iTRAQ8plex)	2267.95	S(6): 100.0	0.141098	0.11184	0.10502	0.133629	0.121987	0.12169	0.144756	0.12237	0.129964	0.109869	0.134593	0.127316	0.108702	0.138544	0.124564	0.100272	0.107819	0.125625	0.119637	0.124975	0.129801	0.1342	0.142459	0.135306	0	1.684e-09	0	High	67.92	1.3157e-06	High	74.47	2.84032e-07	High	61.58	4.93467e-06
ADGDDSDDDNNAPMK	47	1	1	Q9TYV5	N-Term(iTRAQ8plex); S6(Phospho); M14(Oxidation); K15(iTRAQ8plex)	2283.95	S(6): 100.0	0.131795	0.117632	0.125618	0.121526	0.116979	0.13726	0.129574	0.121631	0.124932	0.106002	0.126384	0.110986	0.11308	0.122383	0.136802	0.126113	0.124599	0.119887	0.127421	0.123358	0.11569	0.12915	0.135084	0.126283	0	1.577e-09	0	High	61.48	4.05392e-06	High	78.84	7.44517e-08	High	82.15	3.50484e-08
ADGDLSFQK	1	1	1	G5EE56	N-Term(iTRAQ8plex); S6(Phospho); K9(iTRAQ8plex)	1668.85	S(6): 100.0			0.141896			0.145672			0.115561			0.112889			0.123359			0.122655			0.121764			0.116204	0	0.0001598	0							High	35.88	0.00309871
ADGSAIAQSPQVQTIDYFK	18	2	1	Q93636	N-Term(iTRAQ8plex); S9(Phospho); K19(iTRAQ8plex)	2727.39	S(4): 0.0; S(9): 100.0; T(14): 0.0; Y(17): 0.0	0.12817	0.109003	0.138941	0.118005	0.130722	0.168673	0.137726	0.138892	0.09462	0.107956	0.128573	0.08051	0.12017	0.116353	0.142253	0.133312	0.0987593	0.136255	0.123583	0.133923	0.0831059	0.134675	0.116286	0.141122	0	4.636e-12	0	High	53.46	0.000119241	High	36.61	0.00568601	High	63.76	1.06023e-05
ADGSEEPEAK	15	1	1	Q9NAN1	N-Term(iTRAQ8plex); S4(Phospho); K10(iTRAQ8plex)	1720.83	S(4): 100.0	0.129947	0.130292	0.119509	0.127082	0.133933	0.126786	0.135915	0.118739	0.140341	0.107164	0.118916	0.116565	0.121998	0.132657	0.137007	0.131663	0.113393	0.107144	0.119942	0.125004	0.118311	0.127652	0.1314	0.1147	0	0.001408	0	High	29.73	0.0105882	High	42.26	0.000591321	High	45.81	0.000282103
ADGTPNAESQEER	3	1	1	B5U8M3	N-Term(iTRAQ8plex); T4(Phospho)	1787.78	T(4): 100.0; S(9): 0.0	0.11362	0.157078	0.132263	0.143784	0.152759	0.12019	0.0826702	0.0893073	0.152122	0.138119	0.165475	0.131924	0.161862	0.137424	0.127379	0.0825403	0.106915	0.130492	0.159012	0.0647131	0.0925585	0.118392	0.126329	0.113072	0	6.563e-09	0	High	12.81	0.277508	High	20.2	0.0568221	High	43.52	0.00029568
ADKPGTPEIVDWDK	5	2	1	Q23551	N-Term(iTRAQ8plex); K3(iTRAQ8plex); T6(Phospho); K14(iTRAQ8plex)	2563.36	T(6): 100.0	0.105392	0.109567	0.124965	0.142482	0.108955	0.125058	0.131723	0.115253	0.10068	0.149154	0.129072	0.128904	0.0844064	0.11887	0.132434	0.124636	0.122611	0.131616	0.136135	0.138727	0.112929	0.126071	0.155272	0.139492	0	2.004e-05	1	High	25.42	0.0736355	High	19.4	0.283594	High	21.86	0.157694
ADLMDDQSE	17	1	1	O61980	N-Term(iTRAQ8plex); M4(Oxidation); S8(Phospho)	1423.56	S(8): 100.0	0.12655	0.131061	0.145228	0.126111	0.128655	0.13478	0.125938	0.121911	0.123351	0.108814	0.122899	0.121648	0.100841	0.122515	0.124138	0.139102	0.122141	0.104051	0.127815	0.119005	0.134496	0.130772	0.134348	0.116354	0	7.606e-06	0	High	39.49	0.000174314	High	44.63	5.33742e-05	High	47.76	2.34492e-05
ADLMDDQSE	19	1	1	O61980	N-Term(iTRAQ8plex); S8(Phospho)	1407.57	S(8): 100.0	0.138406	0.117002	0.117559	0.12296	0.116313	0.110675	0.144715	0.122636	0.135833	0.116044	0.12146	0.126728	0.120525	0.138237	0.115941	0.103729	0.11515	0.137876	0.126819	0.133999	0.133031	0.133507	0.1309	0.11753	0	6.466e-08	0	High	48.7	2.69793e-05	High	48.63	2.74176e-05	High	61.27	1.26896e-06
ADLSLDDGK	2	1	1	Q9XW58	N-Term(iTRAQ8plex); S4(Phospho); K9(iTRAQ8plex)	1621.83	S(4): 100.0			0.165546			0.143837			0.121018			0.119296			0.114001			0.104156			0.107629			0.123753	0	0.0005761	0							High	26.33	0.0280535
ADLSSDFSDDEAPAK	8	1	1	Q9XVS4	N-Term(iTRAQ8plex); S4(Phospho); S5(Phospho); S8(Phospho); K15(iTRAQ8plex)	2415.99	S(4): 100.0; S(5): 100.0; S(8): 100.0		0.124747	0.159614		0.126373	0.162929		0.124392	0.11638		0.126018	0.0567045		0.127585	0.132663		0.136003	0.0950517		0.0995499	0.130951		0.130806	0.118664	0	1.299e-08	0				High	22.27	0.0329074	High	57.62	1.04654e-05
ADLSSDFSDDEAPAK	46	1	1	Q9XVS4	N-Term(iTRAQ8plex); S5(Phospho); S8(Phospho); K15(iTRAQ8plex)	2336.02	S(4): 1.1; S(5): 98.9; S(8): 100.0	0.134841	0.123091	0.149086	0.152074	0.11826	0.149983	0.140752	0.115257	0.135519	0.0838074	0.136035	0.0985855	0.100815	0.119345	0.120276	0.0904085	0.126014	0.112338	0.136902	0.11659	0.130839	0.143036	0.142864	0.101226	0	8.017e-09	0	High	21.13	0.0728504	High	28.89	0.0124603	High	50.21	9.62324e-05
ADLSSDFSDDEAPAK	10	1	1	Q9XVS4	N-Term(iTRAQ8plex); S8(Phospho); K15(iTRAQ8plex)	2256.04	S(4): 0.0; S(5): 0.7; S(8): 99.3	0.14371	0.111043	0.112927	0.115731	0.0973007	0.125098	0.131599	0.118483	0.127245	0.0881707	0.11405	0.0870024	0.13178	0.124089	0.137852	0.120603	0.137769	0.118956	0.145399	0.151464	0.153454	0.114791	0.138953	0.121926	0	5.788e-07	0	High	35.17	0.00448531	High	28.55	0.021155	High	16.89	0.335617
ADLSSDFSDDEAPAKK	2	1	1	Q9XVS4	N-Term(iTRAQ8plex); S5(Phospho); S8(Phospho); K15(iTRAQ8plex); K16(iTRAQ8plex)	2768.32	S(4): 50.4; S(5): 50.4; S(8): 99.2			0.150483			0.132835			0.0998666			0.0979757			0.137245			0.121923			0.119073			0.1406	0	1.821e-06	1							High	25.41	0.0664679
ADNDKDSGSEK	1	1	1	Q9N3T3	N-Term(iTRAQ8plex); K5(iTRAQ8plex); S7(Phospho); S9(Phospho); K11(iTRAQ8plex)	2238.04	S(7): 100.0; S(9): 100.0			0.152049			0.175244			0.0955166			0.0645538			0.128685			0.0874793			0.165547			0.130925	0	0.0008321	1							High	25.89	0.0407059
ADNLNDIPLSHEVTSYPTEFSYEK	8	1	1	G5EBP5	N-Term(iTRAQ8plex); Y22(Phospho); K24(iTRAQ8plex)	3457.66	S(10): 0.0; T(14): 0.0; S(15): 0.0; Y(16): 0.0; T(18): 0.0; S(21): 50.0; Y(22): 50.0		0.12933			0.0867031			0.10218			0.147407			0.116426			0.12898			0.133694			0.150615		0	0.001531	0				High	13.5	1.56339
ADNSSSVDIIGVSSLR	14	2	1	Q93636	N-Term(iTRAQ8plex); S14(Phospho)	2003.99	S(4): 0.0; S(5): 0.0; S(6): 0.0; S(13): 0.6; S(14): 99.4	0.12927	0.125662	0.115694	0.14807	0.102795	0.128958	0.117021	0.114383	0.127856	0.144034	0.124351	0.123011	0.122634	0.125028	0.114981	0.100881	0.130562	0.133393	0.111376	0.141875	0.119774	0.126715	0.133179	0.122043	0	6.171e-10	0	High	56.18	3.12083e-05	High	86.51	2.94832e-08	High	35.35	0.00402605
ADNSSSVDIIGVSSLRR	1	2	1	Q93636	N-Term(iTRAQ8plex); S14(Phospho)	2160.1	S(4): 0.0; S(5): 0.0; S(6): 0.0; S(13): 1.1; S(14): 98.9		0.110048			0.124205			0.129483			0.149122			0.138953			0.103658			0.107926			0.136604		0	4.862e-16	1				High	41.89	0.00114221
ADPTDEAGVEGAKSDDEDDEFLMK	2	1	1	O61845	N-Term(iTRAQ8plex); K13(iTRAQ8plex); S14(Phospho); M23(Oxidation); K24(iTRAQ8plex)	3592.67	T(4): 0.0; S(14): 100.0			0.168735			0.159734			0.129773			0.0637305			0.118091			0.105236			0.141935			0.110188	0	5.95e-08	1							High	32.48	0.015677
ADQAENSLSK	2	1	1	P02566	N-Term(iTRAQ8plex); S7(Phospho); K10(iTRAQ8plex)	1750.88	S(7): 100.0; S(9): 0.0		0.111386	0.112645		0.132839	0.134114		0.106806	0.124037		0.126952	0.115616		0.124956	0.123607		0.127137	0.132563		0.131208	0.126823		0.138716	0.130595	0	0.0005328	0				High	16.6	0.255968	High	33.28	0.00554475
ADQAESSLHLIR	6	2	2	P10567;B3WFV3	N-Term(iTRAQ8plex); S7(Phospho)	1723.86	S(6): 50.0; S(7): 50.0																									0	5.844e-06	0	High	37.98	0.00206191	High	35.52	0.00350679	High	48.03	0.000210127
ADQPESSASGAR	6	1	1	Q18211	N-Term(iTRAQ8plex); S9(Phospho)	1559.7	S(6): 0.0; S(7): 0.0; S(9): 100.0	0.123126	0.121953	0.123755	0.136397	0.124345	0.130133	0.146754	0.135374	0.148642	0.121962	0.125573	0.118943	0.105379	0.127887	0.125839	0.120277	0.10455	0.116706	0.111779	0.118457	0.119789	0.133094	0.141862	0.114705	0	1.371e-07	0	High	25.84	0.0168097	High	18.6	0.086274	High	43.43	0.000242859
ADQVECSSQELTDSEASTSTK	14	1	1	G5EBZ1	N-Term(iTRAQ8plex); C6(Carbamidomethyl); S8(Phospho); K21(iTRAQ8plex)	2961.35	S(7): 1.2; S(8): 98.8; T(12): 0.0; S(14): 0.0; S(17): 0.0; T(18): 0.0; S(19): 0.0; T(20): 0.0	0.176062	0.127263	0.135538	0.132251	0.103185	0.136535	0.133852	0.130966	0.137284	0.0949445	0.135201	0.109522	0.118351	0.127485	0.130401	0.104553	0.123001	0.10944	0.112568	0.116486	0.113367	0.127417	0.130433	0.127911	0	6.994e-14	0	High	45.45	0.000565927	High	38.17	0.00299476	High	63.25	1.01964e-05
ADRDESSPYAAMLAAQDVADR	2	1	1	P48150	N-Term(iTRAQ8plex); S7(Phospho); M12(Oxidation)	2652.19	S(6): 50.0; S(7): 50.0; Y(9): 0.0			0.140887			0.115825			0.125596			0.131061			0.130326			0.10893			0.123573			0.123803	0	1.226e-07	1							High	41.68	0.00115804
ADRLSTTSQSSILGGK	8	1	1	P91156	N-Term(iTRAQ8plex); S5(Phospho); K16(iTRAQ8plex)	2309.23	S(5): 100.0; T(6): 0.0; T(7): 0.0; S(8): 0.0; S(10): 0.0; S(11): 0.0	0.141166	0.118614	0.157947	0.120138	0.123284	0.115547	0.142931	0.132483	0.120966	0.131704	0.134627	0.113761	0.10177	0.120741	0.118372	0.120502	0.108609	0.122706	0.114325	0.116415	0.112218	0.125337	0.139333	0.138483	0	4.862e-16	1	High	32.44	0.0130283	High	38.25	0.0034563	High	12.91	1.11802
ADRLSTTSQSSILGGK	16	1	1	P91156	N-Term(iTRAQ8plex); S5(Phospho); S8(Phospho); K16(iTRAQ8plex)	2389.19	S(5): 98.6; T(6): 2.0; T(7): 49.3; S(8): 49.3; S(10): 0.7; S(11): 0.0	0.12597	0.121535	0.144177	0.128112	0.135999	0.125545	0.144757	0.136054	0.118424	0.109977	0.136053	0.114613	0.115703	0.13118	0.133449	0.126173	0.102114	0.0995156	0.120957	0.102401	0.141325	0.128325	0.13275	0.122951	0	1.369e-07	1	High	27.68	0.0381309	High	12.83	1.15966	High	24.74	0.0765482
ADRLSTTSQSSILGGK	14	1	1	P91156	N-Term(iTRAQ8plex); S5(Phospho); T6(Phospho); S11(Phospho); K16(iTRAQ8plex)	2469.16	S(5): 100.0; T(6): 1.4; T(7): 97.3; S(8): 1.4; S(10): 1.4; S(11): 98.6	0.136582	0.117301	0.130707	0.115941	0.120069	0.103089	0.140752	0.128416	0.11878	0.119324	0.113407	0.109109	0.10146	0.13597	0.135751	0.126967	0.131535	0.143576	0.132944	0.121561	0.122524	0.12603	0.134606	0.130792	0	3.801e-07	1	High	18.42	0.269055	High	34.24	0.00649814	High	34.93	0.00605775
ADRLSTTSQSSILGGK	3	1	1	P91156	N-Term(iTRAQ8plex); S5(Phospho); T6(Phospho); S8(Phospho); S11(Phospho); K16(iTRAQ8plex)	2549.13	S(5): 99.9; T(6): 97.1; T(7): 5.8; S(8): 94.4; S(10): 5.7; S(11): 97.1			0.12618			0.122038			0.114221			0.0961181			0.124439			0.149519			0.147364			0.117773	0	0.001776	1							High	21.96	0.0878778
ADSAGAPGSPR	1	1	1	H2L0S5	N-Term(iTRAQ8plex); S3(Phospho); S9(Phospho)	1449.61	S(3): 100.0; S(9): 100.0			0.15509			0.13194			0.134156			0.0914474			0.110887			0.134259			0.107703			0.134518	0.002	0.02659	0							High	12.06	0.140018
ADSAGAPGSPR	3	1	1	H2L0S5	N-Term(iTRAQ8plex); S9(Phospho)	1369.64	S(3): 0.0; S(9): 100.0		0.11754	0.141095		0.120841	0.1117		0.130182	0.132925		0.13912	0.115943		0.128157	0.113969		0.113239	0.132345		0.118557	0.134167		0.132365	0.116283	0	0.001542	0				High	17.22	0.123286	High	24.04	0.0234702
ADSAWDQYEAGIYR	3	1	1	H2KZA6	N-Term(iTRAQ8plex); S3(Phospho)	2028.9	S(3): 100.0; Y(8): 0.0; Y(13): 0.0		0.108918	0.126942		0.101441	0.128681		0.131405	0.135393		0.146312	0.122297		0.142721	0.127064		0.111999	0.117967		0.121922	0.125879		0.135282	0.110132	0	5.368e-07	0				High	31.37	0.00609097	High	34.35	0.00321372
ADSEDDSFR	6	1	1	Q93442	N-Term(iTRAQ8plex); S3(Phospho)	1425.58	S(3): 100.0; S(7): 0.0	0.127728	0.140653	0.12432	0.119972	0.111931	0.128867	0.133453	0.124987	0.143346	0.109251	0.134811	0.112479	0.119543	0.129531	0.122706	0.135006	0.125815	0.119808	0.131408	0.129264	0.129622	0.123388	0.124222	0.118852	0	0.0001194	0	High	28.15	0.00321528	High	28.15	0.00313873	High	23.43	0.00998672
ADSEEAESEGTVEVLK	20	1	1	Q19970	N-Term(iTRAQ8plex); S3(Phospho); K16(iTRAQ8plex)	2381.16	S(3): 100.0; S(8): 0.0; T(11): 0.0	0.124907	0.117348	0.136002	0.154376	0.112796	0.138509	0.13286	0.124772	0.139432	0.0926447	0.128072	0.106262	0.11173	0.12783	0.128452	0.115564	0.125064	0.105328	0.126433	0.118218	0.124298	0.136424	0.133535	0.120075	0	9.394e-09	0	High	77.56	3.73577e-07	High	43.32	0.00100101	High	55.15	6.44588e-05
ADSEESAETEESSSR	7	1	1	Q9XVS4	N-Term(iTRAQ8plex); S3(Phospho)	1997.81	S(3): 100.0; S(6): 0.0; T(9): 0.0; S(12): 0.0; S(13): 0.0; S(14): 0.0	0.122978	0.116671	0.133622	0.127183	0.123772	0.132197	0.135395	0.123541	0.136218	0.127484	0.12997	0.11579	0.115816	0.114551	0.124689	0.12978	0.122367	0.12347	0.118222	0.131888	0.11702	0.121936	0.136046	0.116138	0	4.862e-16	0	High	52.82	2.42914e-05	High	72.55	2.64055e-07	High	63.48	2.26616e-06
ADSEESAETEESSSR	9	1	1	Q9XVS4	N-Term(iTRAQ8plex); S3(Phospho); S6(Phospho)	2077.77	S(3): 100.0; S(6): 100.0; T(9): 0.0; S(12): 0.0; S(13): 0.0; S(14): 0.0	0.142732	0.126515	0.118838	0.137692	0.113092	0.134604	0.137365	0.12839	0.133173	0.104318	0.129546	0.105449	0.103366	0.127047	0.128401	0.127608	0.125056	0.105766	0.117122	0.118378	0.121609	0.128978	0.142215	0.12195	0	4.862e-16	0	High	61.85	1.53486e-06	High	59.67	2.75131e-06	High	44.95	8.95691e-05
ADSEESAETEESSSR	3	1	1	Q9XVS4	N-Term(iTRAQ8plex); S3(Phospho); S6(Phospho); T9(Phospho)	2157.75	S(3): 100.0; S(6): 100.0; T(9): 100.0; S(12): 0.0; S(13): 0.0; S(14): 0.0	0.12629	0.109773	0.156237	0.132665	0.110021	0.147084	0.148252	0.117225	0.108519	0.0773855	0.140146	0.0890191	0.11387	0.148195	0.116259	0.124873	0.130605	0.11128	0.156791	0.0960001	0.141241	0.119874	0.148036	0.130362	0	2.287e-06	0	High	76.21	2.39332e-08	High	70.6	1.00161e-07	High	44.9	4.04492e-05
ADSEESAETEESSSR	4	1	1	Q9XVS4	N-Term(iTRAQ8plex); S3(Phospho); S6(Phospho); T9(Phospho); S12(Phospho)	2237.71	S(3): 100.0; S(6): 100.0; T(9): 100.0; S(12): 100.0; S(13): 0.0; S(14): 0.0		0.161313	0.167066		0.118672	0.138456		0.130219	0.159542		0.142486	0.0634096		0.107438	0.142619		0.103769	0.110408		0.111274	0.0972431		0.124829	0.121257	0	4.862e-16	0				High	51.48	7.09529e-06	High	55.53	2.79235e-06
ADSEESAETEESSSRTPALK	2	1	1	Q9XVS4	N-Term(iTRAQ8plex); S3(Phospho); S6(Phospho); T9(Phospho); T16(Phospho); K20(iTRAQ8plex)	3052.23	S(3): 100.0; S(6): 100.0; T(9): 99.8; S(12): 1.7; S(13): 1.7; S(14): 48.4; T(16): 48.4		0.102525			0.113018			0.10817			0.149837			0.126043			0.145869			0.0967553			0.157782		0.003	0.04307	1				High	13.52	0.417953
ADSFSQTAADLSQSQTR	7	1	1	H2KML1	N-Term(iTRAQ8plex); S3(Phospho)	2197.01	S(3): 100.0; S(5): 0.0; T(7): 0.0; S(12): 0.0; S(14): 0.0; T(16): 0.0	0.134375	0.162485	0.128298	0.119776	0.127353	0.144305	0.149018	0.106878	0.133672	0.127857	0.141001	0.126847	0.114685	0.116881	0.118223	0.108129	0.115145	0.130382	0.11001	0.0965971	0.10808	0.135275	0.133659	0.103145	0	4.862e-16	0	High	53.45	5.98709e-05	High	55.41	4.02836e-05	High	51.61	9.00763e-05
ADSGRSPRPTTGGVR	1	1	1	Q95XS2	N-Term(iTRAQ8plex); S6(Phospho)	1897.95	S(3): 0.0; S(6): 100.0; T(10): 0.0; T(11): 0.0	0.14983			0.132759			0.14905			0.127062			0.097136			0.0985653			0.107418			0.13818			0	0.001343	2	High	10.04	1.3079
ADSPEGHGGK	6	1	1	O18191	N-Term(iTRAQ8plex); S3(Phospho); K10(iTRAQ8plex)	1642.8	S(3): 100.0	0.121341	0.115921	0.132637	0.115337	0.125467	0.126746	0.141619	0.132473	0.128069	0.139735	0.130477	0.122629	0.112308	0.125455	0.130285	0.116758	0.11257	0.124059	0.116776	0.121028	0.116677	0.135825	0.135783	0.117829	0	0.0008562	0	High	31.24	0.00725316	High	32.11	0.0059057	High	28.24	0.0125224
ADSPPSNLNVR	6	1	1	G5EDU3	N-Term(iTRAQ8plex); S3(Phospho)	1553.76	S(3): 100.0; S(6): 0.0	0.132995	0.127982	0.13422	0.122244	0.126299	0.133439	0.143548	0.126282	0.125871	0.118531	0.11951	0.128484	0.119126	0.135415	0.113654	0.110169	0.107396	0.11508	0.1186	0.124836	0.132962	0.134099	0.131107	0.114795	0	7.593e-06	0	High	26.26	0.0214116	High	26.17	0.0222222	High	23.04	0.0449416
ADSPSSMPGPSTSA	7	1	1	G5ECL1	N-Term(iTRAQ8plex); S3(Phospho)	1675.72	S(3): 100.0; S(5): 0.0; S(6): 0.0; S(11): 0.0; T(12): 0.0; S(13): 0.0	0.0990919	0.10575	0.139994	0.094765	0.103562	0.137166	0.104413	0.0998744	0.134604	0.140022	0.141066	0.116769	0.109631	0.116964	0.115029	0.151381	0.133672	0.104352	0.165575	0.169257	0.140355	0.119074	0.126193	0.111731	0	4.862e-16	0	High	34.29	0.0018061	High	34.8	0.00160599	High	28.1	0.00828617
ADSPSSMPGPSTSA	7	1	1	G5ECL1	N-Term(iTRAQ8plex); S3(Phospho); M7(Oxidation)	1691.71	S(3): 100.0; S(5): 0.0; S(6): 0.0; S(11): 0.0; T(12): 0.0; S(13): 0.0	0.126594	0.115788	0.109959	0.112869	0.1191	0.107946	0.12761	0.114341	0.123288	0.106524	0.119062	0.126305	0.119578	0.125052	0.115025	0.136553	0.11416	0.0912253	0.127471	0.133248	0.177802	0.139889	0.139759	0.118894	0	6.844e-06	0	High	25.92	0.00985056	High	38.67	0.000522951	High	27.53	0.00724076
ADSRSSLR	2	1	1	Q09501	N-Term(iTRAQ8plex); S3(Phospho); S5(Phospho)	1355.6	S(3): 100.0; S(5): 50.0; S(6): 50.0		0.137641			0.133931			0.131857			0.1469			0.113829			0.104267			0.089396			0.140661		0.007	0.06377	1				High	15.25	0.122401
ADSSEVK	1	1	1	G5EE72	N-Term(iTRAQ8plex); S3(Phospho); K7(iTRAQ8plex)	1423.72	S(3): 99.2; S(4): 0.8		0.111366			0.114714			0.116019			0.117136			0.14351			0.123351			0.136242			0.137661		0.007	0.07474	0				High	16.26	0.182176
ADSSEVKETSSDTDIEVVQ	6	1	1	G5EE72	N-Term(iTRAQ8plex); K7(iTRAQ8plex); S11(Phospho); T13(Phospho)	2807.27	S(3): 0.0; S(4): 0.0; T(9): 50.0; S(10): 50.0; S(11): 50.0; T(13): 50.0			0.135678			0.176398			0.116319			0.0819575			0.119443			0.104022			0.140567			0.125616	0	0.001028	1							High	17.5	0.362769
ADSSGLSGSPQK	3	1	1	Q22059	N-Term(iTRAQ8plex); S9(Phospho); K12(iTRAQ8plex)	1821.91	S(3): 0.0; S(4): 0.0; S(7): 0.0; S(9): 100.0	0.117804		0.0926162	0.122363		0.225714	0.159545		0.159324	0.13228		0.110895	0.118375		0.113977	0.10089		0.101137	0.115763		0.0934635	0.132981		0.100067	0	2.237e-07	0	High	46.44	0.000313241				High	33.18	0.00651537
ADSSISETSETLTK	6	1	1	G4SLH0	N-Term(iTRAQ8plex); S3(Phospho); K14(iTRAQ8plex)	2157.08	S(3): 99.4; S(4): 0.6; S(6): 0.0; T(8): 0.0; S(9): 0.0; T(11): 0.0; T(13): 0.0	0.110683	0.09957	0.128305	0.113985	0.0968549	0.116456	0.131725	0.119901	0.1037	0.124127	0.143255	0.119095	0.105412	0.120564	0.111359	0.139162	0.126357	0.160716	0.145889	0.144536	0.137737	0.129018	0.136605	0.122632	0	2.707e-10	0	High	44.01	0.000768566	High	48.57	0.000265481	High	61.36	1.38185e-05
ADSSISETSETLTK	2	1	1	G4SLH0	N-Term(iTRAQ8plex); S4(Phospho); S6(Phospho); K14(iTRAQ8plex)	2237.04	S(3): 99.1; S(4): 0.9; S(6): 100.0; T(8): 0.0; S(9): 0.0; T(11): 0.0; T(13): 0.0		0.129225	0.145593		0.110477	0.131417		0.146694	0.133568		0.127671	0.0907475		0.0979616	0.114705		0.128671	0.140263		0.114982	0.10425		0.144319	0.139456	0	0.0002326	0				High	12.37	0.828583	High	28.74	0.0197148
ADSVLASI	19	1	1	Q9GZH4	N-Term(iTRAQ8plex); S3(Phospho)	1159.59	S(3): 100.0; S(7): 0.0	0.132618	0.123376	0.131253	0.132314	0.109551	0.117325	0.141088	0.105019	0.147332	0.10897	0.141074	0.124406	0.135728	0.139822	0.0985786	0.0825934	0.116923	0.11902	0.13466	0.100781	0.103582	0.137866	0.133498	0.110252	0	3.276e-07	0	High	56.82	1.23742e-05	High	56.69	1.36074e-05	High	62.98	2.8196e-06
ADSVPYSIR	1	2	1	G5EDK8	N-Term(iTRAQ8plex); S3(Phospho)	1391.68	S(3): 100.0; Y(6): 0.0; S(7): 0.0		0.110851			0.1094			0.128951			0.132833			0.138591			0.125755			0.11658			0.13704		0	0.001106	0				High	20.85	0.0464567
ADTAFNFEETPATPR	10	1	1	H2KZS2	N-Term(iTRAQ8plex); T13(Phospho)	2050.95	T(3): 0.0; T(10): 0.0; T(13): 100.0	0.104977	0.108002	0.118622	0.102489	0.110146	0.116005	0.119848	0.11423	0.1289	0.109304	0.127027	0.103507	0.119665	0.122556	0.128424	0.132014	0.13329	0.13955	0.150113	0.151185	0.139912	0.146369	0.122591	0.123786	0	1.673e-13	0	High	105.33	2.94555e-10	High	84.15	3.90361e-08	High	93.34	4.86619e-09
ADTAFNFEETPATPRSSVPATPTESNLTTPAPK	33	1	1	H2KZS2	N-Term(iTRAQ8plex); T13(Phospho); S16(Phospho); K33(iTRAQ8plex)	4214.03	T(3): 0.0; T(10): 50.0; T(13): 50.0; S(16): 50.0; S(17): 50.0; T(21): 0.1; T(23): 0.1; S(25): 0.1; T(28): 0.0; T(29): 0.0	0.153188	0.121483	0.0996792	0.143417	0.110493	0.162404	0.105453	0.110754	0.126566	0.124861	0.135118	0.122321	0.0328549	0.100638	0.128681	0.141191	0.172164	0.154579	0.0906214	0.117974	0.0922707	0.208413	0.134569	0.0894311	0	4.413e-12	1	High	17.11	0.79468	High	59.86	4.21883e-05	High	59.14	4.79063e-05
ADTAFNFEETPATPRSSVPATPTESNLTTPAPK	8	1	1	H2KZS2	N-Term(iTRAQ8plex); T13(Phospho); S16(Phospho); S17(Phospho); K33(iTRAQ8plex)	4294.01	T(3): 0.0; T(10): 3.6; T(13): 94.6; S(16): 50.2; S(17): 50.2; T(21): 19.8; T(23): 19.8; S(25): 20.6; T(28): 20.6; T(29): 20.6			0.147905			0.162602			0.126067			0.0689389			0.120033			0.153115			0.135537			0.0816263	0	4.115e-08	1							High	44.3	0.0014397
ADTDSDEE	1	1	1	O45012	N-Term(iTRAQ8plex); S5(Phospho)	1265.47	T(3): 0.8; S(5): 99.2			0.122431			0.135659			0.133154			0.116828			0.127538			0.122698			0.123381			0.11831	0	3.265e-05	0							High	49.61	1.09136e-05
ADTDSDEE	1	1	1	O45012	N-Term(iTRAQ8plex); T3(Phospho); S5(Phospho)	1345.43	T(3): 100.0; S(5): 100.0		0.158145			0.101754			0.114317			0.10934			0.139401			0.14444			0.107873			0.12473		0.002	0.03713	0				High	18.56	0.0138986
ADYEAISIR	1	1	1	Q21067	N-Term(iTRAQ8plex); S7(Phospho)	1421.7	Y(3): 0.0; S(7): 100.0			0.141902			0.125644			0.120269			0.11689			0.13036			0.115815			0.129341			0.119779	0	0.001827	0							High	22.05	0.0511463
AEAATTSDTER	2	1	1	Q8ITY5	N-Term(iTRAQ8plex); T6(Phospho)	1535.69	T(5): 1.1; T(6): 97.9; S(7): 1.1; T(9): 0.0		0.133228			0.120756			0.141478			0.123214			0.129571			0.116034			0.110807			0.124912		0	0.0004421	0				High	21.39	0.0388467
AEAEASESSDDEEEK	14	1	1	Q9TYV5	N-Term(iTRAQ8plex); S6(Phospho); S8(Phospho); S9(Phospho); K15(iTRAQ8plex)	2473.94	S(6): 100.0; S(8): 100.0; S(9): 100.0	0.151548	0.124694	0.178834	0.158347	0.115475	0.179178	0.128003	0.115379	0.126742	0.0610945	0.136041	0.0582679	0.0992602	0.140654	0.100494	0.114556	0.124758	0.122389	0.14607	0.0809431	0.126266	0.132644	0.140381	0.116075	0	4.862e-16	0	High	55.89	1.13358e-05	High	75.03	1.46034e-07	High	55.11	1.43368e-05
AEAEASESSDDEEEK	13	1	1	Q9TYV5	N-Term(iTRAQ8plex); S6(Phospho); S9(Phospho); K15(iTRAQ8plex)	2393.97	S(6): 66.7; S(8): 66.7; S(9): 66.7	0.110812	0.105489	0.110954	0.117614	0.0998454	0.118482	0.133772	0.106019	0.0922289	0.0701678	0.123234	0.0689738	0.0862969	0.12142	0.0991316	0.136286	0.158777	0.167344	0.21709	0.133322	0.202636	0.127961	0.143847	0.130683	0	3.015e-07	0	High	32.36	0.00412343	High	45.88	0.000156227	High	41.88	0.000463774
AEAEASESSDDEEEK	7	1	1	Q9TYV5	N-Term(iTRAQ8plex); S8(Phospho); K15(iTRAQ8plex)	2314	S(6): 33.3; S(8): 33.3; S(9): 33.3	0.0947164	0.104359		0.134777	0.103398		0.113539	0.132914		0.124604	0.104147		0.136303	0.137996		0.129827	0.142345		0.145156	0.146521		0.121078	0.119662		0	2.246e-13	0	High	27.4	0.0162863	High	34.05	0.00419131
AEAEASESSDDEEEKK	6	1	1	Q9TYV5	N-Term(iTRAQ8plex); S6(Phospho); S8(Phospho); S9(Phospho); K15(iTRAQ8plex); K16(iTRAQ8plex)	2906.23	S(6): 100.0; S(8): 100.0; S(9): 100.0	0.175509	0.140572	0.142612	0.150297	0.135606	0.139495	0.130339	0.125061	0.124654	0.0727432	0.110961	0.0937436	0.101145	0.117765	0.123822	0.131076	0.147169	0.123827	0.123602	0.0951748	0.116136	0.111759	0.123488	0.131948	0	7.624e-15	1	High	19.61	0.161906	High	29.14	0.0187724	High	18.78	0.209246
AEAEASESSDDEEEKK	6	1	1	Q9TYV5	N-Term(iTRAQ8plex); S8(Phospho); S9(Phospho); K15(iTRAQ8plex); K16(iTRAQ8plex)	2826.25	S(6): 0.0; S(8): 100.0; S(9): 100.0	0.13745	0.105177	0.124746	0.143896	0.112314	0.113876	0.124446	0.115952	0.154003	0.0900053	0.128864	0.110685	0.090454	0.109383	0.117696	0.137526	0.159351	0.126711	0.151886	0.127898	0.132751	0.124337	0.139629	0.119532	0	4.862e-16	1	High	22.6	0.107435	High	27.91	0.0281546	High	18.95	0.247696
AEDEAAHVVPVSEEK	4	1	1	Q9N533	N-Term(iTRAQ8plex); S12(Phospho); K15(iTRAQ8plex)	2298.14	S(12): 100.0	0.145248	0.114953	0.135023	0.132861	0.124875	0.12785	0.145209	0.134294	0.144984	0.106552	0.133769	0.111153	0.13644	0.127197	0.124265	0.103047	0.101071	0.101867	0.096413	0.117113	0.137548	0.13423	0.144612	0.11731	0	8.712e-09	0	High	34.15	0.00755723	High	41.72	0.00130894	High	16.32	0.472525
AEDSSDETTK	1	1	1	P03949	N-Term(iTRAQ8plex); S4(Phospho); K10(iTRAQ8plex)	1770.83	S(4): 100.0; S(5): 0.0; T(8): 0.0; T(9): 0.0			0.161303			0.137187			0.13811			0.133963			0.0932084			0.116327			0.0988916			0.12101	0	1.745e-05	0							High	33.53	0.0038594
AEDSSDETTK	5	1	1	P03949	N-Term(iTRAQ8plex); S4(Phospho); S5(Phospho); K10(iTRAQ8plex)	1850.79	S(4): 100.0; S(5): 100.0; T(8): 0.0; T(9): 0.0	0.123987	0.107151	0.122815	0.1338	0.128305	0.160218	0.141241	0.112969	0.110652	0.113575	0.13474	0.120366	0.121622	0.136248	0.121656	0.116746	0.113595	0.119715	0.113757	0.124613	0.127478	0.132888	0.139022	0.117101	0	0.0002222	0	High	18.65	0.0716406	High	31.97	0.00346255	High	20.12	0.0544738
AEEDGNSSPESK	1	1	1	Q21954	N-Term(iTRAQ8plex); S11(Phospho); K12(iTRAQ8plex)	1937.89	S(7): 0.0; S(8): 1.5; S(11): 98.5		0.102987			0.100586			0.141409			0.123218			0.117333			0.134847			0.142151			0.137469		0.005	0.05683	0				High	10.82	0.674773
AEEPVWHAYEPASPSPR	6	1	1	G5EDT9	N-Term(iTRAQ8plex); S13(Phospho)	2307.07	Y(9): 0.0; S(13): 50.0; S(15): 50.0	0.104121	0.121102		0.117388	0.116742		0.143427	0.122326		0.115275	0.136		0.115604	0.118116		0.128496	0.120629		0.113345	0.108968		0.141225	0.139941		0	6.76e-10	0	High	51.91	0.000107898	High	44.84	0.000556122
AEEPVWHAYEPASPSPR	4	1	1	G5EDT9	N-Term(iTRAQ8plex); S13(Phospho); S15(Phospho)	2387.03	Y(9): 0.0; S(13): 100.0; S(15): 100.0		0.114205			0.13714			0.120498			0.149909			0.131663			0.108077			0.0996598			0.112929		0	4.862e-16	0				High	44.95	0.000353478
AEETQSPK	5	1	1	Q9XVR0	N-Term(iTRAQ8plex); S6(Phospho); K8(iTRAQ8plex)	1577.8	T(4): 0.0; S(6): 100.0	0.128572	0.12862	0.146601	0.130717	0.123534	0.131689	0.136295	0.121891	0.128081	0.117187	0.121605	0.129732	0.114671	0.127752	0.123447	0.124475	0.114598	0.118986	0.115608	0.120788	0.112126	0.131295	0.140661	0.109337	0	0.0004354	0	High	29.11	0.0128881	High	19.74	0.113071	High	16.88	0.190758
AEETSDPSAPPAERPR	11	1	1	O45781	N-Term(iTRAQ8plex); S5(Phospho)	2093.98	T(4): 49.7; S(5): 49.7; S(8): 0.6	0.128126	0.132945	0.1513	0.127543	0.118244	0.105791	0.128696	0.157582	0.132871	0.109202	0.117301	0.122625	0.103772	0.115766	0.130386	0.130318	0.125332	0.115328	0.130219	0.114438	0.125355	0.134134	0.128104	0.116344	0	6.041e-09	1	High	30.37	0.0118924	High	20.38	0.118651	High	35.17	0.00396835
AEEVENRETPPGPSTSMR	1	1	1	Q9GRZ3	N-Term(iTRAQ8plex); T9(Phospho); M17(Oxidation)	2387.07	T(9): 100.0; S(14): 0.0; T(15): 0.0; S(16): 0.0		0.121735			0.131851			0.121362			0.134689			0.105304			0.104704			0.116324			0.164029		0	0.0004765	1				High	19.37	0.18151
AEEVNYF	1	1	1	Q21281	N-Term(iTRAQ8plex); Y6(Phospho)	1255.55	Y(6): 100.0			0.134407			0.125374			0.152176			0.0969839			0.136866			0.113315			0.147684			0.0931942	0	0.002608	0							High	34.85	0.00119479
AEGPEDSDDSDFDETEAISIIK	11	1	1	O16519	N-Term(iTRAQ8plex); S7(Phospho); S10(Phospho); K22(iTRAQ8plex)	3151.35	S(7): 100.0; S(10): 100.0; T(15): 0.0; S(19): 0.0			0.181386			0.153337			0.121949			0.0624841			0.0887277			0.126925			0.141475			0.106248	0	4.801e-07	0							High	40.14	0.00143305
AEGPEDSDDSDFDETEAISIIK	3	1	1	O16519	N-Term(iTRAQ8plex); T15(Phospho); K22(iTRAQ8plex)	3071.41	S(7): 33.3; S(10): 33.3; T(15): 33.3; S(19): 0.0			0.113015			0.166891			0.233285			0.0821009			0.106704			0.10117			0.0998551			0.0969785	0.001	0.005874	0							High	12.07	1.53355
AEIPSPPTYSNQPR	7	1	1	H2L2F7	N-Term(iTRAQ8plex); S5(Phospho)	1940.94	S(5): 100.0; T(8): 0.0; Y(9): 0.0; S(10): 0.0	0.123061	0.126632	0.125584	0.139201	0.114381	0.130291	0.149191	0.132803	0.136395	0.12508	0.136025	0.140798	0.116198	0.130466	0.122893	0.115388	0.10396	0.110834	0.102961	0.112793	0.105921	0.127701	0.140021	0.113769	0	9.305e-12	0	High	32.3	0.00736055	High	31.48	0.00881905	High	18.01	0.210306
AELNGHVSPSNSDDNNESSSNSQHK	1	1	1	D5MCN2	N-Term(iTRAQ8plex); S10(Phospho); S12(Phospho); K25(iTRAQ8plex)	3422.44	S(8): 64.6; S(10): 64.6; S(12): 64.6; S(18): 4.8; S(19): 1.4; S(20): 0.1; S(22): 0.0		0.0715444			0.119085			0.135614			0.164355			0.145915			0.0798563			0.135206			0.148424		0	0.0001045	0				High	11.86	1.01002
AELPFLQNSHNDVWVPR	5	1	1	G5ECH3	N-Term(iTRAQ8plex); S9(Phospho)	2406.18	S(9): 100.0	0.146531	0.161706		0.127966	0.107143		0.106147	0.158219		0.111761	0.10968		0.114351	0.0742082		0.133566	0.120769		0.136208	0.125284		0.13437	0.142989		0	0.0001244	0	High	19.62	0.228657	High	14.38	0.786045
AELTAAQDEDDEGSK	10	2	1	H2L0D5	N-Term(iTRAQ8plex); S14(Phospho); K15(iTRAQ8plex)	2267.05	T(4): 0.0; S(14): 100.0	0.130768	0.125872	0.131785	0.136378	0.105809	0.140955	0.152258	0.137306	0.135837	0.0910267	0.122793	0.106649	0.125429	0.120884	0.126024	0.114521	0.127648	0.111533	0.12642	0.117685	0.127462	0.122141	0.140865	0.115701	0	5.195e-11	0	High	78.22	2.04899e-07	High	73.64	5.86056e-07	High	63.19	6.59633e-06
AENETDDDGEVVETMNK	6	1	1	P90919	N-Term(iTRAQ8plex); T5(Phospho); K17(iTRAQ8plex)	2584.15	T(5): 100.0; T(14): 0.0	0.128695	0.134802		0.152362	0.114304		0.168799	0.10314		0.0991153	0.132581		0.105371	0.150831		0.101426	0.121132		0.132596	0.102853		0.126389	0.139846		0	4.862e-16	0	High	54.66	5.24938e-05	High	67.78	2.46753e-06
AENETDDDGEVVETMNK	8	1	1	P90919	N-Term(iTRAQ8plex); T5(Phospho); M15(Oxidation); K17(iTRAQ8plex)	2600.15	T(5): 100.0; T(14): 0.0	0.146286	0.163272	0.139091	0.14307	0.125922	0.148074	0.129648	0.125142	0.142231	0.0950577	0.121881	0.0838589	0.115681	0.120965	0.125159	0.108994	0.102168	0.10054	0.123522	0.0896978	0.110236	0.142162	0.150953	0.123753	0	3.164e-12	0	High	60.86	1.19361e-05	High	57.55	2.40836e-05	High	73.82	6.26581e-07
AENGDCSPINEVQFR	5	1	1	Q86GV3	N-Term(iTRAQ8plex); C6(Carbamidomethyl); S7(Phospho)	2119.94	S(7): 100.0	0.144512	0.101633		0.128351	0.115876		0.145224	0.110182		0.130043	0.136891		0.113182	0.121289		0.105914	0.124077		0.101803	0.126478		0.125834	0.138248		0	7.65e-09	0	High	34.66	0.0033001	High	36.57	0.00198263
AENGSGDASLEPENLR	9	1	1	Q22037	N-Term(iTRAQ8plex); S5(Phospho)	2042.92	S(5): 100.0; S(9): 0.0	0.148896	0.121143	0.118858	0.129474	0.114473	0.131107	0.135138	0.130568	0.131591	0.0910666	0.117831	0.110374	0.0931755	0.13387	0.13246	0.130761	0.11338	0.111735	0.123668	0.12994	0.126994	0.123925	0.146041	0.122196	0	2.182e-09	0	High	42.94	0.000589465	High	56.37	2.71043e-05	High	38.68	0.00159235
AEPNSPVVPPTPVK	3	1	1	Q20007	N-Term(iTRAQ8plex); S5(Phospho); K14(iTRAQ8plex)	2120.16	S(5): 100.0; T(11): 0.0	0.141684	0.108619	0.123313	0.127961	0.111939	0.119131	0.131721	0.143551	0.138165	0.0639371	0.124721	0.110008	0.113241	0.114043	0.148523	0.147732	0.138925	0.120051	0.146214	0.128862	0.116562	0.12751	0.12934	0.124247	0	1.851e-05	0	High	16.06	0.481859	High	10.3	1.81518	High	21.03	0.149883
AERGSPTPSSVTVDNAPSLPDR	28	1	1	O76387	N-Term(iTRAQ8plex); S5(Phospho)	2637.28	S(5): 100.0; T(7): 0.0; S(9): 0.0; S(10): 0.0; T(12): 0.0; S(18): 0.0	0.1341	0.0994574	0.124067	0.118205	0.113779	0.126476	0.125028	0.107492	0.119138	0.126663	0.140471	0.115294	0.110224	0.106486	0.133629	0.115141	0.115706	0.113637	0.121726	0.116682	0.130108	0.144348	0.129127	0.159483	0	5.847e-16	1	High	85.13	6.93599e-08	High	87.93	3.68838e-08	High	65.65	6.26221e-06
AERGSPTPSSVTVDNAPSLPDR	35	1	1	O76387	N-Term(iTRAQ8plex); S5(Phospho); S9(Phospho)	2717.24	S(5): 100.0; T(7): 1.7; S(9): 98.2; S(10): 0.0; T(12): 0.0; S(18): 0.0	0.155782	0.112216	0.210427	0.12553	0.116888	0.119949	0.143504	0.122172	0.0951051	0.103302	0.13435	0.102982	0.116712	0.131895	0.102653	0.117935	0.112574	0.122267	0.1197	0.125056	0.111641	0.132993	0.136231	0.116386	0	6.723e-10	1	High	40.19	0.00163202	High	56.18	4.00044e-05	High	63.04	9.08764e-06
AERGSPTPSSVTVDNAPSLPDR	14	1	1	O76387	N-Term(iTRAQ8plex); T7(Phospho); S9(Phospho); S10(Phospho)	2797.21	S(5): 100.0; T(7): 0.1; S(9): 97.7; S(10): 2.3; T(12): 99.9; S(18): 0.0	0.161023	0.132143	0.154352	0.136458	0.109586	0.124146	0.14784	0.116057	0.130911	0.103652	0.120925	0.0948768	0.0980777	0.118405	0.107771	0.111106	0.13694	0.127761	0.126238	0.121438	0.126886	0.115606	0.139057	0.127408	0	4.862e-16	1	High	22.99	0.0678162	High	38.36	0.00202775	High	43.44	0.000688404
AERSESGGEEAK	1	1	1	K8ESP0	N-Term(iTRAQ8plex); S6(Phospho); K12(iTRAQ8plex)	1937.93	S(4): 1.3; S(6): 98.7	0.156728			0.119807			0.105259			0.134194			0.0968401			0.13075			0.131797			0.124626			0.002	0.03254	1	High	11.34	1.02832
AERTPDAEER	1	1	1	Q20178	N-Term(iTRAQ8plex); T4(Phospho)	1557.72	T(4): 100.0		0.108672			0.161583			0.134725			0.0961913			0.0984854			0.153884			0.136731			0.109729		0.007	0.06425	1				High	13.29	0.28832
AESDEEEEQDLK	1	1	1	Q9XW25	N-Term(iTRAQ8plex); S3(Phospho); K12(iTRAQ8plex)	2109.96	S(3): 100.0		0.113738			0.124954			0.128281			0.129138			0.125742			0.140815			0.117801			0.119532		0	0.0004765	0				High	29.67	0.0115447
AESECYEQTEETDQIK	2	1	1	Q09560	N-Term(iTRAQ8plex); S3(Phospho); C5(Carbamidomethyl); K16(iTRAQ8plex)	2648.19	S(3): 100.0; Y(6): 0.0; T(9): 0.0; T(12): 0.0	0.153407	0.121848		0.109402	0.125147		0.0983975	0.106354		0.122014	0.161085		0.112684	0.104722		0.127821	0.121565		0.116763	0.126829		0.159511	0.13245		0.001	0.01047	0	High	20.43	0.157145	High	19.38	0.186859
AESEDDEKPEPLR	4	1	1	Q95Y80	N-Term(iTRAQ8plex); S3(Phospho); K8(iTRAQ8plex)	2203.07	S(3): 100.0	0.146582	0.142594	0.140161	0.123972	0.130179	0.121735	0.136307	0.10576	0.12546	0.111339	0.119206	0.110186	0.115761	0.114246	0.136586	0.105832	0.148732	0.115814	0.129988	0.119371	0.123984	0.128809	0.119912	0.126074	0	2.233e-06	1	High	36.21	0.0038652	High	20.42	0.147521	High	11.15	1.23545
AESEDVTSSEEMQNK	6	1	1	Q9XVG8	N-Term(iTRAQ8plex); T7(Phospho); K15(iTRAQ8plex)	2372.07	S(3): 0.0; T(7): 33.3; S(8): 33.3; S(9): 33.3	0.116023	0.114067		0.132416	0.117421		0.118561	0.117412		0.106512	0.110264		0.140013	0.144495		0.129931	0.122098		0.147615	0.148332		0.108929	0.125911		0	3.243e-05	0	High	28.82	0.0182396	High	22.41	0.0800892
AESEDVTSSEEMQNK	6	1	1	Q9XVG8	N-Term(iTRAQ8plex); T7(Phospho); M12(Oxidation); K15(iTRAQ8plex)	2388.07	S(3): 0.0; T(7): 33.3; S(8): 33.3; S(9): 33.3			0.136947			0.141837			0.147722			0.111587			0.120256			0.109775			0.105852			0.123633	0	0.002276	0							High	14.95	0.503826
AESEDVTSSEEMQNK	3	1	1	Q9XVG8	N-Term(iTRAQ8plex); T7(Phospho); S8(Phospho); K15(iTRAQ8plex)	2452.04	S(3): 4.7; T(7): 95.3; S(8): 95.3; S(9): 4.7		0.0941989			0.106923			0.0877223			0.123301			0.147354			0.128536			0.135979			0.175986		0.004	0.04867	0				High	10.57	0.784916
AESEEDEDAQMAK	6	1	1	A7DTF2	N-Term(iTRAQ8plex); S3(Phospho); K13(iTRAQ8plex)	2140.95	S(3): 100.0	0.120926	0.114954	0.109895	0.116984	0.111092	0.115694	0.157417	0.128301	0.12704	0.116772	0.124698	0.0667976	0.117058	0.120898	0.142789	0.110944	0.130178	0.161655	0.125169	0.123575	0.152116	0.140597	0.144995	0.124013	0	1.826e-07	0	High	69.51	8.33981e-07	High	51.35	5.78931e-05	High	36.17	0.00190821
AESEEDEDAQMAK	9	1	1	A7DTF2	N-Term(iTRAQ8plex); S3(Phospho); M11(Oxidation); K13(iTRAQ8plex)	2156.95	S(3): 100.0	0.115169	0.113617	0.115755	0.129098	0.119557	0.127769	0.113554	0.120278	0.110808	0.113987	0.133027	0.123097	0.113807	0.143945	0.127294	0.130155	0.113666	0.143938	0.123912	0.114934	0.118812	0.128826	0.141469	0.109841	0	2.17e-06	0	High	46.46	0.000185274	High	68.93	1.08108e-06	High	40.02	0.000816232
AESEQTLTR	2	0	0		N-Term(iTRAQ8plex); S3(Phospho)	1418.68	S(3): 100.0; T(6): 0.0; T(8): 0.0																									0	0.0005935	0	High	15.51	0.191209	High	16.4	0.146616
AESGSDEDDYKPEK	9	1	1	O17966	N-Term(iTRAQ8plex); S3(Phospho); S5(Phospho); K11(iTRAQ8plex); K14(iTRAQ8plex)	2642.2	S(3): 100.0; S(5): 100.0; Y(10): 0.0	0.135909	0.143449	0.169792	0.138334	0.154899	0.129358	0.140797	0.111688	0.132202	0.108264	0.125894	0.108842	0.111017	0.117816	0.122311	0.117455	0.099213	0.126394	0.117612	0.110209	0.117415	0.129627	0.136832	0.118027	0	1.707e-05	1	High	34.95	0.0052142	High	32.22	0.00992654	High	34.99	0.00543581
AESGSDEDDYKPEK	6	1	1	O17966	N-Term(iTRAQ8plex); S5(Phospho); K11(iTRAQ8plex); K14(iTRAQ8plex)	2562.23	S(3): 0.0; S(5): 100.0; Y(10): 0.0	0.107707		0.117338	0.127477		0.12926	0.137641		0.113839	0.116002		0.115277	0.116015		0.123877	0.137958		0.122813	0.141887		0.150297	0.115312		0.121552	0	2.614e-05	1	High	13.2	0.997944				High	26.1	0.0510579
AESGSLSTAQVASPEFSPIK	4	1	1	O61711	N-Term(iTRAQ8plex); S13(Phospho); S17(Phospho); K20(iTRAQ8plex)	2774.35	S(3): 0.6; S(5): 24.9; S(7): 24.9; T(8): 24.9; S(13): 24.9; S(17): 100.0		0.17413			0.143815			0.129897			0.136063			0.105047			0.0749632			0.0860319			0.150053		0.001	0.006275	0				High	11.81	1.79954
AESGSLSTAQVASPEFSPIK	3	1	1	O61711	N-Term(iTRAQ8plex); S17(Phospho); K20(iTRAQ8plex)	2694.38	S(3): 0.0; S(5): 0.0; S(7): 0.0; T(8): 0.0; S(13): 0.0; S(17): 100.0	0.112297	0.138005	0.142807	0.133079	0.115735	0.131497	0.135457	0.124738	0.116306	0.110149	0.138727	0.124074	0.13358	0.107586	0.130057	0.135731	0.125213	0.106292	0.116389	0.103467	0.12317	0.123318	0.146529	0.125797	0	3.447e-11	0	High	58.8	3.45383e-05	High	54.17	0.00010164	High	57.02	4.7567e-05
AESISSASESSEDSESVAILK	4	1	1	Q7YZT6	N-Term(iTRAQ8plex); S3(Phospho); S5(Phospho); K21(iTRAQ8plex)	2894.34	S(3): 100.0; S(5): 98.3; S(6): 1.7; S(8): 0.0; S(10): 0.0; S(11): 0.0; S(14): 0.0; S(16): 0.0		0.120498	0.135231		0.151997	0.179234		0.097899	0.122874		0.174972	0.0869898		0.133177	0.0953094		0.0882975	0.106462		0.111638	0.134471		0.121523	0.11221	0	5.023e-05	0				High	13.14	1.14771	High	37.07	0.004555
AESISSASESSEDSESVAILK	8	1	1	Q7YZT6	N-Term(iTRAQ8plex); S8(Phospho); K21(iTRAQ8plex)	2814.38	S(3): 0.0; S(5): 0.0; S(6): 0.0; S(8): 100.0; S(10): 0.0; S(11): 0.0; S(14): 0.0; S(16): 0.0	0.157051	0.144837	0.127648	0.129229	0.0899627	0.142272	0.139346	0.109845	0.125779	0.100937	0.138716	0.113322	0.147404	0.124445	0.127506	0.114147	0.112029	0.105241	0.0933008	0.138394	0.122853	0.118586	0.141771	0.131689	0	1.144e-10	0	High	46.08	0.000658433	High	23.76	0.112544	High	58.58	3.66797e-05
AESPDPLPPPPSK	8	1	1	O01905	N-Term(iTRAQ8plex); S3(Phospho); K13(iTRAQ8plex)	2020.06	S(3): 100.0; S(12): 0.0	0.112369	0.123343	0.119462	0.128468	0.11415	0.125611	0.140572	0.129011	0.119836	0.131296	0.137154	0.124538	0.11879	0.132637	0.119416	0.126263	0.119107	0.134257	0.10966	0.124802	0.134366	0.131974	0.117852	0.126279	0	4.862e-16	0	High	35.06	0.00597267	High	39.06	0.00229085	High	39.48	0.00206841
AESPGIDHGPR	1	1	1	Q95Y36	N-Term(iTRAQ8plex); S3(Phospho)	1519.71	S(3): 100.0	0.126238			0.124284			0.143766			0.107419			0.124576			0.119933			0.126627			0.127157			0	0.0008016	0	High	17.42	0.131322
AESPLAASSSFLSSPDDDTK	7	1	1	P41885	N-Term(iTRAQ8plex); S9(Phospho); K20(iTRAQ8plex)	2713.3	S(3): 0.0; S(8): 0.3; S(9): 24.9; S(10): 24.9; S(13): 24.9; S(14): 24.9; T(19): 0.3		0.139291			0.113435			0.100869			0.115192			0.143544			0.131153			0.135342			0.112357		0	2.388e-09	0				High	37.99	0.0034392
AESQSFLLQ	2	1	1	Q21187	N-Term(iTRAQ8plex); S3(Phospho)	1406.68	S(3): 100.0; S(5): 0.0		0.123435	0.135038		0.109991	0.117952		0.117312	0.134575		0.125916	0.0971617		0.147856	0.140465		0.11837	0.0984815		0.11059	0.141337		0.14653	0.13499	0	6.277e-05	0				High	30.15	0.00999863	High	43.6	0.000458342
AESVQPEVVNEEPK	6	1	1	Q20947	N-Term(iTRAQ8plex); S3(Phospho); K14(iTRAQ8plex)	2243.15	S(3): 100.0	0.113789	0.123675	0.124933	0.148362	0.136101	0.121677	0.146257	0.125592	0.13204	0.125654	0.11519	0.105172	0.117256	0.146185	0.148565	0.102978	0.111487	0.124501	0.106508	0.114385	0.121424	0.13712	0.124342	0.120319	0	0.000246	0	High	36.54	0.00420348	High	30.23	0.0178303	High	34.37	0.00705598
AESVVAYER	3	1	1	H2KYC4	N-Term(iTRAQ8plex); S3(Phospho)	1407.68	S(3): 100.0; Y(7): 0.0		0.126543	0.137602		0.136163	0.125307		0.113461	0.139471		0.137958	0.10499		0.137344	0.133768		0.103058	0.13061		0.0995857	0.120363		0.1444	0.107889	0	2.255e-14	0				High	55.07	2.52049e-05	High	22.97	0.0461765
AESVVAYERESR	4	1	1	H2KYC4	N-Term(iTRAQ8plex); S11(Phospho)	1779.86	S(3): 0.0; Y(7): 0.0; S(11): 100.0	0.116807	0.112097		0.113879	0.129855		0.13091	0.11842		0.142412	0.14691		0.124922	0.125493		0.132884	0.118758		0.116633	0.119096		0.120389	0.129061		0	4.198e-05	1	High	31.52	0.00789256	High	18.51	0.158545
AESVVAYERESR	3	1	1	H2KYC4	N-Term(iTRAQ8plex); S3(Phospho); S11(Phospho)	1859.83	S(3): 100.0; Y(7): 0.0; S(11): 100.0	0.147005	0.125173	0.118299	0.130701	0.117914	0.153511	0.106715	0.114047	0.132432	0.114189	0.144224	0.119772	0.141287	0.138248	0.159064	0.132225	0.124054	0.115387	0.102921	0.104365	0.0898936	0.124958	0.131975	0.111642	0.005	0.05992	1	High	11.79	0.443685	High	14.09	0.26906	High	12.78	0.340063
AETAATGAEVEATSTPTAEAIGNSK	4	1	1	G5ECZ8	N-Term(iTRAQ8plex); T17(Phospho); K25(iTRAQ8plex)	3065.51	T(3): 0.0; T(6): 0.0; T(13): 25.0; S(14): 25.0; T(15): 25.0; T(17): 25.0; S(24): 0.0			0.13603			0.14047			0.10485			0.102966			0.127991			0.150386			0.131565			0.105741	0	2.03e-13	0							High	60.56	2.41292e-05
AETPEEEDDEEEEVVK	5	1	1	Q19973	N-Term(iTRAQ8plex); T3(Phospho); K16(iTRAQ8plex)	2565.16	T(3): 100.0	0.14276	0.104375	0.167413	0.158647	0.102312	0.164289	0.167759	0.129077	0.145117	0.0733475	0.148196	0.0431967	0.0967393	0.128207	0.076209	0.109419	0.145246	0.112487	0.128377	0.114184	0.149803	0.122951	0.138825	0.141484	0	4.862e-16	0	High	38.33	0.00207119	High	48.58	0.000194839	High	27.54	0.0248439
AETPEEEDEVEEEVVK	6	1	1	Q19973	N-Term(iTRAQ8plex); T3(Phospho); K16(iTRAQ8plex)	2549.19	T(3): 100.0	0.110362	0.100933	0.15626	0.106533	0.118846	0.186915	0.138892	0.124415	0.111291	0.130471	0.127355	0.0646115	0.156453	0.128272	0.108909	0.0824593	0.127256	0.128092	0.161027	0.121965	0.12732	0.113803	0.142116	0.103043	0	4.862e-16	0	High	11.72	1.34595	High	48.86	0.000260034	High	56.91	4.15557e-05
AETSDEEDEDEEDEK	2	1	1	Q19973	N-Term(iTRAQ8plex); S4(Phospho); K15(iTRAQ8plex)	2458.01	T(3): 1.1; S(4): 98.9		0.0696401	0.111179		0.104356	0.170716		0.121291	0.115184		0.122808	0.0464569		0.136906	0.118094		0.158847	0.127895		0.146236	0.204989		0.139916	0.105486	0	4.862e-16	0				High	44.31	0.000242796	High	13.87	0.324061
AETSDEEDEDEEDEK	1	1	1	Q19973	N-Term(iTRAQ8plex); T3(Phospho); S4(Phospho); K15(iTRAQ8plex)	2537.98	T(3): 100.0; S(4): 100.0		0.118035			0.114559			0.117947			0.151779			0.136084			0.136657			0.0879464			0.136992		0	1.013e-15	0				High	46.21	9.21427e-05
AEVDPNSPTGLK	1	1	1	Q23192	N-Term(iTRAQ8plex); S7(Phospho); K12(iTRAQ8plex)	1916	S(7): 100.0; T(9): 0.0			0.135222			0.11105			0.129643			0.101521			0.116344			0.130371			0.135365			0.140485	0	3.17e-05	0							High	27.74	0.0257449
AEVIDLSDDDEVPAK	49	1	1	Q23670	N-Term(iTRAQ8plex); S7(Phospho); K15(iTRAQ8plex)	2304.13	S(7): 100.0	0.13863	0.118309	0.142353	0.13235	0.118633	0.144707	0.130299	0.124638	0.130453	0.105295	0.137973	0.0994969	0.104194	0.108474	0.127508	0.126127	0.1242	0.123323	0.116847	0.113352	0.111241	0.132832	0.128682	0.121118	0	1.74e-14	0	High	66.78	4.06145e-06	High	94.28	7.09175e-09	High	102.39	1.08144e-09
AFAHLITTGAQDELASA	15	2	1	P19625	N-Term(iTRAQ8plex); S16(Phospho)	2100.03	T(7): 0.0; T(8): 0.0; S(16): 100.0	0.146263	0.143174	0.10679	0.119428	0.0807435	0.160235	0.139781	0.0963193	0.105984	0.114612	0.104058	0.0684031	0.115057	0.105728	0.147269	0.121138	0.169941	0.0663742	0.0986816	0.115564	0.132712	0.125145	0.167652	0.16039	0	2e-05	0	High	35.18	0.00455084	High	22.56	0.0915132	High	40.79	0.00145477
AFASAGDGLVELR	1	1	1	Q9BKU4	N-Term(iTRAQ8plex); S4(Phospho)	1689.86	S(4): 100.0			0.0985989			0.162182			0.15851			0.144927			0.129202			0.105039			0.0942439			0.107297	0	0.003715	0							High	15.43	0.319356
AFDDGFSPSK	4	1	1	Q10925	N-Term(iTRAQ8plex); S7(Phospho); K10(iTRAQ8plex)	1758.86	S(7): 100.0; S(9): 0.0	0.149423	0.135241	0.166204	0.128054	0.13707	0.1425	0.157751	0.144628	0.160568	0.124445	0.144766	0.143851	0.100843	0.102903	0.104581	0.092255	0.0924839	0.102904	0.0956247	0.0997162	0.0824843	0.151604	0.140546	0.0969072	0	4.966e-16	0	High	33.66	0.00512327	High	39.7	0.00131797	High	27.16	0.026154
AFDQAIAALNECSADEMDMNDVPPSPPPYR	4	1	1	Q9U2M8	N-Term(iTRAQ8plex); C12(Carbamidomethyl); M17(Oxidation); M19(Oxidation); S25(Phospho)	3737.6	S(13): 0.0; S(25): 98.6; Y(29): 1.4	0.14001		0.130426	0.120877		0.11274	0.129031		0.11381	0.0924044		0.110687	0.114228		0.175086	0.135859		0.111683	0.120787		0.115526	0.135946		0.116002	0	8.306e-09	0	High	23.86	0.0867526				High	35.34	0.00614072
AFGASFSSIK	1	1	1	Q965W0	N-Term(iTRAQ8plex); S5(Phospho); K10(iTRAQ8plex)	1702.9	S(5): 49.8; S(7): 0.4; S(8): 49.8			0.113009			0.116051			0.128399			0.139248			0.129802			0.118452			0.136079			0.11896	0	0.0003477	0							High	32.96	0.00543762
AFGASFSSIK	2	1	1	Q965W0	N-Term(iTRAQ8plex); S5(Phospho); S8(Phospho); K10(iTRAQ8plex)	1782.86	S(5): 50.5; S(7): 50.5; S(8): 98.9	0.122348			0.146715			0.146196			0.100683			0.128297			0.131044			0.121074			0.103643			0.001	0.009214	0	High	21.81	0.0642695
AFLESSPTSMNMR	2	1	1	O17666	N-Term(iTRAQ8plex); S6(Phospho); M10(Oxidation); M12(Oxidation)	1886.83	S(5): 49.0; S(6): 49.0; T(8): 1.0; S(9): 1.0			0.145162			0.138269			0.13067			0.101781			0.116168			0.122198			0.117256			0.128494	0.001	0.006941	0							High	14.94	0.221233
AFLSAIDSEEIGDDVISK	3	1	1	D5MCN2	N-Term(iTRAQ8plex); S8(Phospho); K18(iTRAQ8plex)	2597.32	S(4): 0.0; S(8): 100.0; S(17): 0.0		0.134955	0.147181		0.0923023	0.118451		0.148336	0.110797		0.179741	0.121355		0.116156	0.0866915		0.106779	0.129837		0.0838255	0.114759		0.137904	0.121318	0	2.666e-05	0				High	11.88	1.68645	High	32.79	0.0132819
AFLTHGAESPHVDDK	9	1	1	Q21080	N-Term(iTRAQ8plex); S9(Phospho); K15(iTRAQ8plex)	2312.16	T(4): 0.0; S(9): 100.0	0.120424	0.1142	0.134816	0.131788	0.114711	0.129339	0.144519	0.119747	0.125735	0.124719	0.128386	0.118964	0.103458	0.126722	0.122228	0.115417	0.122021	0.132563	0.119898	0.130318	0.121249	0.134688	0.141301	0.11442	0	2.392e-07	0	High	35.79	0.00520675	High	38.62	0.00275495	High	21.67	0.134452
AFMSENDLSAGAAGASTDFPEVTR	1	1	1	F5GU46	N-Term(iTRAQ8plex); M3(Oxidation); S4(Phospho)	2844.27	S(4): 97.1; S(9): 2.9; S(16): 0.0; T(17): 0.0; T(23): 0.0	0.120077			0.0918542			0.146977			0.0979562			0.147413			0.102395			0.132234			0.161093			0	0.004563	0	High	15.05	0.487668
AFMSENDLSAGAAGASTDFPEVTR	2	1	1	F5GU46	N-Term(iTRAQ8plex); S4(Phospho)	2828.27	S(4): 100.0; S(9): 0.0; S(16): 0.0; T(17): 0.0; T(23): 0.0	0.123704	0.107282		0.0857485	0.102709		0.122742	0.0953043		0.124655	0.100792		0.118166	0.177447		0.10521	0.16782		0.141189	0.142322		0.178586	0.106325		0	4.862e-16	0	High	23.66	0.0693148	High	57.9	2.58679e-05
AFNSTPPKK	2	1	1	G5EGK6	N-Term(iTRAQ8plex); T5(Phospho); K8(iTRAQ8plex); K9(iTRAQ8plex)	1982.11	S(4): 99.2; T(5): 0.8		0.118207			0.129807			0.135383			0.123231			0.124119			0.111422			0.122533			0.135297		0.002	0.01938	1				High	10.61	1.31213
AFQSVNDDSHPNSLTTSTADR	25	1	1	Q9TYP9	N-Term(iTRAQ8plex); S13(Phospho)	2647.2	S(4): 0.0; S(9): 1.1; S(13): 98.9; T(15): 0.0; T(16): 0.0; S(17): 0.0; T(18): 0.0	0.106932	0.103952	0.120114	0.117883	0.103258	0.121924	0.120479	0.107411	0.130537	0.130978	0.138032	0.103063	0.12092	0.134827	0.123085	0.119899	0.111953	0.119739	0.124403	0.14183	0.136533	0.127971	0.140013	0.122382	0	7.038e-16	0	High	108.18	2.53931e-10	High	88.33	2.60734e-08	High	97.14	3.4389e-09
AFQSVNDDSHPNSLTTSTADR	7	1	1	Q9TYP9	N-Term(iTRAQ8plex); S9(Phospho); S13(Phospho)	2727.15	S(4): 1.9; S(9): 98.1; S(13): 96.2; T(15): 1.9; T(16): 1.9; S(17): 0.0; T(18): 0.0	0.144826	0.151046	0.139915	0.13147	0.112028	0.146625	0.11703	0.122927	0.122201	0.114475	0.12528	0.101104	0.120198	0.116587	0.135023	0.109873	0.113938	0.114686	0.127449	0.120289	0.130754	0.133423	0.144558	0.104989	0	4.862e-16	0	High	90.37	1.04231e-08	High	85.14	3.41409e-08	High	94.54	4.16599e-09
AFRSSLEEFDER	8	1	1	Q95XP5	N-Term(iTRAQ8plex); S5(Phospho)	1869.87	S(4): 0.8; S(5): 99.2	0.11668	0.11463		0.118947	0.115381		0.135977	0.109747		0.133214	0.128497		0.12313	0.141759		0.117342	0.112716		0.11832	0.12749		0.134486	0.133874		0	2.754e-05	1	High	26.43	0.0228647	High	28.38	0.0145937
AFSAQSPEEITR	3	1	1	O45925	N-Term(iTRAQ8plex); S3(Phospho)	1719.82	S(3): 100.0; S(6): 0.0; T(11): 0.0	0.135479	0.131766	0.15692	0.110007	0.119866	0.138125	0.133849	0.121965	0.128372	0.124086	0.117491	0.127382	0.111434	0.132536	0.120299	0.124788	0.123883	0.108189	0.126475	0.116773	0.103856	0.133883	0.135722	0.116857	0	2.662e-07	0	High	37	0.00211498	High	30.56	0.00909788	High	41.07	0.000859791
AFSGTLR	1	1	1	H2KZA6	N-Term(iTRAQ8plex); T5(Phospho)	1135.58	S(3): 0.0; T(5): 100.0		0.138508			0.107707			0.117856			0.127974			0.120185			0.119532			0.126137			0.142101		0.009	0.1111	0				High	15.88	0.0839235
AFSLNVDSQGNSK	3	2	1	Q8MXS2	N-Term(iTRAQ8plex); S8(Phospho); K13(iTRAQ8plex)	2055.03	S(3): 0.0; S(8): 100.0; S(12): 0.0			0.121422			0.1233			0.120742			0.134515			0.121265			0.120306			0.128404			0.126906	0	8.186e-06	0							High	23.13	0.0839052
AFSNENPLPSEQIPYR	4	1	1	Q09457	N-Term(iTRAQ8plex); S3(Phospho)	2246.08	S(3): 100.0; S(10): 0.0; Y(15): 0.0	0.121943	0.125327		0.1189	0.103533		0.144171	0.121499		0.0834831	0.126286		0.131489	0.135333		0.125293	0.125713		0.139832	0.135415		0.131307	0.124972		0	4.862e-16	0	High	21.73	0.122536	High	38.4	0.00261625
AFSPPHK	2	0	0		N-Term(iTRAQ8plex); S3(Phospho); K7(iTRAQ8plex)	1471.79	S(3): 100.0																									0.003	0.04124	0	High	12.59	0.762869	High	12.55	0.719896
AFSPTPAWR	1	1	1	O16274	N-Term(iTRAQ8plex); S3(Phospho)	1416.7	S(3): 99.2; T(5): 0.8		0.118768			0.123132			0.12165			0.142759			0.124719			0.106772			0.122618			0.139582		0	0.001531	0				High	17.47	0.20771
AFSTFELTGR	2	1	1	Q9XWI6	N-Term(iTRAQ8plex); S3(Phospho)	1512.74	S(3): 100.0; T(4): 0.0; T(8): 0.0		0.0978155	0.130104		0.115575	0.129967		0.128287	0.130976		0.113107	0.122623		0.130831	0.127639		0.138962	0.117129		0.133233	0.121795		0.14219	0.119767	0	3.15e-06	0				High	25.48	0.0259072	High	33.32	0.00402732
AFTSSSPEVGLEADSR	11	1	1	O61201	N-Term(iTRAQ8plex); S6(Phospho)	2036.95	T(3): 0.0; S(4): 0.0; S(5): 0.9; S(6): 99.1; S(15): 0.0	0.161587	0.123644	0.153255	0.167202	0.135417	0.159463	0.118219	0.148219	0.127596	0.115898	0.141726	0.131767	0.104409	0.11379	0.112596	0.102345	0.110132	0.106095	0.0959399	0.095019	0.115356	0.131619	0.132054	0.0938715	0	9.498e-07	0	High	25.62	0.0328989	High	39.37	0.00152029	High	35.46	0.00419558
AGALDSDEEFDR	11	1	1	Q19788	N-Term(iTRAQ8plex); S6(Phospho)	1708.74	S(6): 100.0	0.13625	0.119421	0.14824	0.125299	0.125478	0.126485	0.136402	0.121357	0.125546	0.11824	0.131822	0.110366	0.115797	0.122365	0.120016	0.128679	0.10591	0.115843	0.121279	0.125858	0.132011	0.129321	0.144674	0.118845	0	8.18e-09	0	High	62.31	2.05621e-06	High	53.44	1.40398e-05	High	59.79	4.3556e-06
AGAPSFGDVEALSCELR	1	1	1	P91350	N-Term(iTRAQ8plex); S5(Phospho); C14(Carbamidomethyl)	2163	S(5): 100.0; S(13): 0.0		0.170912			0.122844			0.0894723			0.0736131			0.168298			0.0711707			0.225526			0.0781636		0.004	0.04728	0				High	10.71	0.900131
AGASAAVAGK	2	1	1	G4SLH0	N-Term(iTRAQ8plex); S4(Phospho); K10(iTRAQ8plex)	1490.81	S(4): 100.0	0.118852	0.10504		0.131441	0.125745		0.135265	0.126728		0.114732	0.123287		0.127512	0.126494		0.128442	0.124794		0.118294	0.135462		0.125463	0.13245		0.001	0.01344	0	High	23.67	0.0429536	High	23.35	0.044851
AGASDSDEDALMAQLGR	1	0	0		N-Term(iTRAQ8plex); S4(Phospho)	2090.93	S(4): 98.3; S(6): 1.7																									0	0.0004034	0	High	10.25	1.19424
AGASDSDEDALMAQLGR	1	1	1	K8ESG0	N-Term(iTRAQ8plex); S4(Phospho); M12(Oxidation)	2106.94	S(4): 1.9; S(6): 98.1			0.142053			0.125641			0.126917			0.111183			0.119695			0.10296			0.136755			0.134797	0	3.21e-05	0							High	26.02	0.0207529
AGASDSDEDALMAQLGR	1	1	1	K8ESG0	N-Term(iTRAQ8plex); S4(Phospho); S6(Phospho)	2170.91	S(4): 100.0; S(6): 100.0			0.134035			0.128551			0.117063			0.117538			0.145704			0.1539			0.0966785			0.106531	0	3.283e-06	0							High	30.63	0.00562229
AGDAISGAYDSVK	2	1	1	H2FLL1	N-Term(iTRAQ8plex); S6(Phospho); K13(iTRAQ8plex)	1941.98	S(6): 100.0; Y(9): 0.0; S(11): 0.0			0.125151			0.126005			0.11361			0.114788			0.13194			0.134228			0.130355			0.119542	0	1.333e-05	0							High	35.44	0.00464358
AGDAWDSTK	3	1	1	H2FLL1	N-Term(iTRAQ8plex); S7(Phospho); K9(iTRAQ8plex)	1638.79	S(7): 99.4; T(8): 0.6	0.117578	0.114773		0.124203	0.116711		0.143875	0.119226		0.126179	0.112325		0.0969777	0.144426		0.137349	0.140574		0.127138	0.123065		0.1267	0.1289		0	0.0005193	0	High	24.03	0.048037	High	32.6	0.00640215
AGDDDFDDDSMK	4	1	1	Q8WTL7	N-Term(iTRAQ8plex); S10(Phospho); K12(iTRAQ8plex)	2018.84	S(10): 100.0	0.116547	0.10735	0.104735	0.116015	0.110164	0.146695	0.15799	0.130718	0.127273	0.107529	0.130957	0.118858	0.126891	0.151994	0.107357	0.105235	0.117672	0.120757	0.139257	0.129781	0.131868	0.130537	0.121363	0.13958	0	4.862e-16	0	High	41.41	0.000408365	High	53.54	2.52275e-05	High	30.72	0.00474447
AGDDDFDDDSMK	6	1	1	Q8WTL7	N-Term(iTRAQ8plex); S10(Phospho); M11(Oxidation); K12(iTRAQ8plex)	2034.85	S(10): 100.0	0.114164	0.123039	0.11529	0.127509	0.118703	0.130032	0.123651	0.131745	0.129165	0.117005	0.115931	0.114293	0.126463	0.115282	0.114903	0.120314	0.128717	0.13594	0.141389	0.117903	0.133914	0.128443	0.146945	0.119858	0	1.8e-08	0	High	63.02	2.64409e-06	High	50.87	4.33786e-05	High	53.14	3.22717e-05
AGDDEDSDEEDD	6	1	1	Q9BKU3	N-Term(iTRAQ8plex); S7(Phospho)	1695.57	S(7): 100.0	0.136655	0.121013	0.105099	0.130827	0.118898	0.154753	0.159634	0.127409	0.169256	0.0875153	0.109447	0.0948964	0.106705	0.140918	0.11955	0.116429	0.130642	0.111443	0.13101	0.119628	0.137876	0.130972	0.131578	0.107127	0	2.166e-08	0	High	63.29	4.67703e-07	High	58.46	1.42223e-06	High	59.66	1.07887e-06
AGDSASSR	1	1	1	P46549	N-Term(iTRAQ8plex); S4(Phospho); S7(Phospho)	1214.47	S(4): 99.2; S(6): 50.4; S(7): 50.4		0.149576			0.152705			0.14272			0.110129			0.134943			0.0966719			0.0809267			0.132328		0.002	0.02631	0				High	19.06	0.0123871
AGDSASSR	3	1	1	P46549	N-Term(iTRAQ8plex); S6(Phospho)	1134.51	S(4): 100.0; S(6): 0.0; S(7): 0.0		0.113098	0.134951		0.119086	0.137278		0.121305	0.119346		0.128955	0.132284		0.133856	0.110102		0.119071	0.120049		0.127264	0.123108		0.137365	0.122882	0.001	0.006275	0				High	23.4	0.010513	High	16.84	0.0414028
AGEAEMEHDDEDGASAISGSNVSGR	2	1	1	Q965N8	N-Term(iTRAQ8plex); M6(Oxidation); S15(Phospho)	2891.19	S(15): 100.0; S(18): 0.0; S(20): 0.0; S(23): 0.0	0.124608		0.150231	0.143782		0.11844	0.108218		0.113769	0.0806593		0.0784565	0.117711		0.140076	0.148693		0.120596	0.15477		0.148131	0.121559		0.1303	0	7.118e-16	0	High	99.87	9.42803e-10				High	82.31	5.2874e-08
AGEAEMEHDDEDGASAISGSNVSGR	3	1	1	Q965N8	N-Term(iTRAQ8plex); M6(Oxidation); S15(Phospho); S18(Phospho)	2971.17	S(15): 100.0; S(18): 100.0; S(20): 0.0; S(23): 0.0	0.15038	0.154499	0.173363	0.160774	0.119239	0.136965	0.134202	0.122956	0.134707	0.0634438	0.122055	0.0621923	0.0981056	0.0966431	0.124419	0.121233	0.143043	0.0926879	0.139039	0.112411	0.123978	0.132823	0.129153	0.151687	0	2.495e-15	0	High	56.17	1.12319e-05	High	55.16	1.44775e-05	High	79.73	6.91693e-08
AGEAEMEHDDEDGASAISGSNVSGR	2	1	1	Q965N8	N-Term(iTRAQ8plex); S15(Phospho)	2875.19	S(15): 100.0; S(18): 0.0; S(20): 0.0; S(23): 0.0	0.139525	0.0733606		0.12353	0.0649937		0.139568	0.0799891		0.0839436	0.0820828		0.108186	0.0891685		0.120855	0.238017		0.126228	0.153457		0.158164	0.218931		0	3.527e-16	0	High	88.37	1.45546e-08	High	54.2	3.80189e-05
AGEAEMEHDDEDGASAISGSNVSGR	3	1	1	Q965N8	N-Term(iTRAQ8plex); S15(Phospho); S18(Phospho)	2955.16	S(15): 100.0; S(18): 98.0; S(20): 2.0; S(23): 0.0	0.172483	0.148929		0.143978	0.116187		0.133604	0.129828		0.0636697	0.113384		0.0860369	0.112585		0.0965765	0.0961304		0.149129	0.119868		0.154522	0.163089		0	3.873e-14	0	High	66.57	1.34379e-06	High	84.17	2.35437e-08
AGECSTPPAVTR	1	1	1	Q95XE2	N-Term(iTRAQ8plex); C4(Carbamidomethyl); T6(Phospho)	1629.76	S(5): 1.2; T(6): 98.8; T(11): 0.0	0.139548			0.112402			0.130281			0.128032			0.108383			0.123546			0.107294			0.150513			0	0.0002468	0	High	18.89	0.0961958
AGEGAADTFGK	1	1	1	H2KYR1	N-Term(iTRAQ8plex); T8(Phospho); K11(iTRAQ8plex)	1711.84	T(8): 100.0	0.101649			0.090757			0.127945			0.129274			0.120868			0.148086			0.157237			0.124183			0	5.296e-09	0	High	58.74	1.50367e-05
AGETMAQVGIGSDVEFSDDEAEK	2	1	1	Q19788	N-Term(iTRAQ8plex); M5(Oxidation); S12(Phospho); S17(Phospho); K23(iTRAQ8plex)	3169.37	T(4): 0.0; S(12): 100.0; S(17): 100.0			0.125456			0.117302			0.141796			0.0939578			0.0941901			0.135724			0.149714			0.139566	0	4.593e-14	0							High	68.64	2.24308e-06
AGETMAQVGIGSDVEFSDDEAEK	2	1	1	Q19788	N-Term(iTRAQ8plex); S12(Phospho); S17(Phospho); K23(iTRAQ8plex)	3153.37	T(4): 0.0; S(12): 100.0; S(17): 100.0			0.19451			0.162742			0.120626			0.0790268			0.103013			0.129444			0.104933			0.103867	0	1.884e-13	0							High	65.25	4.62734e-06
AGETRFTDTR	24	1	1	P29691	N-Term(iTRAQ8plex); T7(Phospho)	1537.73	T(4): 0.0; T(7): 100.0; T(9): 0.0	0.124766	0.11062	0.139482	0.126156	0.125083	0.137481	0.126649	0.122546	0.118526	0.135395	0.123405	0.149106	0.10547	0.140224	0.120265	0.120866	0.115033	0.100773	0.120737	0.125334	0.101623	0.136559	0.139601	0.116179	0	0.001531	1	High	21.37	0.0703926	High	26.74	0.0189593	High	36.79	0.00212552
AGETRFTDTR	2	1	1	P29691	N-Term(iTRAQ8plex); T7(Phospho); T9(Phospho)	1617.7	T(4): 0.0; T(7): 100.0; T(9): 100.0	0.157003		0.134652	0.118659		0.127223	0.136984		0.119375	0.0809776		0.108622	0.114963		0.124292	0.129738		0.148914	0.131554		0.133323	0.130122		0.1036	0	0.0006042	1	High	13.94	0.15944				High	34.86	0.00140433
AGETRFTDTRK	3	1	1	P29691	N-Term(iTRAQ8plex); T7(Phospho); K11(iTRAQ8plex)	1970.03	T(4): 0.0; T(7): 100.0; T(9): 0.0	0.130655	0.0995373		0.149541	0.143611		0.107568	0.103713		0.212409	0.149907		0.0802596	0.160549		0.0645739	0.0959674		0.114601	0.113206		0.140392	0.131445		0	0.0004765	2	High	23.89	0.0726809	High	22.43	0.102866
AGETRFTDTRK	13	1	1	P29691	N-Term(iTRAQ8plex); T7(Phospho); T9(Phospho); K11(iTRAQ8plex)	2050	T(4): 50.0; T(7): 50.0; T(9): 100.0	0.116181	0.107015	0.131837	0.122251	0.119351	0.126909	0.144466	0.121019	0.133486	0.116659	0.131454	0.115515	0.103956	0.130176	0.117448	0.0961097	0.113879	0.103884	0.156131	0.145922	0.158163	0.130841	0.137246	0.111129	0	0.001867	2	High	15.78	0.421464	High	15.73	0.434364	High	15.81	0.427748
AGGDGGAENSAENLDENQENSPEK	5	1	1	Q9N4J7	N-Term(iTRAQ8plex); S10(Phospho); K24(iTRAQ8plex)	3120.4	S(10): 100.0; S(21): 0.0	0.124664	0.123945	0.159602	0.137202	0.0981449	0.167089	0.130774	0.124445	0.101014	0.0992781	0.150725	0.0844187	0.112436	0.123955	0.132019	0.128768	0.117686	0.112022	0.133675	0.116514	0.107321	0.13183	0.144057	0.136515	0	1.637e-11	0	High	74.23	7.5892e-07	High	54.33	7.30576e-05	High	75.19	6.70461e-07
AGGEADSEDEADR	3	1	1	P49595	N-Term(iTRAQ8plex); S7(Phospho)	1705.68	S(7): 100.0	0.132078	0.131255	0.134838	0.137303	0.124392	0.123107	0.139438	0.134761	0.146106	0.0942791	0.122295	0.0944162	0.129393	0.126817	0.148475	0.113773	0.103872	0.113795	0.107244	0.110537	0.123282	0.146492	0.146072	0.115981	0	3.669e-10	0	High	51.28	1.48946e-05	High	52.94	9.90911e-06	High	37.43	0.000442758
AGGGAFSPEPLPK	21	1	1	G4SI07	N-Term(iTRAQ8plex); S7(Phospho); K13(iTRAQ8plex)	1916.01	S(7): 100.0	0.119307	0.112338	0.109286	0.121055	0.125883	0.118561	0.138702	0.122024	0.123398	0.13594	0.140882	0.125297	0.126479	0.140569	0.150619	0.130273	0.112108	0.0977076	0.114061	0.115351	0.114158	0.124098	0.131432	0.10782	0	1.411e-07	0	High	47.7	0.000247094	High	68.38	2.25077e-06	High	44.25	0.00057691
AGGSNAQPTTHQSTGSLGNK	34	1	1	G5EED5	N-Term(iTRAQ8plex); S13(Phospho); K20(iTRAQ8plex)	2601.29	S(4): 0.0; T(9): 0.0; T(10): 0.0; S(13): 100.0; T(14): 0.0; S(16): 0.0	0.100048	0.081836	0.101866	0.116981	0.114336	0.113943	0.129383	0.121421	0.111892	0.127342	0.129829	0.115336	0.127303	0.148902	0.148696	0.128015	0.119982	0.138788	0.13376	0.138316	0.139974	0.137835	0.141662	0.125357	0	3.046e-13	0	High	46.84	0.000486483	High	49.55	0.000260101	High	64.69	7.7944e-06
AGGSNAQPTTHQSTGSLGNK	21	1	1	G5EED5	N-Term(iTRAQ8plex); S13(Phospho); S16(Phospho); K20(iTRAQ8plex)	2681.25	S(4): 0.0; T(9): 0.0; T(10): 0.0; S(13): 100.0; T(14): 0.0; S(16): 100.0	0.10255	0.0827915	0.0929607	0.0989879	0.109601	0.0878596	0.124614	0.119467	0.103672	0.102921	0.118888	0.10153	0.128974	0.141108	0.164177	0.157881	0.145154	0.164644	0.143264	0.150781	0.152965	0.140809	0.13476	0.132191	0	3.42e-10	0	High	42.05	0.00130049	High	52.76	0.0001107	High	52.82	0.00010683
AGGSSPPPPPPPR	2	1	1	Q9GYL4	N-Term(iTRAQ8plex); S5(Phospho)	1597.81	S(4): 0.0; S(5): 100.0			0.137009			0.128939			0.125371			0.12977			0.123142			0.110216			0.125939			0.116847	0	6.367e-08	0							High	37.14	0.00209619
AGGSVSNTGR	2	1	1	G5EFC1	N-Term(iTRAQ8plex); S4(Phospho)	1289.61	S(4): 100.0; S(6): 0.0; T(8): 0.0	0.124601	0.11988		0.127395	0.121043		0.141305	0.12611		0.124342	0.126452		0.125696	0.124778		0.106711	0.111173		0.118894	0.120802		0.131055	0.149761		0	0.0004765	0	High	20.6	0.0718545	High	17.64	0.13861
AGGSVSNTGR	2	1	1	G5EFC1	N-Term(iTRAQ8plex); S4(Phospho); T8(Phospho)	1369.58	S(4): 100.0; S(6): 1.8; T(8): 98.2	0.119213	0.121401		0.0923189	0.0965319		0.12941	0.0964445		0.11385	0.0852728		0.120138	0.129512		0.165818	0.17873		0.151804	0.142638		0.107448	0.14947		0.001	0.0177	0	High	14.11	0.100919	High	12.63	0.141897
AGIELNQELPSNVPTALPTGTQAVSEDK	1	1	1	Q9TXI3	N-Term(iTRAQ8plex); S25(Phospho); K28(iTRAQ8plex)	3567.86	S(11): 0.0; T(15): 0.0; T(19): 0.0; T(21): 0.0; S(25): 100.0			0.135794			0.0986336			0.0994401			0.153065			0.0971105			0.0919566			0.21422			0.10978	0	2.707e-09	0							High	50.63	0.000260355
AGIIAGSK	7	1	1	P29691	N-Term(iTRAQ8plex); S7(Phospho); K8(iTRAQ8plex)	1404.8	S(7): 100.0	0.129702	0.121957	0.144706	0.137028	0.125285	0.126898	0.138197	0.124702	0.125388	0.109798	0.126835	0.11093	0.118314	0.127389	0.1355	0.115557	0.109632	0.118388	0.119027	0.123372	0.111429	0.131535	0.13397	0.125977	0	0.002251	0	High	24.89	0.0385964	High	19.99	0.156861	High	29.2	0.0188154
AGLLNSQDDSD	17	1	1	Q95XZ6	N-Term(iTRAQ8plex); S10(Phospho)	1518.66	S(6): 0.0; S(10): 100.0	0.129466	0.109245	0.152007	0.115908	0.117643	0.136639	0.13766	0.116095	0.131844	0.121085	0.116515	0.106334	0.0966001	0.124609	0.120047	0.111495	0.107726	0.117554	0.130957	0.147018	0.12369	0.140147	0.148194	0.114675	0	1.218e-08	0	High	64.05	1.94807e-06	High	76.91	1.00834e-07	High	68.16	7.17956e-07
AGLLNSQDDSD	3	1	1	Q95XZ6	N-Term(iTRAQ8plex); S6(Phospho); S10(Phospho)	1598.63	S(6): 100.0; S(10): 100.0		0.137708	0.146911		0.10276	0.145881		0.126043	0.15813		0.0924189	0.103671		0.132355	0.12265		0.124124	0.0996305		0.125627	0.105575		0.158964	0.111441	0	0.00258	0				High	21.27	0.0100771	High	31.52	0.00116274
AGNTIPGAVNVFGFANQSNPQPNVR	5	1	1	A6ZJ46	N-Term(iTRAQ8plex); T4(Phospho)	2953.47	T(4): 100.0; S(18): 0.0	0.119363	0.0969051	0.128081	0.116651	0.123718	0.109961	0.175877	0.122603	0.127253	0.115501	0.0931189	0.129507	0.116515	0.138204	0.115593	0.11625	0.0942354	0.111506	0.119675	0.0973802	0.158974	0.120168	0.224291	0.109347	0	1.42e-10	0	High	12.5	1.48177	High	28.75	0.0351383	High	61.55	1.82659e-05
AGPAGPAGGPGNNGSAGTPGPAGPAGNPGTPGNK	6	1	1	Q23263	N-Term(iTRAQ8plex); S15(Phospho); K34(iTRAQ8plex)	3467.69	S(15): 49.2; T(18): 49.2; T(30): 1.5	0.136239		0.168574	0.127543		0.121092	0.1486		0.0806306	0.105066		0.0716366	0.104964		0.132239	0.102905		0.127348	0.142538		0.183648	0.127247		0.0845559	0	0.0003152	0	High	24.75	0.110371				High	21.75	0.222893
AGPIPHSQSYPR	7	1	1	G5EDY0	N-Term(iTRAQ8plex); S9(Phospho)	1693.83	S(7): 0.0; S(9): 99.2; Y(10): 0.8	0.12747	0.109534	0.126065	0.109711	0.129303	0.123622	0.13838	0.118653	0.105589	0.12916	0.116154	0.100823	0.11187	0.124414	0.114973	0.125886	0.116517	0.127823	0.130045	0.158684	0.141801	0.127479	0.126739	0.128632	0	4.862e-16	0	High	25.04	0.0343095	High	42.65	0.000611157	High	18.56	0.157427
AGPSPSAPEPAVEMADA	5	1	1	P91001	N-Term(iTRAQ8plex); S4(Phospho)	1980.89	S(4): 100.0; S(6): 0.0	0.146847	0.127381	0.122997	0.0771458	0.10158	0.19046	0.185161	0.133049	0.0374718	0.138987	0.100816	0.132654	0.0997764	0.143851	0.0445616	0.0922295	0.117011	0.123922	0.0908331	0.119336	0.13232	0.150856	0.15392	0.215612	0	0.0001276	0	High	28.46	0.0108346	High	29.23	0.00907431	High	25.99	0.0200155
AGPSPSAPEPAVEMADA	8	1	1	P91001	N-Term(iTRAQ8plex); S4(Phospho); M14(Oxidation)	1996.89	S(4): 100.0; S(6): 0.0	0.157553	0.13229	0.144943	0.136206	0.133157	0.141999	0.105878	0.118503	0.131819	0.105378	0.142854	0.0947376	0.114222	0.10403	0.111879	0.129677	0.10377	0.110189	0.101762	0.123625	0.13262	0.150683	0.139585	0.116655	0	2.012e-06	0	High	35.13	0.00293092	High	33.31	0.00415327	High	35.76	0.00273424
AGPTEDQATPK	4	2	1	Q2XN10	N-Term(iTRAQ8plex); T9(Phospho); K11(iTRAQ8plex)	1802.91	T(4): 0.0; T(9): 100.0	0.130354	0.123945	0.139058	0.145457	0.135955	0.152444	0.134108	0.131472	0.149617	0.134694	0.132311	0.133058	0.119831	0.135869	0.108326	0.110509	0.0983208	0.113037	0.101663	0.102113	0.0942272	0.123383	0.138773	0.110232	0	2.433e-07	0	High	53.09	6.33271e-05	High	53.51	6.06092e-05	High	22.14	0.0809498
AGQQDTPILR	2	1	1	P90735	N-Term(iTRAQ8plex); T6(Phospho)	1482.76	T(6): 100.0	0.144102	0.115152		0.124417	0.122093		0.137075	0.12103		0.123474	0.124952		0.113214	0.125763		0.106917	0.108409		0.119375	0.145751		0.131425	0.13685		0	0.001549	0	High	15.77	0.233068	High	16.37	0.178773
AGQVSIGNTGMISQPGSR	2	1	1	Q966J6	N-Term(iTRAQ8plex); M11(Oxidation); S17(Phospho)	2160.05	S(5): 0.0; T(9): 0.0; S(13): 1.9; S(17): 98.1			0.142295			0.127611			0.170233			0.124913			0.128961			0.0923998			0.0934424			0.120146	0	0.0001474	0							High	21.78	0.112504
AGRESPSYTTRSTPTPR	2	1	1	H2KZR4	N-Term(iTRAQ8plex); S5(Phospho); S12(Phospho); T13(Phospho); T15(Phospho)	2488	S(5): 99.9; S(7): 0.1; Y(8): 0.1; T(9): 2.9; T(10): 2.9; S(12): 94.2; T(13): 100.0; T(15): 100.0			0.122432			0.117826			0.139426			0.120044			0.130868			0.0931987			0.131636			0.144569	0.002	0.02833	2							High	13.13	0.328325
AGSDDEAMPK	2	1	1	Q94177	N-Term(iTRAQ8plex); S3(Phospho); K10(iTRAQ8plex)	1708.8	S(3): 100.0		0.124564	0.140663		0.127424	0.131903		0.128431	0.148168		0.135773	0.108557		0.120574	0.106872		0.109933	0.108715		0.110963	0.126767		0.142337	0.128355	0	0.0004417	0				High	17.01	0.178165	High	26.82	0.0201731
AGSDDEAMPK	2	1	1	Q94177	N-Term(iTRAQ8plex); S3(Phospho); M8(Oxidation); K10(iTRAQ8plex)	1724.8	S(3): 100.0	0.124797	0.146662		0.126055	0.134193		0.155657	0.136155		0.13104	0.144452		0.119067	0.125383		0.116521	0.0905556		0.101192	0.088321		0.125671	0.134278		0	0.0001384	0	High	36.96	0.00162105	High	36.82	0.00181973
AGSDEEEEEDVVFK	9	1	1	O17838	N-Term(iTRAQ8plex); S3(Phospho); K14(iTRAQ8plex)	2271.04	S(3): 100.0	0.142488	0.124219	0.135975	0.128964	0.116568	0.136646	0.138854	0.127015	0.124769	0.119404	0.134007	0.0934601	0.102545	0.130057	0.120356	0.112995	0.125553	0.131414	0.109874	0.122091	0.131043	0.128714	0.116417	0.12801	0	1.449e-06	0	High	41.3	0.000974823	High	41.81	0.000863518	High	34.35	0.00484813
AGSDEEEEEDVVFKK	1	1	1	O17838	N-Term(iTRAQ8plex); S3(Phospho); K14(iTRAQ8plex); K15(iTRAQ8plex)	2703.34	S(3): 100.0		0.124262			0.105859			0.150572			0.109255			0.142018			0.109833			0.130657			0.127543		0.001	0.01453	1				High	12.78	1.24426
AGSDGDEPQSK	3	1	1	Q10954	N-Term(iTRAQ8plex); S3(Phospho); K11(iTRAQ8plex)	1778.84	S(3): 100.0; S(10): 0.0	0.13854	0.127449	0.137949	0.118712	0.130233	0.150425	0.14095	0.124644	0.1148	0.0964724	0.122601	0.112503	0.111404	0.11395	0.125626	0.122657	0.117819	0.121762	0.126428	0.125338	0.116997	0.144837	0.137967	0.119938	0	0.00139	0	High	19.01	0.140675	High	24.41	0.0398467	High	20.11	0.105299
AGSDMPTPPNSTSPHQSESNSPEHLPK	3	1	1	D5MCN2	N-Term(iTRAQ8plex); M5(Oxidation); T7(Phospho); S11(Phospho); T12(Phospho); S13(Phospho); K27(iTRAQ8plex)	3773.55	S(3): 0.1; T(7): 93.4; S(11): 6.5; T(12): 6.5; S(13): 91.9; S(17): 51.6; S(19): 51.6; S(21): 98.2		0.1289	0.17207		0.113336	0.193797		0.143104	0.110808		0.153889	0.0533213		0.137	0.118759		0.111782	0.100674		0.0900866	0.14003		0.121903	0.104355	0	1.022e-05	0				High	11.22	0.849479	High	21.12	0.103539
AGSDNDLSYR	10	1	1	H2KZA6	N-Term(iTRAQ8plex); S3(Phospho)	1481.65	S(3): 100.0; S(8): 0.0; Y(9): 0.0	0.121694	0.131022	0.121803	0.118133	0.121156	0.121838	0.139607	0.122795	0.137861	0.124614	0.129543	0.125524	0.117652	0.121222	0.124516	0.122488	0.114181	0.123472	0.122722	0.121249	0.117372	0.132079	0.141502	0.126924	0	7.172e-06	0	High	30.39	0.00269663	High	34.75	0.000988148	High	24.79	0.0151012
AGSDNDLSYR	4	1	1	H2KZA6	N-Term(iTRAQ8plex); S3(Phospho); S8(Phospho)	1561.62	S(3): 100.0; S(8): 50.0; Y(9): 50.0	0.104261	0.118515	0.114132	0.112438	0.116107	0.115704	0.135964	0.127646	0.127559	0.123184	0.13441	0.1198	0.143001	0.116903	0.141499	0.132374	0.123689	0.137295	0.127058	0.116935	0.11831	0.121719	0.145796	0.124373	0	0.001532	0	High	28.81	0.0020386	High	36.05	0.000384886	High	22.89	0.00950981
AGSESPLAGER	4	1	1	Q95QN6	N-Term(iTRAQ8plex); S5(Phospho)	1457.69	S(3): 0.0; S(5): 100.0	0.120728	0.113	0.119057	0.103422	0.111122	0.11918	0.127778	0.123202	0.109823	0.122425	0.140995	0.108272	0.126152	0.120722	0.135456	0.124982	0.110093	0.107011	0.145392	0.139621	0.116328	0.12912	0.141246	0.168112	0	3.145e-07	0	High	64.61	2.07564e-06	High	50.56	5.58179e-05	High	41.67	0.000364212
AGSGGAWPGSSGPSSSGSSR	16	1	1	Q20310	N-Term(iTRAQ8plex); S16(Phospho)	2119.93	S(3): 0.0; S(10): 0.0; S(11): 0.0; S(14): 0.0; S(15): 0.9; S(16): 99.1; S(18): 0.0; S(19): 0.0	0.102369	0.102519	0.133651	0.1197	0.121331	0.123734	0.128773	0.137296	0.115523	0.11813	0.113491	0.0885843	0.123642	0.138604	0.121876	0.136819	0.126888	0.148164	0.129363	0.119044	0.123595	0.140615	0.136705	0.143396	0	4.035e-12	0	High	67.39	1.66886e-06	High	59.63	9.85482e-06	High	26.73	0.0198523
AGSGHSGSPITIPNAMSNNFR	4	2	1	H2KZZ2	N-Term(iTRAQ8plex); S3(Phospho); S8(Phospho)	2579.14	S(3): 100.0; S(6): 0.0; S(8): 100.0; T(11): 0.0; S(17): 0.0	0.12698	0.103175		0.123283	0.121135		0.137641	0.113315		0.0915031	0.115509		0.121123	0.148473		0.123601	0.129184		0.118334	0.125704		0.157535	0.143506		0	4.862e-16	0	High	38.92	0.00174397	High	33.47	0.00602705
AGSGHSGSPITIPNAMSNNFR	1	2	1	H2KZZ2	N-Term(iTRAQ8plex); S3(Phospho); S8(Phospho); M16(Oxidation)	2595.13	S(3): 100.0; S(6): 0.1; S(8): 99.9; T(11): 0.0; S(17): 0.0		0.112759			0.125436			0.112014			0.122695			0.128713			0.130631			0.129604			0.138149		0	1.387e-07	0				High	26.07	0.0331211
AGSGHSGSPITIPNAMSNNFR	4	2	1	H2KZZ2	N-Term(iTRAQ8plex); S8(Phospho)	2499.17	S(3): 0.0; S(6): 0.0; S(8): 100.0; T(11): 0.0; S(17): 0.0	0.124256	0.106945		0.147906	0.118454		0.107897	0.124675		0.131888	0.132303		0.115324	0.125922		0.130283	0.115671		0.107465	0.125659		0.134981	0.14584		0	4.862e-16	0	High	29.53	0.0192216	High	55.63	4.77304e-05
AGSGHSGSPITIPNAMSNNFR	7	2	1	H2KZZ2	N-Term(iTRAQ8plex); S8(Phospho); M16(Oxidation)	2515.18	S(3): 0.0; S(6): 0.0; S(8): 100.0; T(11): 0.0; S(17): 0.0	0.122557	0.105951	0.111518	0.132716	0.135096	0.133066	0.121338	0.114465	0.127759	0.121655	0.139345	0.148955	0.117578	0.125866	0.125399	0.123516	0.109518	0.11083	0.119736	0.123916	0.125259	0.13969	0.143746	0.101614	0	8.24e-10	0	High	51.93	0.000123753	High	58.81	2.49893e-05	High	32.19	0.011475
AGSHSGSSGAGRPPTHQR	1	1	1	G5EGK5	N-Term(iTRAQ8plex); S3(Phospho); S5(Phospho); S7(Phospho); S8(Phospho)	2370.91	S(3): 100.0; S(5): 99.9; S(7): 97.4; S(8): 97.4; T(15): 5.3			0.138088			0.0846699			0.125165			0.131704			0.123042			0.122262			0.0995998			0.175469	0	0.003654	1							High	15.04	0.0971319
AGSIQPAEGPSR	2	1	1	Q95ZV9	N-Term(iTRAQ8plex); S3(Phospho)	1553.76	S(3): 100.0; S(11): 0.0		0.112112	0.11002		0.115225	0.131438		0.109049	0.124352		0.117607	0.105606		0.129438	0.128157		0.129457	0.140222		0.145988	0.139541		0.141124	0.120664	0	2.913e-05	0				High	27.82	0.0152806	High	26.5	0.0188053
AGSISGQFQQQPLHGAGPEDNLEELVR	8	2	2	G5ECZ1;Q17490	N-Term(iTRAQ8plex); S3(Phospho)	3261.59	S(3): 100.0; S(5): 0.0																									0	5.06e-14	0	High	74.74	1.05589e-06	High	88.08	4.73014e-08	High	88.35	4.55468e-08
AGSLPPVK	3	1	1	Q8STF6	N-Term(iTRAQ8plex); S3(Phospho); K8(iTRAQ8plex)	1456.83	S(3): 100.0	0.12694	0.119856		0.128048	0.118764		0.13495	0.133929		0.123542	0.118769		0.114249	0.132443		0.121924	0.109156		0.115935	0.119839		0.132601	0.147244		0	0.001423	0	High	25.53	0.0320483	High	18.28	0.168654
AGSNEHDPFSER	8	1	1	Q9XVV1	N-Term(iTRAQ8plex); S3(Phospho)	1729.75	S(3): 100.0; S(10): 0.0	0.172885	0.180861	0.144242	0.114409	0.11298	0.125023	0.147306	0.123903	0.12831	0.12136	0.119885	0.103039	0.0991926	0.116645	0.1258	0.113209	0.108236	0.123838	0.117641	0.117707	0.133419	0.113	0.121369	0.115588	0	5.455e-09	0	High	43.35	0.000293612	High	40.2	0.000601645	High	19.32	0.0824497
AGSPAVFAGNLMK	1	1	1	G4RT15	N-Term(iTRAQ8plex); S3(Phospho); K13(iTRAQ8plex)	1951.03	S(3): 100.0		0.104759			0.124475			0.133955			0.117654			0.124264			0.113197			0.142693			0.139004		0	8.006e-12	0				High	37.55	0.00282147
AGSPAVFAGNLMK	2	1	1	G4RT15	N-Term(iTRAQ8plex); S3(Phospho); M12(Oxidation); K13(iTRAQ8plex)	1967.03	S(3): 100.0	0.121263		0.125343	0.131889		0.13359	0.139028		0.140904	0.110428		0.128696	0.122767		0.109238	0.122317		0.112765	0.115173		0.128242	0.137135		0.121222	0	5.24e-05	0	High	15.69	0.389823				High	28.15	0.0223539
AGSPSTR	2	2	1	Q23551	N-Term(iTRAQ8plex); S3(Phospho)	1059.51	S(3): 99.1; S(5): 0.9; T(6): 0.0	0.11804	0.116834		0.116342	0.115377		0.145579	0.124574		0.121654	0.138231		0.111002	0.129429		0.139432	0.117253		0.125385	0.131848		0.122567	0.126453		0.003	0.03631	0	High	17.49	0.0588185	High	12.36	0.191652
AGSQEIVCDEFTK	3	1	1	Q10024	N-Term(iTRAQ8plex); S3(Phospho); C8(Carbamidomethyl); K13(iTRAQ8plex)	2172.05	S(3): 100.0; T(12): 0.0	0.0974598	0.14239		0.127268	0.124758		0.139635	0.113985		0.139799	0.125248		0.143622	0.130947		0.110323	0.0937937		0.10172	0.123236		0.140173	0.140157		0	0.003089	0	High	19.65	0.182642	High	18.26	0.241833
AGSQPPGK	1	0	0		N-Term(iTRAQ8plex); S3(Phospho); K8(iTRAQ8plex)	1429.76	S(3): 100.0																									0.004	0.04838	0							High	17.23	0.221404
AGSSVSATASPMHR	2	1	1	Q65XX9	N-Term(iTRAQ8plex); S10(Phospho)	1742.81	S(3): 0.0; S(4): 0.0; S(6): 0.0; T(8): 0.0; S(10): 100.0	0.121598	0.115297		0.126714	0.124282		0.138769	0.120729		0.117265	0.134435		0.11246	0.117516		0.132076	0.120246		0.117829	0.124439		0.13329	0.143056		0	4.862e-16	0	High	36.61	0.0019208	High	46.68	0.000187935
AGSSVSATASPMHR	9	1	1	Q65XX9	N-Term(iTRAQ8plex); S10(Phospho); M12(Oxidation)	1758.81	S(3): 0.0; S(4): 0.0; S(6): 0.0; T(8): 0.0; S(10): 100.0	0.121224	0.111278	0.123312	0.125667	0.127219	0.133831	0.131906	0.119316	0.137967	0.131555	0.124097	0.11739	0.113197	0.125543	0.127081	0.126674	0.118901	0.114258	0.122655	0.12402	0.12548	0.124072	0.142373	0.113401	0	5.065e-09	0	High	47.39	0.000165063	High	42.9	0.000461575	High	34.1	0.00359867
AGSSVSATASPMHR	5	1	1	Q65XX9	N-Term(iTRAQ8plex); S6(Phospho); S10(Phospho)	1822.78	S(3): 0.0; S(4): 0.0; S(6): 100.0; T(8): 0.0; S(10): 100.0	0.134811	0.125655	0.103937	0.116827	0.111251	0.141772	0.121861	0.116234	0.128774	0.12128	0.122138	0.131	0.122367	0.129557	0.110351	0.127339	0.114091	0.115768	0.11503	0.134645	0.134743	0.140487	0.144529	0.133656	0	4.862e-16	0	High	34.37	0.00201077	High	45.74	0.000153344	High	37.86	0.000957538
AGSSVSATASPMHR	2	1	1	Q65XX9	N-Term(iTRAQ8plex); S6(Phospho); S10(Phospho); M12(Oxidation)	1838.78	S(3): 0.0; S(4): 0.0; S(6): 98.5; T(8): 1.5; S(10): 100.0	0.12829		0.146384	0.124471		0.13999	0.132823		0.115532	0.105458		0.13692	0.117115		0.125531	0.141361		0.10758	0.11777		0.112762	0.132711		0.115302	0	2.658e-06	0	High	32.71	0.00324157				High	29.26	0.00735177
AGSTPGLDSK	1	1	1	Q9XUJ0	N-Term(iTRAQ8plex); S3(Phospho); K10(iTRAQ8plex)	1620.84	S(3): 50.0; T(4): 50.0; S(9): 0.0		0.117596			0.12509			0.122726			0.134388			0.120711			0.116818			0.126795			0.135876		0	0.0004765	0				High	28.32	0.0189192
AGSVATDGDFEEDILPVTLK	1	1	1	G5EE37	N-Term(iTRAQ8plex); S3(Phospho); T6(Phospho); K20(iTRAQ8plex)	2845.38	S(3): 100.0; T(6): 100.0; T(18): 0.0			0.114106			0.159784			0.124011			0.106428			0.162469			0.182937			0.0747511			0.0755138	0	0.000549	0							High	26.35	0.0610633
AGSVLGEK	2	1	1	G5EGR4	N-Term(iTRAQ8plex); S3(Phospho); K8(iTRAQ8plex)	1448.79	S(3): 100.0			0.162204			0.11094			0.109599			0.123235			0.120243			0.131726			0.106316			0.134871	0.001	0.01059	0							High	22.1	0.082932
AGSVSIGAYDPPTSR	5	1	1	Q95Q77	N-Term(iTRAQ8plex); S3(Phospho)	1861.9	S(3): 100.0; S(5): 0.0; Y(9): 0.0; T(13): 0.0; S(14): 0.0	0.123444	0.105803	0.141792	0.133012	0.102893	0.110459	0.148699	0.119082	0.127632	0.103272	0.117577	0.108983	0.115862	0.115102	0.120079	0.127648	0.131794	0.120754	0.12756	0.144103	0.138357	0.120502	0.159581	0.131943	0	4.862e-16	0	High	35.6	0.00308474	High	51.79	7.54927e-05	High	27.81	0.0185446
AGSVTSLDDVNMSQSYSATMPR	3	1	1	Q9BIF4	N-Term(iTRAQ8plex); S3(Phospho)	2701.22	S(3): 100.0; T(5): 0.0; S(6): 0.0; S(13): 0.0; S(15): 0.0; Y(16): 0.0; S(17): 0.0; T(19): 0.0	0.104435	0.0932593		0.164467	0.134283		0.216532	0.132478		0.113607	0.154009		0.104473	0.122086		0.0867623	0.110868		0.0650973	0.117119		0.144627	0.130828		0	4.862e-16	0	High	23.49	0.0758874	High	40.9	0.00143871
AGSVTSLDDVNMSQSYSATMPR	20	1	1	Q9BIF4	N-Term(iTRAQ8plex); S3(Phospho); M12(Oxidation)	2717.21	S(3): 100.0; T(5): 0.0; S(6): 0.0; S(13): 0.0; S(15): 0.0; Y(16): 0.0; S(17): 0.0; T(19): 0.0	0.114792	0.106747	0.121563	0.125213	0.134674	0.144152	0.126888	0.121277	0.136011	0.135452	0.125766	0.103584	0.121235	0.133423	0.1245	0.122572	0.123057	0.11149	0.123531	0.139031	0.123759	0.154862	0.129224	0.103459	0	4.862e-16	0	High	107.24	2.73759e-10	High	75.75	4.08421e-07	High	61.97	1.007e-05
AGSVTSLDDVNMSQSYSATMPR	9	1	1	Q9BIF4	N-Term(iTRAQ8plex); S3(Phospho); M12(Oxidation); M20(Oxidation)	2733.21	S(3): 98.8; T(5): 1.1; S(6): 0.0; S(13): 0.0; S(15): 0.0; Y(16): 0.0; S(17): 0.0; T(19): 0.0	0.146798	0.146439	0.157161	0.144204	0.112358	0.153947	0.129685	0.137424	0.104551	0.119681	0.126873	0.127883	0.103607	0.106622	0.148971	0.125859	0.11703	0.108159	0.119987	0.118212	0.0907356	0.119277	0.133832	0.118355	0	8.287e-14	0	High	64.7	4.32026e-06	High	64.54	4.42966e-06	High	90.47	1.40448e-08
AGSVTSLDDVNMSQSYSATMPR	1	1	1	Q9BIF4	N-Term(iTRAQ8plex); S3(Phospho); T5(Phospho)	2781.17	S(3): 99.9; T(5): 32.1; S(6): 32.1; S(13): 32.1; S(15): 1.0; Y(16): 1.0; S(17): 1.0; T(19): 1.0			0.14021			0.168342			0.0617606			0.108179			0.174757			0.116063			0.110695			0.119994	0	0.002984	0							High	18.53	0.165532
AGSVTSLDDVNMSQSYSATMPR	8	1	1	Q9BIF4	N-Term(iTRAQ8plex); S3(Phospho); T5(Phospho); M12(Oxidation)	2797.17	S(3): 100.0; T(5): 99.9; S(6): 0.1; S(13): 0.0; S(15): 0.0; Y(16): 0.0; S(17): 0.0; T(19): 0.0	0.157727	0.117557		0.126747	0.117388		0.142509	0.129473		0.103031	0.114378		0.10691	0.124088		0.10665	0.106801		0.124403	0.138168		0.121845	0.133437		0	1.796e-12	0	High	64.38	3.73873e-06	High	54.99	3.20126e-05
AGSVTSLDDVNMSQSYSATMPR	7	1	1	Q9BIF4	N-Term(iTRAQ8plex); S3(Phospho); T5(Phospho); M12(Oxidation); M20(Oxidation)	2813.18	S(3): 100.0; T(5): 98.3; S(6): 1.7; S(13): 0.0; S(15): 0.0; Y(16): 0.0; S(17): 0.0; T(19): 0.0	0.141826	0.112139	0.135357	0.130537	0.115143	0.118456	0.125587	0.128097	0.138127	0.0990781	0.126494	0.105081	0.121879	0.112439	0.127442	0.122675	0.160805	0.126041	0.138926	0.120354	0.122878	0.119493	0.120116	0.117228	0	4.914e-11	0	High	26.03	0.0208299	High	62.59	4.87465e-06	High	66.63	2.37911e-06
AGSVVNR	4	1	1	Q10663	N-Term(iTRAQ8plex); S3(Phospho)	1086.56	S(3): 100.0	0.134556	0.140148	0.157945	0.113979	0.129097	0.142179	0.154861	0.12987	0.13989	0.13164	0.13206	0.126827	0.0986069	0.111712	0.113681	0.104629	0.0993741	0.0953812	0.117787	0.120486	0.103026	0.143942	0.13653	0.121071	0.003	0.03997	0	High	16.34	0.148655	High	14.35	0.236897	High	15.46	0.170668
AGSVVNRIPEAADLLEK	9	1	1	Q10663	N-Term(iTRAQ8plex); S3(Phospho); K17(iTRAQ8plex)	2470.36	S(3): 100.0	0.154745	0.156548	0.17425	0.142299	0.121233	0.148731	0.127041	0.111832	0.118581	0.169505	0.154499	0.153022	0.0802375	0.106598	0.0863459	0.0864928	0.123906	0.084452	0.111954	0.123059	0.12443	0.129327	0.102325	0.111049	0	6.083e-07	1	High	20.63	0.171696	High	12.98	0.984344	High	28.31	0.0298831
AGTAPSSQLDMIMGEESDESQEALTIR	1	1	1	Q23243	N-Term(iTRAQ8plex); M11(Oxidation); M13(Oxidation); S17(Phospho); S20(Phospho)	3362.44	T(3): 0.0; S(6): 0.0; S(7): 0.0; S(17): 100.0; S(20): 100.0; T(25): 0.0			0.148571			0.147988			0.134009			0.0926085			0.0549876			0.0740875			0.173004			0.174743	0	4.542e-07	0							High	41.9	0.00111375
AGTAPSSQLDMIMGEESDESQEALTIR	4	1	1	Q23243	N-Term(iTRAQ8plex); M13(Oxidation); S17(Phospho); S20(Phospho)	3346.46	T(3): 0.0; S(6): 6.3; S(7): 6.3; S(17): 93.6; S(20): 93.6; T(25): 0.1			0.140749			0.156955			0.100262			0.0897775			0.0855521			0.134342			0.136474			0.123854	0	0.000827	0							High	26.08	0.0491975
AGTDSGVGSEGSPNSMSQASPER	1	0	0		N-Term(iTRAQ8plex); S20(Phospho)	2592.12	T(3): 0.0; S(5): 0.0; S(9): 0.0; S(12): 0.0; S(15): 0.0; S(17): 0.0; S(20): 100.0																									0	0.001302	0	High	17.33	0.244103
AGTGDPSDPSDR	2	2	1	Q23551	N-Term(iTRAQ8plex); T3(Phospho)	1558.67	T(3): 100.0; S(7): 0.0; S(10): 0.0	0.108953	0.130228		0.125156	0.107368		0.144745	0.12752		0.13787	0.118666		0.100328	0.125172		0.131426	0.106981		0.11074	0.153935		0.140781	0.13013		0.001	0.007993	0	High	15.28	0.0830153	High	19.9	0.0312104
AGTGVDNIDVPAASANK	2	1	1	O17626	N-Term(iTRAQ8plex); T3(Phospho); K17(iTRAQ8plex)	2288.18	T(3): 100.0; S(14): 0.0	0.149982		0.138468	0.111776		0.131889	0.12863		0.135149	0.105938		0.115729	0.118914		0.123798	0.136945		0.107045	0.124509		0.121145	0.123305		0.126777	0	0.002145	0	High	13.97	0.877898				High	11.27	1.60113
AGTIGASQGQQTAAALAAIR	10	2	1	Q9TW45	N-Term(iTRAQ8plex); T3(Phospho)	2240.17	T(3): 100.0; S(7): 0.0; T(12): 0.0	0.113246	0.108389	0.110114	0.109119	0.100251	0.135631	0.125376	0.110028	0.136759	0.103068	0.101726	0.111805	0.119554	0.136745	0.123344	0.137247	0.147579	0.117929	0.130801	0.140316	0.128069	0.138428	0.133927	0.121667	0	4.862e-16	0	High	98.7	3.09587e-09	High	111.92	1.42677e-10	High	83.38	1.04008e-07
AGTLRPASATSQTIQR	3	2	1	D3DEL7	N-Term(iTRAQ8plex); S8(Phospho)	2042.07	T(3): 0.0; S(8): 100.0; T(10): 0.0; S(11): 0.0; T(13): 0.0	0.133828	0.125979	0.14312	0.125105	0.115359	0.108461	0.139004	0.112638	0.135165	0.130891	0.120152	0.143429	0.11458	0.131441	0.131726	0.122495	0.12087	0.119194	0.10942	0.148239	0.0798215	0.124676	0.125322	0.139084	0	6.392e-06	1	High	23.84	0.0710442	High	17.05	0.349119	High	19.84	0.188311
AGTLRPASATSQTIQR	3	2	1	D3DEL7	N-Term(iTRAQ8plex); S8(Phospho); S11(Phospho)	2122.05	T(3): 0.0; S(8): 50.4; T(10): 50.4; S(11): 99.2; T(13): 0.0	0.121015	0.116325	0.137319	0.13323	0.117073	0.12866	0.127724	0.12371	0.113645	0.127033	0.132129	0.124116	0.105009	0.130419	0.111396	0.114861	0.132739	0.128491	0.133757	0.125723	0.126481	0.13737	0.121882	0.129892	0	1.081e-06	1	High	32.83	0.00852153	High	39.85	0.00178044	High	31.67	0.0126623
AGTPSRNSPLGQIIQNQR	26	1	1	Q9XW17	N-Term(iTRAQ8plex); S8(Phospho)	2321.2	T(3): 0.0; S(5): 0.0; S(8): 100.0	0.0930828	0.0858557	0.0936141	0.110612	0.105883	0.111153	0.124189	0.119893	0.112157	0.114187	0.124189	0.102587	0.152471	0.146959	0.169057	0.138719	0.129337	0.146113	0.139531	0.150845	0.15703	0.136023	0.139948	0.116324	0	3.524e-09	1	High	37.01	0.00465818	High	41.88	0.00145294	High	37.45	0.00431729
AGTPSRNSPLGQIIQNQR	18	1	1	Q9XW17	N-Term(iTRAQ8plex); T3(Phospho); S8(Phospho)	2401.17	T(3): 100.0; S(5): 0.0; S(8): 100.0	0.106758	0.124509	0.118751	0.123802	0.116684	0.113064	0.144253	0.12049	0.129776	0.113871	0.13625	0.13702	0.13508	0.131175	0.125665	0.118785	0.127613	0.155607	0.123672	0.122699	0.116352	0.12173	0.140186	0.100577	0	4.862e-16	1	High	35.46	0.00595915	High	41.6	0.00147014	High	40.76	0.00187619
AGTVYYDAQQNFGTPPK	3	1	1	Q9U2D8	N-Term(iTRAQ8plex); T14(Phospho); K17(iTRAQ8plex)	2545.25	T(3): 0.0; Y(5): 0.0; Y(6): 0.0; T(14): 100.0	0.138163	0.119504	0.138125	0.118444	0.122109	0.122985	0.127192	0.115965	0.15401	0.123928	0.146318	0.0952788	0.11235	0.116693	0.145856	0.122797	0.104809	0.0743085	0.114001	0.117953	0.135938	0.143125	0.156649	0.133499	0	3.426e-11	0	High	54.23	8.94846e-05	High	58.51	3.33297e-05	High	24.74	0.0820878
AHAAAAGDDEDDDSD	15	1	1	Q9BIB4	N-Term(iTRAQ8plex); S14(Phospho)	1858.69	S(14): 100.0	0.164706	0.107647	0.146565	0.121554	0.117724	0.136885	0.131446	0.144359	0.133006	0.0900685	0.125296	0.086968	0.114886	0.135274	0.12479	0.118742	0.125636	0.121211	0.11516	0.116983	0.108277	0.141323	0.137019	0.120653	0	6.462e-15	0	High	90.17	1.58666e-09	High	53.28	7.9882e-06	High	106.52	3.89976e-11
AHAGSEEPQTLLDTQK	1	1	1	Q23529	N-Term(iTRAQ8plex); S5(Phospho); K16(iTRAQ8plex)	2413.22	S(5): 100.0; T(10): 0.0; T(14): 0.0	0.134722			0.105992			0.116797			0.121981			0.129716			0.12425			0.130836			0.135707			0	3.835e-06	0	High	23.49	0.0987208
AHDDDSPLR	5	1	1	G5EF63	N-Term(iTRAQ8plex); S6(Phospho)	1409.63	S(6): 100.0	0.127023	0.162773	0.113362	0.126599	0.120394	0.131886	0.133428	0.112936	0.150878	0.119198	0.125283	0.128438	0.113228	0.111988	0.115219	0.119492	0.120853	0.110911	0.127426	0.127242	0.134223	0.129002	0.116116	0.115084	0	9.976e-11	0	High	41.39	0.00034127	High	43.32	0.000223481	High	12.16	0.31623
AHDESPK	1	1	1	A5PEY0	N-Term(iTRAQ8plex); S5(Phospho); K7(iTRAQ8plex)	1471.73	S(5): 100.0	0.110637			0.126386			0.139002			0.134524			0.104549			0.114064			0.128279			0.142558			0	0.0008349	0	High	22.69	0.0648615
AHFNAPSHER	1	1	1	Q19869	N-Term(iTRAQ8plex); S7(Phospho)	1549.72	S(7): 100.0		0.115665			0.128055			0.126987			0.123671			0.131913			0.110882			0.125919			0.136908		0	0.002815	0				High	14.32	0.197858
AHGDSVPE	3	1	1	Q9GZD0	N-Term(iTRAQ8plex); S5(Phospho)	1195.53	S(5): 100.0	0.132906	0.134858	0.143559	0.117592	0.108409	0.114174	0.121667	0.116908	0.15335	0.128182	0.105375	0.139828	0.115087	0.133152	0.10924	0.121897	0.108333	0.0993911	0.117828	0.137104	0.117252	0.144841	0.15586	0.123207	0	0.0001398	0	High	39.95	0.0002883	High	44.26	0.000106867	High	26.41	0.00582828
AHGSSPPTVVVQPSTSR	4	1	1	Q09350	N-Term(iTRAQ8plex); S5(Phospho)	2091.04	S(4): 50.0; S(5): 50.0; T(8): 0.0; S(14): 0.0; T(15): 0.0; S(16): 0.0	0.129141	0.11075		0.127689	0.126291		0.132672	0.123299		0.133765	0.113933		0.100458	0.140636		0.118529	0.127044		0.118192	0.11045		0.139554	0.147597		0	8.433e-08	0	High	35.37	0.00554668	High	27.16	0.0361541
AHHFVPSTPPSLFNNK	5	2	1	Q93636	N-Term(iTRAQ8plex); S7(Phospho); K16(iTRAQ8plex)	2481.29	S(7): 50.0; T(8): 50.0; S(11): 0.0		0.0924656			0.128289			0.129875			0.133967			0.122148			0.134015			0.112473			0.144804		0	4.862e-16	0				High	36.3	0.00508698
AHHRDDESVYESACGDSEK	2	1	1	A7DTF2	N-Term(iTRAQ8plex); S8(Phospho); S12(Phospho); C14(Carbamidomethyl); K19(iTRAQ8plex)	2960.23	S(8): 100.0; Y(10): 0.0; S(12): 100.0; S(17): 0.0	0.208156	0.143258		0.159361	0.159444		0.145322	0.136768		0.0924	0.153905		0.072817	0.0759704		0.0746809	0.0959479		0.0956804	0.106239		0.151583	0.128469		0	3.02e-06	1	High	30.56	0.00975715	High	21.24	0.0792962
AHNDSESSNEVR	1	1	1	G5EBE3	N-Term(iTRAQ8plex); S5(Phospho)	1728.74	S(5): 100.0; S(7): 0.0; S(8): 0.0		0.111557			0.111006			0.115427			0.141392			0.115387			0.111262			0.129055			0.164914		0	4.862e-16	0				High	45.39	0.000131526
AHNDSESSNEVR	2	1	1	G5EBE3	N-Term(iTRAQ8plex); S5(Phospho); S7(Phospho); S8(Phospho)	1888.68	S(5): 100.0; S(7): 100.0; S(8): 100.0		0.105637			0.0984179			0.143658			0.141625			0.137469			0.12256			0.110811			0.138973		0	4.862e-16	0				High	43.38	5.51038e-05
AHNDSESSNEVR	2	1	1	G5EBE3	N-Term(iTRAQ8plex); S5(Phospho); S8(Phospho)	1808.71	S(5): 2.0; S(7): 99.0; S(8): 99.0		0.0867665			0.0966692			0.131658			0.118122			0.115213			0.112609			0.18578			0.153183		0	1.518e-10	0				High	31.58	0.0015638
AHRDDIESPTIR	1	1	1	Q8IU06	N-Term(iTRAQ8plex); S8(Phospho)	1793.88	S(8): 100.0; T(10): 0.0		0.135205			0.126924			0.129698			0.136269			0.12485			0.105895			0.111144			0.130014		0	0.0004765	1				High	12.42	0.684491
AHSEVFSASQYGGVTTVPAPR	7	1	1	Q22250	N-Term(iTRAQ8plex); S3(Phospho)	2545.24	S(3): 100.0; S(7): 0.0; S(9): 0.0; Y(11): 0.0; T(15): 0.0; T(16): 0.0	0.140466	0.12052	0.108909	0.123499	0.121303	0.123213	0.128709	0.134546	0.144852	0.107608	0.118957	0.148925	0.115785	0.115727	0.126341	0.121328	0.124583	0.100986	0.123477	0.1423	0.113266	0.137016	0.147717	0.133507	0	2.504e-10	0	High	44.03	0.000913297	High	83.68	8.99952e-08	High	36.19	0.00566227
AHSEVFSASQYGGVTTVPAPR	1	1	1	Q22250	N-Term(iTRAQ8plex); S3(Phospho); S9(Phospho)	2625.19	S(3): 100.0; S(7): 0.0; S(9): 100.0; Y(11): 0.0; T(15): 0.0; T(16): 0.0		0.140723			0.108065			0.105418			0.127969			0.126477			0.119517			0.148642			0.123188		0	4.862e-16	0				High	63.59	7.26287e-06
AHSHDQDSPLPYNEEIAK	28	1	1	O45087	N-Term(iTRAQ8plex); S3(Phospho); S8(Phospho); K18(iTRAQ8plex)	2819.28	S(3): 100.0; S(8): 100.0; Y(12): 0.0	0.139805	0.120799	0.142461	0.133686	0.117698	0.142062	0.129271	0.128326	0.123328	0.109318	0.132804	0.102077	0.118281	0.115643	0.123597	0.119536	0.123021	0.112963	0.118428	0.121619	0.121714	0.130409	0.142495	0.128913	0	4.862e-16	0	High	51.88	0.000125511	High	56.82	4.05541e-05	High	45.32	0.000616906
AHSHDQDSPLPYNEEIAK	25	1	1	O45087	N-Term(iTRAQ8plex); S8(Phospho); K18(iTRAQ8plex)	2739.32	S(3): 0.0; S(8): 100.0; Y(12): 0.0	0.122108	0.116837	0.141893	0.136528	0.116417	0.134494	0.145081	0.129342	0.129079	0.114914	0.129908	0.109701	0.115414	0.128313	0.125357	0.114893	0.119751	0.111813	0.116552	0.129524	0.117422	0.137487	0.134596	0.111689	0	2.319e-11	0	High	39.18	0.00269342	High	51.91	0.000143328	High	50.06	0.000225858
AHSPEIDVEVIK	6	1	1	A5JYV7	N-Term(iTRAQ8plex); S3(Phospho); K12(iTRAQ8plex)	2025.09	S(3): 100.0	0.103809	0.100544	0.158067	0.105311	0.0978084	0.126662	0.113638	0.111156	0.106224	0.121732	0.125775	0.129249	0.0999285	0.130105	0.111122	0.139463	0.132156	0.136019	0.144005	0.149774	0.124454	0.157437	0.151554	0.108204	0	7.39e-09	0	High	34.65	0.00623837	High	26.97	0.0384741	High	29	0.0237937
AHSSSPR	3	1	1	Q19523	N-Term(iTRAQ8plex); S4(Phospho); S5(Phospho)	1205.49	S(3): 66.7; S(4): 66.7; S(5): 66.7	0.129961			0.133138			0.135424			0.179285			0.0954298			0.0940139			0.123383			0.109365			0.003	0.03656	0	High	22.04	0.00623692
AHSTDSK	2	1	1	H2FLL1	N-Term(iTRAQ8plex); S3(Phospho); K7(iTRAQ8plex)	1433.71	S(3): 100.0; T(4): 0.0; S(6): 0.0	0.103479	0.0893003		0.121028	0.129137		0.119591	0.120827		0.145649	0.132003		0.1258	0.134604		0.118459	0.11747		0.115331	0.134162		0.150664	0.142497		0.007	0.06276	0	High	13.84	0.256089	High	15.82	0.188509
AHSTNSK	2	1	1	H2FLL1	N-Term(iTRAQ8plex); S6(Phospho); K7(iTRAQ8plex)	1432.73	S(3): 0.6; T(4): 0.6; S(6): 98.7	0.10353			0.114675			0.123472			0.144123			0.110687			0.131247			0.135849			0.135805			0	0.003064	0	High	24.61	0.0333831
AHSVQCTIPTSETQLTSCTLQQNEHF	1	1	1	O01735	N-Term(iTRAQ8plex); C6(Carbamidomethyl); T7(Phospho); C18(Carbamidomethyl)	3401.57	S(3): 0.0; T(7): 92.8; T(10): 1.4; S(11): 1.4; T(13): 1.4; T(16): 1.4; S(17): 1.4; T(19): 0.0		0.131771			0.144705			0.149633			0.0878244			0.119021			0.126056			0.0966134			0.144376		0	0.0004765	0				High	25.1	0.0907002
AHTPIAFPGELLAK	10	1	1	Q18990	N-Term(iTRAQ8plex); T3(Phospho); K14(iTRAQ8plex)	2153.19	T(3): 100.0	0.126631	0.119918	0.144189	0.118283	0.118349	0.122627	0.135513	0.133115	0.13502	0.121834	0.116549	0.11229	0.129553	0.12748	0.12592	0.120461	0.132426	0.109747	0.11526	0.117744	0.1147	0.135204	0.139896	0.135507	0	2.132e-09	0	High	37.32	0.00299345	High	36.47	0.00369695	High	13.1	0.813033
AIASQGNLSSIAGTTSAK	2	1	1	P91102	N-Term(iTRAQ8plex); S4(Phospho); K18(iTRAQ8plex)	2365.26	S(4): 100.0; S(9): 0.0; S(10): 0.0; T(14): 0.0; T(15): 0.0; S(16): 0.0	0.121669	0.106683		0.118453	0.119088		0.124	0.117237		0.111875	0.118549		0.134385	0.120426		0.119071	0.114243		0.130809	0.130414		0.139738	0.17336		0	4.862e-16	0	High	64.52	7.59344e-06	High	52.92	0.000110524
AIDRTPSTIISDPAPVLK	8	1	1	Q6A573	N-Term(iTRAQ8plex); S7(Phospho); K18(iTRAQ8plex)	2582.45	T(5): 0.9; S(7): 98.2; T(8): 0.9; S(11): 0.0	0.137576	0.0915822	0.137525	0.1358	0.125089	0.141352	0.112744	0.120488	0.106712	0.138389	0.128841	0.150272	0.104757	0.142929	0.121594	0.107821	0.117608	0.103042	0.127063	0.129303	0.11795	0.13585	0.143331	0.121553	0	9.894e-06	1	High	11.87	1.17023	High	18.74	0.243929	High	22.51	0.0928534
AIEAPVRSRSR	1	1	1	O62203	N-Term(iTRAQ8plex); S8(Phospho); S10(Phospho)	1705.84	S(8): 100.0; S(10): 100.0		0.133073			0.124571			0.120964			0.123524			0.145963			0.0933414			0.125064			0.133499		0.008	0.09319	2				High	12.13	0.832797
AIEDTQSEESSADSSEER	6	1	1	G4SB35	N-Term(iTRAQ8plex); S14(Phospho)	2353.98	T(5): 0.0; S(7): 0.0; S(10): 33.2; S(11): 33.2; S(14): 33.2; S(15): 0.4	0.0910912	0.105534	0.0904888	0.11579	0.10849	0.0687002	0.10677	0.10622	0.120222	0.107383	0.128368	0.0976342	0.167372	0.14134	0.149817	0.0818021	0.169167	0.135287	0.162617	0.0906695	0.16907	0.167176	0.150212	0.16878	0	4.862e-16	0	High	31.5	0.00630072	High	47.47	0.000154887	High	18.18	0.133048
AIEDTQSEESSADSSEERER	11	1	1	G4SB35	N-Term(iTRAQ8plex); S14(Phospho)	2639.13	T(5): 0.0; S(7): 0.0; S(10): 0.0; S(11): 0.0; S(14): 98.7; S(15): 1.3	0.120454	0.0743167	0.0929548	0.147812	0.0828442	0.178806	0.13216	0.10848	0.13052	0.0591984	0.131527	0.0833215	0.127429	0.15282	0.118733	0.131676	0.151166	0.133804	0.160508	0.141099	0.162275	0.120762	0.151932	0.0995859	0	2.928e-10	1	High	13.98	0.465936	High	26.82	0.0261002	High	47.03	0.000258589
AIELQKLTDTQDNTN	3	1	1	Q93896	N-Term(iTRAQ8plex); K6(iTRAQ8plex); T14(Phospho)	2392.22	T(8): 33.3; T(10): 33.3; T(14): 33.3			0.153699			0.0929292			0.123755			0.112627			0.13964			0.132955			0.12206			0.122334	0	0.0004623	1							High	23.28	0.0991477
AIFVGELGESHQASAK	2	1	1	Q95PZ9	N-Term(iTRAQ8plex); S10(Phospho); S14(Phospho); K16(iTRAQ8plex)	2412.18	S(10): 100.0; S(14): 100.0	0.132501	0.12253		0.111719	0.114459		0.169723	0.113351		0.0956248	0.1425		0.132716	0.0992899		0.124065	0.134071		0.112526	0.147762		0.121125	0.126037		0	0.0009354	0	High	26.53	0.0426875	High	20.96	0.156728
AIITQAITASTEIPVGK	10	1	1	Q93185	N-Term(iTRAQ8plex); T11(Phospho); K17(iTRAQ8plex)	2401.35	T(4): 0.0; T(8): 0.0; S(10): 50.0; T(11): 50.0	0.108231	0.127379	0.100513	0.124047	0.112631	0.125505	0.137097	0.141722	0.134417	0.128823	0.120731	0.117273	0.12121	0.129298	0.128567	0.124633	0.137105	0.116961	0.119626	0.108822	0.124465	0.136332	0.122312	0.149879	0	1.25e-09	0	High	36.64	0.00376097	High	19.54	0.188994	High	31.07	0.0126624
AILESGMVIPGK	1	0	0		N-Term(iTRAQ8plex); S5(Phospho); K12(iTRAQ8plex)	1903.07	S(5): 100.0																									0.006	0.08119	0							High	18.07	0.227695
AILNESDDDDDSRPAPR	30	1	1	Q17431	N-Term(iTRAQ8plex); S6(Phospho)	2270.03	S(6): 100.0; S(12): 0.0	0.125945	0.119079	0.142832	0.120519	0.118955	0.132511	0.140186	0.132388	0.128167	0.111747	0.131748	0.108575	0.117963	0.125413	0.119793	0.12037	0.11762	0.125854	0.119155	0.123833	0.123463	0.130405	0.135891	0.121252	0	5.315e-12	1	High	41.94	0.000802867	High	41.1	0.000989715	High	49.98	0.000128089
AILNESDDDDDSRPAPR	6	1	1	Q17431	N-Term(iTRAQ8plex); S6(Phospho); S12(Phospho)	2349.99	S(6): 100.0; S(12): 100.0	0.119775	0.118839	0.13018	0.145151	0.13107	0.132809	0.126172	0.133712	0.120207	0.0841291	0.106113	0.0720745	0.17523	0.181573	0.223303	0.132454	0.107115	0.115783	0.0893716	0.0939914	0.0805684	0.125601	0.125497	0.121692	0	3.815e-09	1	High	42.3	0.000468131	High	40.8	0.000673729	High	54.24	3.08897e-05
AINSGDESEDELNR	2	1	1	Q18798	N-Term(iTRAQ8plex); S4(Phospho); S8(Phospho)	2012.81	S(4): 100.0; S(8): 100.0		0.155363	0.16593		0.141713	0.169291		0.152326	0.127676		0.141895	0.0827269		0.109987	0.0969638		0.0871988	0.113455		0.0715061	0.124674		0.140012	0.119283	0	4.862e-16	0				High	63.58	2.01724e-06	High	26.4	0.0113398
AINSGDESEDELNR	9	1	1	Q18798	N-Term(iTRAQ8plex); S8(Phospho)	1932.85	S(4): 0.0; S(8): 100.0	0.144191	0.108806	0.138812	0.124959	0.123754	0.129415	0.125284	0.1064	0.140468	0.111728	0.136775	0.10589	0.115188	0.136119	0.115225	0.107405	0.13611	0.122085	0.130636	0.115826	0.134077	0.140291	0.140873	0.11176	0	5.759e-10	0	High	99.41	8.64862e-10	High	84.03	2.62919e-08	High	82.76	4.31676e-08
AIPIRTDDEVVVMR	1	1	1	Q19869	N-Term(iTRAQ8plex); T6(Phospho)	1998.04	T(6): 100.0	0.121559			0.108458			0.138763			0.125148			0.109128			0.12128			0.132582			0.143083			0	0.002688	1	High	10.03	1.82733
AIQVEEIADASR	3	1	1	O01905	N-Term(iTRAQ8plex); S11(Phospho)	1685.84	S(11): 100.0	0.153602	0.135762	0.141947	0.0795624	0.0914374	0.156419	0.0952216	0.0963574	0.123041	0.17925	0.178564	0.112266	0.10391	0.108803	0.150986	0.139456	0.13125	0.101071	0.1579	0.148206	0.0863698	0.0910984	0.109621	0.1279	0	1.122e-08	0	High	31.12	0.00865402	High	30.99	0.0089966	High	15.62	0.318023
AISASQIGSIPSQSAATR	12	1	1	Q19425	N-Term(iTRAQ8plex); S3(Phospho)	2129.1	S(3): 100.0; S(5): 0.0; S(9): 0.0; S(12): 0.0; S(14): 0.0; T(17): 0.0	0.123211	0.112147	0.114606	0.106621	0.124388	0.118499	0.145022	0.117252	0.131934	0.130858	0.121222	0.13242	0.10275	0.137696	0.125592	0.122501	0.116389	0.109973	0.122355	0.129066	0.126459	0.131315	0.136575	0.126548	0	1.618e-14	0	High	70.84	1.64828e-06	High	72.47	1.11266e-06	High	85.28	5.63318e-08
AISELPEDK	1	1	1	P91175	N-Term(iTRAQ8plex); S3(Phospho); K9(iTRAQ8plex)	1689.89	S(3): 100.0		0.118888			0.128234			0.121994			0.129014			0.111451			0.105586			0.157896			0.126937		0	0.001531	0				High	26.19	0.0333004
AISGLHLDESDEEK	9	2	1	Q9N531	N-Term(iTRAQ8plex); S10(Phospho); K14(iTRAQ8plex)	2231.11	S(3): 0.0; S(10): 100.0	0.128947	0.0979526	0.215225	0.145294	0.12605	0.113292	0.135096	0.122955	0.110005	0.134853	0.152739	0.110257	0.111357	0.135153	0.114949	0.100796	0.0990874	0.116633	0.114788	0.119347	0.115094	0.135399	0.145502	0.114889	0	1.089e-07	0	High	44.02	0.000804444	High	52.69	0.00011196	High	49.59	0.000220351
AISGLHLDESDEEK	6	2	1	Q9N531	N-Term(iTRAQ8plex); S3(Phospho); S10(Phospho); K14(iTRAQ8plex)	2311.07	S(3): 100.0; S(10): 100.0	0.157762	0.147461	0.137616	0.150174	0.147756	0.150823	0.136077	0.143275	0.128748	0.129182	0.127083	0.10973	0.115199	0.104367	0.115235	0.111091	0.0929778	0.117902	0.103122	0.0843202	0.115973	0.0973926	0.152759	0.116943	0	3.713e-07	0	High	32.31	0.0100167	High	16.22	0.373692	High	54.37	6.25167e-05
AISPAVSEISR	7	1	1	Q23243	N-Term(iTRAQ8plex); S3(Phospho)	1513.79	S(3): 100.0; S(7): 0.0; S(10): 0.0	0.131964	0.117456	0.140365	0.118581	0.122261	0.126407	0.149148	0.130276	0.126796	0.120535	0.126152	0.133723	0.112925	0.127224	0.12439	0.121926	0.117397	0.112803	0.10644	0.12347	0.117558	0.137417	0.136395	0.116057	0	3.499e-07	0	High	37.76	0.00221092	High	36.35	0.00305896	High	28.82	0.0149591
AISPAVSEISR	3	1	1	Q23243	N-Term(iTRAQ8plex); S3(Phospho); S7(Phospho)	1593.76	S(3): 100.0; S(7): 100.0; S(10): 0.0	0.139595	0.168992	0.159492	0.147994	0.141246	0.152845	0.118392	0.115558	0.110298	0.0988229	0.108553	0.094549	0.123727	0.119674	0.131431	0.113643	0.0998909	0.115897	0.109272	0.109446	0.124362	0.148554	0.13664	0.111124	0	9.761e-06	0	High	39.19	0.00113273	High	33.15	0.00452701	High	37.81	0.00135773
AISPDSDDGEEDDFK	12	1	1	O76561	N-Term(iTRAQ8plex); S3(Phospho); S6(Phospho); K15(iTRAQ8plex)	2407.99	S(3): 100.0; S(6): 100.0	0.15086	0.108786	0.131692	0.144793	0.122212	0.146665	0.138055	0.136907	0.153149	0.0618171	0.129829	0.0699588	0.114927	0.128031	0.161234	0.112422	0.129828	0.114633	0.131801	0.102635	0.114178	0.141974	0.134542	0.13191	0	1.676e-07	0	High	49.18	7.1261e-05	High	35.76	0.00159276	High	52.89	3.5469e-05
AISPDSDDGEEDDFK	2	1	1	O76561	N-Term(iTRAQ8plex); S6(Phospho); K15(iTRAQ8plex)	2328.03	S(3): 0.0; S(6): 100.0			0.117597			0.119091			0.117188			0.0869851			0.122018			0.146267			0.158848			0.129362	0	0.0001521	0							High	37.72	0.00221448
AISYDDLHR	7	1	1	Q17732	N-Term(iTRAQ8plex); S3(Phospho)	1473.71	S(3): 100.0; Y(4): 0.0	0.122087	0.11061	0.125548	0.120175	0.114266	0.128892	0.14061	0.133065	0.137528	0.135314	0.130678	0.1134	0.107497	0.129858	0.122002	0.120341	0.117593	0.126527	0.116332	0.126928	0.129664	0.137317	0.136107	0.119127	0	1.983e-06	0	High	44.44	0.000269812	High	38.05	0.00117506	High	40.65	0.000589781
AITASVR	2	1	1	K8ESK9	N-Term(iTRAQ8plex); S5(Phospho)	1101.59	T(3): 0.0; S(5): 100.0	0.119427	0.11146		0.148571	0.142965		0.178874	0.159909		0.123605	0.12783		0.144844	0.154246		0.0782933	0.0836085		0.0697851	0.0871901		0.136601	0.132792		0.006	0.06099	0	High	15.61	0.214336	High	16.42	0.177867
AITDLISPESSPVPPAISVK	11	1	1	Q9U3K2	N-Term(iTRAQ8plex); S10(Phospho); K20(iTRAQ8plex)	2709.49	T(3): 0.0; S(7): 1.5; S(10): 96.9; S(11): 1.5; S(18): 0.0	0.132903	0.116629	0.140856	0.116535	0.0906398	0.117828	0.136327	0.12422	0.126125	0.11139	0.126597	0.0853197	0.0979361	0.139128	0.114298	0.145307	0.165981	0.169054	0.118334	0.10438	0.125233	0.134535	0.132427	0.121286	0	3.352e-10	0	High	48.5	0.000257788	High	10.94	1.42552	High	11.93	1.12532
AITDLISPESSPVPPAISVK	8	1	1	Q9U3K2	N-Term(iTRAQ8plex); S7(Phospho); S10(Phospho); K20(iTRAQ8plex)	2789.48	T(3): 0.0; S(7): 100.0; S(10): 50.0; S(11): 50.0; S(18): 0.0	0.136888	0.111611	0.228463	0.114794	0.0817844	0.154595	0.138749	0.0950247	0.11646	0.10336	0.129476	0.0581831	0.13326	0.145375	0.133452	0.129384	0.162652	0.119925	0.113263	0.140978	0.118849	0.117137	0.133099	0.0700725	0	1.61e-05	0	High	34.88	0.00794838	High	33.34	0.0113313	High	39.78	0.00258783
AITDNSEHR	6	1	1	Q8WQA8	N-Term(iTRAQ8plex); S6(Phospho)	1426.66	T(3): 0.0; S(6): 100.0	0.11523	0.123162	0.128685	0.106871	0.11588	0.121643	0.111435	0.111325	0.141759	0.103474	0.113563	0.114281	0.116676	0.12756	0.121463	0.142681	0.12836	0.118552	0.134288	0.138564	0.131732	0.161782	0.139696	0.117084	0	4.028e-07	0	High	36.11	0.00146944	High	48.99	7.57097e-05	High	24.53	0.0227279
AITGTMTGIAFSK	2	1	1	P91127	N-Term(iTRAQ8plex); T5(Phospho); K13(iTRAQ8plex)	1986.04	T(3): 49.7; T(5): 49.7; T(7): 0.5; S(12): 0.0		0.164066			0.129197			0.137342			0.116936			0.119922			0.0908883			0.14071			0.100939		0	0.00162	0				High	19.6	0.213265
AITPTENESEYIQTLK	6	1	1	G5EGR4	N-Term(iTRAQ8plex); T3(Phospho); K16(iTRAQ8plex)	2525.29	T(3): 100.0; T(5): 0.0; S(9): 0.0; Y(11): 0.0; T(14): 0.0	0.140296	0.116686	0.143163	0.127672	0.128845	0.140175	0.116198	0.135276	0.111309	0.121556	0.141853	0.109659	0.105958	0.124254	0.128835	0.119053	0.100053	0.116576	0.110729	0.119123	0.109733	0.158537	0.132053	0.14055	0	4.862e-16	0	High	29.04	0.0316212	High	50.54	0.000222536	High	35.93	0.00620306
AKDDSGEIR	2	1	1	Q8WTK1	N-Term(iTRAQ8plex); K2(iTRAQ8plex); S5(Phospho)	1678.86	S(5): 100.0	0.108585	0.127007		0.121011	0.127176		0.144985	0.128656		0.126342	0.126205		0.131873	0.127606		0.117817	0.117595		0.125963	0.127313		0.123424	0.118441		0	0.001531	1	High	23.7	0.060361	High	24.93	0.046116
AKDDTTQDDDELVEEDNYSISR	2	1	1	Q20331	N-Term(iTRAQ8plex); K2(iTRAQ8plex); S21(Phospho)	3246.47	T(5): 0.0; T(6): 0.0; Y(18): 0.5; S(19): 49.7; S(21): 49.7	0.142605			0.134122			0.16249			0.103846			0.100121			0.124211			0.126835			0.10577			0	0.0009576	1	High	20.29	0.237593
AKEEETATEAEGDEK	1	1	1	Q18093	N-Term(iTRAQ8plex); K2(iTRAQ8plex); T6(Phospho); T8(Phospho); K15(iTRAQ8plex)	2709.25	T(6): 100.0; T(8): 100.0		0.177965			0.1369			0.125254			0.13306			0.0993398			0.103941			0.0715165			0.152024		0.001	0.006275	1				High	13.06	0.996036
AKEEETATEAEGDEK	24	1	1	Q18093	N-Term(iTRAQ8plex); K2(iTRAQ8plex); T8(Phospho); K15(iTRAQ8plex)	2629.3	T(6): 0.0; T(8): 100.0	0.138562	0.129219	0.156275	0.142797	0.131961	0.131249	0.151349	0.137643	0.121609	0.132417	0.134637	0.114277	0.10537	0.1202	0.125696	0.0982537	0.10786	0.107686	0.102259	0.105948	0.111012	0.13007	0.137563	0.11566	0	6.091e-11	1	High	47.53	0.000402657	High	50.18	0.000218264	High	45.34	0.000666707
AKPEFITTFGGGADRDSDDEIK	1	1	1	Q19854	N-Term(iTRAQ8plex); K2(iTRAQ8plex); S17(Phospho); K22(iTRAQ8plex)	3361.7	T(7): 0.0; T(8): 0.0; S(17): 100.0	0.118603			0.134815			0.150361			0.118294			0.128849			0.108181			0.117886			0.123011			0.001	0.009813	2	High	11.78	2.21026
AKSDIDLTSTR	4	1	1	G5ECZ8	N-Term(iTRAQ8plex); K2(iTRAQ8plex); S3(Phospho)	1895.01	S(3): 100.0; T(8): 0.0; S(9): 0.0; T(10): 0.0	0.124306	0.124907	0.132785	0.120065	0.118741	0.114557	0.147139	0.116957	0.126553	0.128746	0.132784	0.125374	0.107945	0.13512	0.133577	0.116658	0.12154	0.12636	0.125254	0.116468	0.126157	0.129888	0.133483	0.113068	0	0.00156	1	High	14.27	0.544331	High	13.67	0.67652	High	12.55	0.875549
AKSESEDEAESDHLHDELK	26	1	1	O76561	N-Term(iTRAQ8plex); K2(iTRAQ8plex); S3(Phospho); S5(Phospho); K19(iTRAQ8plex)	3241.52	S(3): 100.0; S(5): 100.0; S(11): 0.0	0.125633	0.102561	0.295038	0.164776	0.147096	0.11356	0.139538	0.124287	0.104426	0.0887583	0.154415	0.0880742	0.116955	0.112564	0.108911	0.125922	0.131622	0.0760664	0.108229	0.0784517	0.102596	0.145832	0.141481	0.104229	0	0.0001923	1	High	13.69	1.14159	High	21	0.20732	High	27.97	0.0427696
AKSESEDEAESDHLHDELK	4	1	1	O76561	N-Term(iTRAQ8plex); K2(iTRAQ8plex); S3(Phospho); S5(Phospho); S11(Phospho); K19(iTRAQ8plex)	3321.46	S(3): 100.0; S(5): 100.0; S(11): 100.0	0.155732	0.108787		0.166936	0.119164		0.149308	0.133589		0.054759	0.146572		0.109805	0.12406		0.113531	0.142113		0.134731	0.0881004		0.114183	0.137614		0	4.891e-10	1	High	28.2	0.0313307	High	29.52	0.0228957
AKSIEEVER	1	1	1	Q09221	N-Term(iTRAQ8plex); K2(iTRAQ8plex); S3(Phospho)	1748.94	S(3): 100.0		0.127327			0.135172			0.103412			0.123669			0.12545			0.131282			0.113964			0.139724		0	0.001843	1				High	15.41	0.517932
AKSIELGEELP	1	1	1	G5EFD4	N-Term(iTRAQ8plex); K2(iTRAQ8plex); S3(Phospho)	1874.01	S(3): 100.0		0.0768114			0.11893			0.117954			0.182824			0.140802			0.0918068			0.120171			0.1507		0.001	0.009535	1				High	30.09	0.0149862
AKSPDYGSTELSTWSTR	1	1	1	C0P289	N-Term(iTRAQ8plex); K2(iTRAQ8plex); S3(Phospho)	2574.27	S(3): 100.0; Y(6): 0.0; S(8): 0.0; T(9): 0.0; S(12): 0.0; T(13): 0.0; S(15): 0.0; T(16): 0.0		0.11428			0.118888			0.136291			0.107475			0.161485			0.112481			0.113409			0.135692		0	0.0004765	1				High	12.69	1.27301
ALALSPPPAPSNDLLAK	13	1	1	P30630	N-Term(iTRAQ8plex); S5(Phospho); K17(iTRAQ8plex)	2363.31	S(5): 100.0; S(11): 0.0	0.127737	0.133869	0.126547	0.126295	0.138544	0.134073	0.132961	0.122428	0.142129	0.128531	0.108908	0.0906032	0.110235	0.140761	0.163686	0.115305	0.115544	0.0773965	0.113017	0.128053	0.135789	0.135643	0.136943	0.0947929	0	4.862e-16	0	High	25.43	0.0534169	High	46.21	0.000428404	High	30.22	0.0160652
ALAMLNSVSGAQSSQSTSPISMSPR	12	1	1	Q4W4Z8	N-Term(iTRAQ8plex); M4(Oxidation); S18(Phospho); M22(Oxidation)	2923.39	S(7): 14.3; S(9): 14.3; S(13): 14.3; S(14): 14.3; S(16): 14.3; T(17): 14.3; S(18): 14.3; S(21): 0.0; S(23): 0.0			0.103535			0.129789			0.127278			0.0773148			0.111153			0.103577			0.17588			0.138141	0	6.147e-10	0							High	43	0.00126049
ALASDQMTDSDDVEFGGGGGVGGGGR	1	1	1	G5EBN7	N-Term(iTRAQ8plex); M7(Oxidation); T8(Phospho); S10(Phospho)	2892.18	S(4): 0.0; T(8): 100.0; S(10): 100.0			0.124249			0.131116			0.143089			0.133941			0.118998			0.102958			0.127052			0.118596	0	8.986e-16	0							High	70.03	1.00801e-06
ALASDQMTDSDDVEFGGGGGVGGGGR	1	1	1	G5EBN7	N-Term(iTRAQ8plex); S4(Phospho); M7(Oxidation); T8(Phospho); S10(Phospho)	2972.14	S(4): 100.0; T(8): 100.0; S(10): 100.0			0.163826			0.170668			0.179793			0.0854204			0.0772047			0.114521			0.148513			0.0600536	0	0.000487	0							High	17.58	0.111733
ALATSTPKGSASSLPGVR	2	0	0		N-Term(iTRAQ8plex); T6(Phospho); K8(iTRAQ8plex); S10(Phospho); S12(Phospho)	2548.23	T(4): 91.5; S(5): 91.5; T(6): 8.5; S(10): 36.2; S(12): 36.2; S(13): 36.2																									0	0.003354	1				High	16.12	0.577871	High	11.79	1.54628
ALDADDDGGTSR	3	1	1	O18195	N-Term(iTRAQ8plex); S11(Phospho)	1576.67	T(10): 50.0; S(11): 50.0	0.142987	0.129702		0.149308	0.125806		0.11174	0.115031		0.110013	0.131751		0.111041	0.12677		0.109098	0.111215		0.118497	0.117964		0.147316	0.140896		0	0.001531	0	High	12.89	0.213328	High	21.19	0.032694
ALDADDDGGTSRSGR	4	1	1	O18195	N-Term(iTRAQ8plex); S11(Phospho); S13(Phospho)	1956.8	T(10): 50.5; S(11): 50.5; S(13): 99.1		0.122447	0.182822		0.12162	0.135408		0.126393	0.120703		0.129543	0.0922538		0.111222	0.118679		0.131098	0.11024		0.120618	0.115295		0.13706	0.124598	0	1.312e-05	1				High	12.18	0.233056	High	20.15	0.0352609
ALDDTSMLSPVSLSGDGPNF	6	1	1	Q20330	N-Term(iTRAQ8plex); M7(Oxidation); S12(Phospho)	2423.09	T(5): 0.5; S(6): 0.5; S(9): 33.0; S(12): 33.0; S(14): 33.0		0.135756			0.11405			0.120945			0.111551			0.166037			0.0881874			0.109548			0.127209		0	4.291e-10	0				High	38	0.00228225
ALDDTSMLSPVSLSGDGPNF	7	1	1	Q20330	N-Term(iTRAQ8plex); M7(Oxidation); S9(Phospho); S12(Phospho)	2503.07	T(5): 1.2; S(6): 49.4; S(9): 49.4; S(12): 97.6; S(14): 2.4			0.166076			0.146096			0.1158			0.125338			0.128265			0.0947141			0.0752476			0.137565	0	3.018e-08	0							High	57.74	1.63219e-05
ALDDTSMLSPVSLSGDGPNF	5	1	1	Q20330	N-Term(iTRAQ8plex); S9(Phospho)	2407.1	T(5): 0.0; S(6): 0.0; S(9): 96.6; S(12): 1.7; S(14): 1.7	0.151907	0.0991602		0.102919	0.144639		0.229795	0.0979395		0.0597772	0.141368		0.105021	0.0886761		0.0602126	0.117267		0.150229	0.152257		0.14014	0.141402		0	4.862e-16	0	High	28.99	0.0169085	High	39.54	0.0014786
ALDGEVSDTEDVVCEYEPQAMPK	2	1	1	O01819	N-Term(iTRAQ8plex); T9(Phospho); C14(Carbamidomethyl); M21(Oxidation); K23(iTRAQ8plex)	3286.51	S(7): 50.0; T(9): 50.0; Y(16): 0.0			0.0999655			0.116461			0.192696			0.0384227			0.103011			0.133197			0.149325			0.166922	0	5.679e-06	0							High	41.25	0.00179225
ALDSMQK	1	1	1	G5EFL1	N-Term(iTRAQ8plex); S4(Phospho); M5(Oxidation); K7(iTRAQ8plex)	1496.76	S(4): 100.0		0.127552			0.121426			0.118673			0.132206			0.11209			0.123413			0.124452			0.140187		0.009	0.1111	0				High	15.68	0.247412
ALDYDAVYTASR	3	1	1	Q95YD4	N-Term(iTRAQ8plex); Y8(Phospho)	1728.81	Y(4): 0.0; Y(8): 99.2; T(9): 0.8; S(11): 0.0	0.130439	0.14022		0.115457	0.112147		0.138027	0.12282		0.103075	0.122911		0.109504	0.147217		0.121994	0.103951		0.126523	0.119557		0.154981	0.131178		0	4.862e-16	0	High	30.27	0.00751779	High	31.9	0.00532665
ALEESDEETPYVSSAPR	5	1	1	Q966L7	N-Term(iTRAQ8plex); S5(Phospho)	2264.02	S(5): 100.0; T(9): 0.0; Y(11): 0.0; S(13): 0.0; S(14): 0.0	0.175086	0.147173	0.172256	0.153859	0.140904	0.144091	0.123087	0.124404	0.13472	0.118626	0.139086	0.0981606	0.0978502	0.13203	0.102233	0.114271	0.0891754	0.105815	0.0984773	0.113556	0.109835	0.116164	0.113671	0.124229	0	7.695e-10	0	High	44.7	0.0003812	High	14.53	0.399941	High	32.15	0.00746683
ALEGPGPGEDAAHSENNPPR	7	1	1	P34462	N-Term(iTRAQ8plex); S14(Phospho)	2399.1	S(14): 100.0	0.13465	0.145918	0.138487	0.135649	0.114496	0.137478	0.138758	0.132016	0.142149	0.115733	0.121091	0.131807	0.122058	0.125393	0.126359	0.100769	0.105225	0.110423	0.114023	0.122406	0.120946	0.13557	0.132867	0.121125	0	1.647e-13	0	High	97.04	3.09396e-09	High	87.74	2.65863e-08	High	79.29	1.92539e-07
ALELSGNSSSASTPAGPSK	4	1	1	Q20947	N-Term(iTRAQ8plex); S5(Phospho); K19(iTRAQ8plex)	2449.24	S(5): 100.0; S(8): 0.0; S(9): 0.0; S(10): 0.0; S(12): 0.0; T(13): 0.0; S(18): 0.0	0.131234	0.124431	0.132187	0.120405	0.10874	0.136486	0.162278	0.134962	0.124171	0.112216	0.114692	0.109136	0.10917	0.140277	0.106624	0.123062	0.1022	0.111568	0.118984	0.122963	0.131493	0.122652	0.151735	0.145244	0	4.862e-16	0	High	29.38	0.0247416	High	37.49	0.00386776	High	54.24	8.06146e-05
ALELSGNSSSASTPAGPSK	4	1	1	Q20947	N-Term(iTRAQ8plex); S5(Phospho); S8(Phospho); K19(iTRAQ8plex)	2529.19	S(5): 100.0; S(8): 99.8; S(9): 0.0; S(10): 0.0; S(12): 0.0; T(13): 0.0; S(18): 0.0		0.125281	0.12034		0.125544	0.133959		0.12622	0.135712		0.122266	0.129982		0.119419	0.130658		0.125134	0.138895		0.129367	0.105578		0.126768	0.104876	0	4.862e-16	0				High	60.45	1.7761e-05	High	58.22	2.80982e-05
ALENDSDEDVGDDGK	4	1	1	O01900	N-Term(iTRAQ8plex); S6(Phospho); K15(iTRAQ8plex)	2267.03	S(6): 100.0	0.135353	0.113733	0.133737	0.154363	0.112328	0.144046	0.123091	0.126455	0.161017	0.0844631	0.141685	0.0879057	0.132675	0.145996	0.152354	0.12062	0.105791	0.095544	0.125117	0.120243	0.121536	0.124318	0.133092	0.10386	0	1.026e-05	0	High	16.75	0.271583	High	36.79	0.00285846	High	21.27	0.107862
ALENDSDEDVGDDGKEEEMK	3	1	1	O01900	N-Term(iTRAQ8plex); S6(Phospho); K15(iTRAQ8plex); K20(iTRAQ8plex)	3217.49	S(6): 100.0	0.148959	0.092969		0.150353	0.126677		0.143512	0.125452		0.074667	0.124731		0.110519	0.140582		0.0987898	0.135454		0.136724	0.100543		0.130651	0.153592		0	3.892e-15	1	High	25.13	0.0750376	High	26.9	0.0525748
ALENDSDEDVGDDGKEEEMK	6	1	1	O01900	N-Term(iTRAQ8plex); S6(Phospho); K15(iTRAQ8plex); M19(Oxidation); K20(iTRAQ8plex)	3233.48	S(6): 100.0	0.128802	0.123833	0.131635	0.144017	0.115911	0.171778	0.147327	0.133149	0.118185	0.060624	0.151011	0.086316	0.114744	0.0964421	0.144396	0.142757	0.135764	0.120022	0.138513	0.105433	0.119621	0.120427	0.137708	0.108048	0	3.37e-05	1	High	28.11	0.036468	High	29.75	0.0252632	High	16.04	0.604792
ALERPSVDPYDDR	1	1	1	H2KYA5	N-Term(iTRAQ8plex); S6(Phospho)	1916.9	S(6): 100.0; Y(10): 0.0	0.141916			0.115167			0.0905976			0.113908			0.13082			0.14679			0.132722			0.128079			0	0.003027	1	High	16.12	0.267556
ALFNATEEDDDSDIEILR	1	1	1	P91547	N-Term(iTRAQ8plex); S12(Phospho)	2450.13	T(6): 0.0; S(12): 100.0			0.148322			0.139111			0.109817			0.0894641			0.0952811			0.167264			0.14114			0.1096	0	6.154e-05	0							High	31.86	0.0105564
ALGTLDTLNSSQTSSSYVNIK	4	1	1	Q19019	N-Term(iTRAQ8plex); S16(Phospho); K21(iTRAQ8plex)	2887.49	T(4): 0.0; T(7): 0.0; S(10): 14.3; S(11): 14.3; T(13): 14.3; S(14): 14.3; S(15): 14.3; S(16): 14.3; Y(17): 14.3			0.102597			0.150386			0.0971352			0.101723			0.109334			0.142267			0.142299			0.152479	0	3.452e-08	0							High	42.66	0.00145527
ALHNDQVPLKNSV	5	1	1	Q9BPN5	N-Term(iTRAQ8plex); K10(iTRAQ8plex); S12(Phospho)	2123.15	S(12): 100.0	0.113122	0.102232	0.125751	0.12435	0.126137	0.11864	0.117584	0.124742	0.101248	0.145098	0.145029	0.137421	0.119118	0.117977	0.132334	0.127134	0.117199	0.140583	0.121898	0.128083	0.123039	0.131314	0.137986	0.120984	0	5.473e-06	1	High	18.22	0.249343	High	25.04	0.0509159	High	21.2	0.131613
ALIDQENGGGASPEPVQSAAIAEAQAK	32	1	1	Q95PX7	N-Term(iTRAQ8plex); S12(Phospho); K27(iTRAQ8plex)	3310.67	S(12): 100.0; S(18): 0.0	0.143556	0.12336	0.131695	0.141218	0.129374	0.12802	0.124222	0.123143	0.127256	0.108732	0.131813	0.0896614	0.10403	0.127336	0.120033	0.133121	0.113686	0.122401	0.108117	0.118625	0.133128	0.142338	0.138563	0.125994	0	3.053e-16	0	High	94.86	1.02059e-08	High	93.86	1.27868e-08	High	84.54	1.04238e-07
ALIDSDASDAEGK	16	1	1	Q19375	N-Term(iTRAQ8plex); S5(Phospho); S8(Phospho); K13(iTRAQ8plex)	2059.94	S(5): 100.0; S(8): 100.0	0.144251	0.129449	0.137876	0.151663	0.125554	0.151337	0.144661	0.131394	0.129437	0.1084	0.134928	0.109114	0.121505	0.121517	0.135023	0.104609	0.112653	0.109328	0.0896471	0.0987401	0.105592	0.124862	0.145777	0.113067	0	7.684e-07	0	High	47.71	0.000182141	High	42.39	0.000645978	High	50.02	0.000116462
ALIDSDASDAEGK	13	1	1	Q19375	N-Term(iTRAQ8plex); S8(Phospho); K13(iTRAQ8plex)	1979.98	S(5): 0.0; S(8): 100.0	0.113909	0.102633	0.134347	0.110943	0.111913	0.124367	0.151647	0.130636	0.121674	0.118101	0.138347	0.105477	0.120274	0.13469	0.123006	0.133103	0.120991	0.129366	0.137784	0.13185	0.127467	0.116157	0.127294	0.131974	0	2.927e-10	0	High	53.54	6.9929e-05	High	45.24	0.000484747	High	60.65	1.3905e-05
ALIDSDASDAEGKK	1	1	1	Q19375	N-Term(iTRAQ8plex); S5(Phospho); S8(Phospho); K13(iTRAQ8plex); K14(iTRAQ8plex)	2492.24	S(5): 100.0; S(8): 100.0		0.109622			0.140463			0.125934			0.145964			0.133195			0.117603			0.0932219			0.133997		0	0.001531	1				High	17.72	0.416694
ALIEHTRSR	3	1	1	Q09432	N-Term(iTRAQ8plex); S8(Phospho)	1466.78	T(6): 0.9; S(8): 99.1	0.134796	0.104165	0.140665	0.142932	0.166686	0.150691	0.129098	0.104188	0.13555	0.159259	0.153233	0.167659	0.101592	0.135643	0.0861006	0.0840756	0.0837315	0.0903929	0.0998978	0.103012	0.111095	0.148351	0.149342	0.117847	0.001	0.0178	1	High	16.7	0.25228	High	19.48	0.119483	High	18.86	0.133267
ALIGGQTTPSSSGGGQTPNGTNYELEVK	6	1	1	Q9TVL3	N-Term(iTRAQ8plex); Y23(Phospho); K28(iTRAQ8plex)	3451.7	T(7): 0.4; T(8): 14.2; S(10): 14.2; S(11): 14.2; S(12): 14.2; T(17): 14.2; T(21): 14.2; Y(23): 14.2	0.131449			0.137054			0.167536			0.108704			0.111798			0.168486			0.0680929			0.10688			0	1.409e-05	0	High	32.65	0.0186606
ALLRPMTPIK	1	1	1	G5EDB2	N-Term(iTRAQ8plex); M6(Oxidation); T7(Phospho); K10(iTRAQ8plex)	1844.07	T(7): 100.0			0.151744			0.118098			0.105005			0.112703			0.133787			0.126698			0.126162			0.125804	0.003	0.03192	1							High	14.43	0.429089
ALLRPMTPIK	1	1	1	G5EDB2	N-Term(iTRAQ8plex); T7(Phospho); K10(iTRAQ8plex)	1828.07	T(7): 100.0		0.122428			0.105134			0.130571			0.11922			0.126997			0.118157			0.162164			0.115329		0	0.00195	1				High	18.43	0.164364
ALLSCSGASTPQR	11	1	1	Q10003	N-Term(iTRAQ8plex); C5(Carbamidomethyl); S6(Phospho)	1731.84	S(4): 0.0; S(6): 100.0; S(9): 0.0; T(10): 0.0	0.111243	0.118951	0.12634	0.125804	0.118133	0.125985	0.134241	0.121593	0.131537	0.133875	0.12688	0.128027	0.109351	0.124661	0.132702	0.133291	0.118422	0.113524	0.128308	0.131145	0.122553	0.130671	0.143298	0.117001	0	1.042e-05	0	High	41.09	0.000886962	High	36.74	0.0023302	High	29.5	0.0130715
ALLSCSGASTPQR	1	1	1	Q10003	N-Term(iTRAQ8plex); C5(Carbamidomethyl); S6(Phospho); S9(Phospho); T10(Phospho)	1891.78	S(4): 2.9; S(6): 98.6; S(9): 98.6; T(10): 100.0			0.119344			0.142527			0.134753			0.109446			0.135758			0.12153			0.157277			0.0793653	0.002	0.02694	0							High	14.89	0.158926
ALLSCSGASTPQR	6	1	1	Q10003	N-Term(iTRAQ8plex); C5(Carbamidomethyl); S6(Phospho); T10(Phospho)	1811.81	S(4): 0.0; S(6): 100.0; S(9): 1.3; T(10): 98.7	0.136977	0.117505	0.139048	0.124126	0.123436	0.119796	0.12752	0.124728	0.136769	0.125779	0.138049	0.121847	0.121132	0.119661	0.13298	0.115291	0.120643	0.120273	0.119451	0.116453	0.121688	0.127894	0.139526	0.107598	0	1.25e-05	0	High	27.39	0.014044	High	19.73	0.0750221	High	30.72	0.00643893
ALLTDDPTKPPESPEPRPDSWDSPSPDTPSSSDSR	3	1	1	G5EDP9	N-Term(iTRAQ8plex); K9(iTRAQ8plex); S13(Phospho)	4452.1	T(4): 0.0; T(8): 0.0; S(13): 100.0; S(20): 0.0; S(23): 0.0; S(25): 0.0; T(28): 0.0; S(30): 0.0; S(31): 0.0; S(32): 0.0; S(34): 0.0		0.131276			0.13058			0.126558			0.128079			0.120101			0.135359			0.100995			0.123563		0	4.862e-16	2				High	48.06	0.000573675
ALNDLELNSPLAR	2	1	1	Q9BIC1	N-Term(iTRAQ8plex); S9(Phospho)	1809.94	S(9): 100.0	0.147344	0.133769		0.132387	0.130272		0.144541	0.11578		0.0932259	0.111705		0.12657	0.169438		0.138727	0.095565		0.0940049	0.108531		0.123201	0.134939		0	5.12e-05	0	High	12.75	0.7804	High	34.05	0.00580486
ALNPDESSELPEK	9	1	1	Q5ZR42	N-Term(iTRAQ8plex); S7(Phospho); K13(iTRAQ8plex)	2117.06	S(7): 99.4; S(8): 0.6	0.122713	0.112432	0.171342	0.119984	0.128342	0.127926	0.144632	0.124877	0.114042	0.126731	0.136231	0.0908086	0.111706	0.125954	0.1104	0.112993	0.112574	0.12777	0.122443	0.126917	0.130544	0.138797	0.137041	0.127167	0	4.862e-16	0	High	38.36	0.00253104	High	42.64	0.00094199	High	20.72	0.146994
ALNTTESSDDGGLETEVLRPDK	10	1	1	O01810	N-Term(iTRAQ8plex); S8(Phospho); K22(iTRAQ8plex)	3035.51	T(4): 0.0; T(5): 1.0; S(7): 49.5; S(8): 49.5; T(15): 0.0	0.117235	0.106824	0.137951	0.135868	0.127572	0.128587	0.135279	0.114161	0.122828	0.101657	0.141425	0.101303	0.144487	0.130813	0.121104	0.109302	0.101608	0.119649	0.116335	0.134319	0.14652	0.133627	0.14328	0.121369	0	1.599e-07	1	High	22.19	0.161556	High	27.44	0.0474194	High	22.86	0.136131
ALPEDAQSIK	1	2	1	Q8MPS2	N-Term(iTRAQ8plex); S8(Phospho); K10(iTRAQ8plex)	1759.94	S(8): 100.0			0.135008			0.135381			0.130683			0.105808			0.120173			0.110339			0.133777			0.128832	0.004	0.05047	0							High	23.95	0.0608103
ALPSPQISPR	1	0	0		N-Term(iTRAQ8plex); S4(Phospho)	1449.78	S(4): 100.0; S(8): 0.0																									0.004	0.04592	0				High	12.66	0.758801
ALPSPQISPR	4	1	1	Q93230	N-Term(iTRAQ8plex); S4(Phospho); S8(Phospho)	1529.74	S(4): 100.0; S(8): 100.0	0.125893	0.10764	0.132079	0.117852	0.126013	0.140058	0.134917	0.117004	0.12223	0.120178	0.124657	0.111049	0.112585	0.132378	0.1285	0.116485	0.11203	0.118671	0.127596	0.126213	0.114397	0.144496	0.154064	0.131539	0	0.00318	0	High	30.1	0.00752473	High	17.44	0.144241	High	25.12	0.0258392
ALPSSPPPPSK	22	1	1	Q9BHK7	N-Term(iTRAQ8plex); S4(Phospho); K11(iTRAQ8plex)	1765.96	S(4): 99.3; S(5): 0.7; S(10): 0.0	0.124318	0.116458	0.129437	0.129237	0.127539	0.131199	0.136064	0.126215	0.13388	0.128195	0.129077	0.122095	0.117252	0.128198	0.131496	0.118661	0.109752	0.109457	0.112952	0.12221	0.121688	0.12673	0.13523	0.111373	0	3.961e-15	0	High	35.17	0.00439408	High	35.57	0.00404905	High	34.82	0.00425197
ALQFGYATSSTSPPEDYTSK	8	1	1	G4RZC8	N-Term(iTRAQ8plex); T11(Phospho); K20(iTRAQ8plex)	2838.38	Y(6): 0.0; T(8): 20.0; S(9): 20.0; S(10): 20.0; T(11): 20.0; S(12): 20.0; Y(17): 0.0; T(18): 0.0; S(19): 0.0	0.143675		0.140637	0.120353		0.125294	0.123161		0.14195	0.130216		0.132775	0.109437		0.107209	0.128499		0.120709	0.114175		0.111631	0.130484		0.119796	0	1.1e-08	0	High	39.77	0.00287848				High	29.05	0.0324196
ALQREDSYEEQIR	18	1	1	Q22866	N-Term(iTRAQ8plex); S7(Phospho)	2020.96	S(7): 100.0; Y(8): 0.0	0.126723	0.114267	0.130561	0.144563	0.126866	0.13795	0.133133	0.127302	0.135171	0.110343	0.128145	0.10357	0.103129	0.125103	0.115471	0.106855	0.112286	0.126275	0.122693	0.126187	0.131326	0.136559	0.141593	0.118176	0	9.775e-09	1	High	42.25	0.000768404	High	46.37	0.000307951	High	27.9	0.0213268
ALSASGDVNASDASVPPELLTR	1	1	1	O61955	N-Term(iTRAQ8plex); S3(Phospho)	2554.28	S(3): 96.0; S(5): 2.0; S(11): 2.0; S(14): 0.1; T(21): 0.0			0.101983			0.075791			0.155763			0.102			0.076186			0.0729314			0.207173			0.208174	0.006	0.0739	0							High	13.33	0.970837
ALSFTNIPQPQYQR	11	1	1	Q20841	N-Term(iTRAQ8plex); S3(Phospho)	2047.03	S(3): 100.0; T(5): 0.0; Y(12): 0.0	0.13027	0.12331	0.12301	0.131564	0.109293	0.123018	0.114853	0.111308	0.12266	0.127353	0.131239	0.130351	0.117311	0.129337	0.136573	0.132916	0.116336	0.110687	0.142465	0.141039	0.132872	0.113873	0.140659	0.118941	0	7.224e-07	0	High	39.63	0.00179129	High	42.48	0.000858704	High	25.79	0.0458722
ALSNHILWR	3	2	1	G5EGP7	N-Term(iTRAQ8plex); S3(Phospho)	1493.79	S(3): 100.0	0.12566	0.107794		0.117402	0.114063		0.149279	0.12952		0.123039	0.135166		0.118441	0.137028		0.114232	0.107276		0.122586	0.131405		0.127304	0.137748		0	0.006045	0	High	17.72	0.224829	High	14.19	0.495386
ALSPAGYTSPTR	1	0	0		N-Term(iTRAQ8plex); S3(Phospho); S9(Phospho)	1684.76	S(3): 100.0; Y(7): 0.1; T(8): 1.8; S(9): 98.1; T(11): 0.0																									0.008	0.1025	0							High	12.16	0.398328
ALSPHIQPSK	2	1	1	Q20952	N-Term(iTRAQ8plex); S3(Phospho); K10(iTRAQ8plex)	1765.98	S(3): 100.0; S(9): 0.0	0.130138		0.145529	0.126534		0.130665	0.136276		0.139805	0.128898		0.130088	0.10406		0.116393	0.115689		0.109227	0.124019		0.124099	0.134386		0.104196	0	2.616e-05	0	High	10.65	1.25275				High	27.36	0.0248851
ALSSADATSAK	5	2	1	Q20414	N-Term(iTRAQ8plex); S3(Phospho); K11(iTRAQ8plex)	1709.9	S(3): 100.0; S(4): 0.0; T(8): 0.0; S(9): 0.0	0.133684	0.102366	0.137326	0.129843	0.118005	0.140202	0.136915	0.113427	0.117063	0.114338	0.0997229	0.119354	0.12684	0.140585	0.131311	0.11667	0.139086	0.135494	0.104669	0.137261	0.10531	0.135877	0.14606	0.11394	0	3.217e-06	0	High	30.97	0.0107578	High	49.33	0.000155186	High	34.97	0.00456932
ALSSPDSSSTK	5	2	1	K8F7X2	N-Term(iTRAQ8plex); S4(Phospho); K11(iTRAQ8plex)	1767.89	S(3): 0.0; S(4): 100.0; S(7): 0.0; S(8): 0.0; S(9): 0.0; T(10): 0.0	0.132454	0.117918	0.143066	0.143359	0.128417	0.119824	0.147815	0.121457	0.129051	0.113804	0.126932	0.133981	0.108295	0.143355	0.129592	0.117698	0.102515	0.115447	0.108645	0.121884	0.108493	0.12793	0.136514	0.120546	0	6.502e-15	0	High	32.55	0.00731014	High	42.49	0.000738365	High	20.15	0.127036
ALSVEDYGAAQR	3	1	1	G5EGD4	N-Term(iTRAQ8plex); S3(Phospho)	1663.8	S(3): 100.0; Y(7): 0.0	0.125604	0.113915	0.124592	0.114357	0.114161	0.121198	0.140202	0.135479	0.137013	0.133942	0.131776	0.121898	0.106552	0.122943	0.120224	0.124695	0.110691	0.126785	0.130042	0.145746	0.134594	0.124607	0.12529	0.113697	0	8.769e-07	0	High	40.65	0.000817944	High	36.94	0.00208371	High	31.83	0.00698795
ALSVGDLSTAPR	3	1	1	Q21874	N-Term(iTRAQ8plex); S3(Phospho); S8(Phospho)	1650.78	S(3): 100.0; S(8): 100.0; T(9): 0.0			0.123286			0.122889			0.131647			0.122953			0.134647			0.117997			0.114068			0.118665	0	6.758e-06	0							High	42.22	0.000518819
ALSVGDLSTAPR	1	1	1	Q21874	N-Term(iTRAQ8plex); S3(Phospho); S8(Phospho); T9(Phospho)	1730.74	S(3): 100.0; S(8): 100.0; T(9): 100.0			0.179397			0.175651			0.116594			0.083307			0.144875			0.11027			0.0746596			0.115247	0	0.0001206	0							High	29.08	0.00735389
ALSVGDLSTAPR	8	1	1	Q21874	N-Term(iTRAQ8plex); S8(Phospho)	1570.82	S(3): 0.0; S(8): 100.0; T(9): 0.0	0.122061	0.103599	0.135826	0.12189	0.115236	0.133624	0.129723	0.124352	0.130421	0.126745	0.119643	0.129417	0.114653	0.144327	0.124547	0.122786	0.115671	0.12186	0.125655	0.135015	0.109104	0.13006	0.139187	0.124798	0	2.296e-08	0	High	48.39	0.000190513	High	38.2	0.00202817	High	50.18	0.000118006
ALTAMNFEVEDESVSAPTSK	1	1	1	Q9XVR0	N-Term(iTRAQ8plex); M5(Oxidation); S13(Phospho); K20(iTRAQ8plex)	2830.37	T(3): 0.0; S(13): 98.9; S(15): 1.1; T(18): 0.0; S(19): 0.0			0.113864			0.161444			0.149521			0.118647			0.117577			0.105704			0.109056			0.124187	0	6.52e-10	0							High	47.19	0.000439266
ALTEMSPTDTVLYCK	3	1	1	O62214	N-Term(iTRAQ8plex); M5(Oxidation); S6(Phospho); C14(Carbamidomethyl); K15(iTRAQ8plex)	2433.2	T(3): 0.0; S(6): 98.3; T(8): 0.9; T(10): 0.9; Y(13): 0.0	0.14802	0.123502	0.103846	0.132952	0.147373	0.108904	0.129858	0.119442	0.129692	0.10134	0.127106	0.131355	0.130237	0.143886	0.118171	0.119138	0.123289	0.1123	0.102464	0.103079	0.135866	0.135991	0.112323	0.159866	0	0.0001284	0	High	32.25	0.0115856	High	15.8	0.519478	High	27.69	0.0348091
ALTEMSPTDTVLYCK	2	1	1	O62214	N-Term(iTRAQ8plex); S6(Phospho); C14(Carbamidomethyl); K15(iTRAQ8plex)	2417.19	T(3): 50.0; S(6): 50.0; T(8): 0.0; T(10): 0.0; Y(13): 0.0	0.137369			0.117652			0.125931			0.146277			0.102188			0.120762			0.125969			0.123851			0	0.0003099	0	High	21.98	0.148009
ALTFDHNLIPSGEWN	1	1	1	Q21381	N-Term(iTRAQ8plex); T3(Phospho)	2097.99	T(3): 100.0; S(11): 0.0	0.151024			0.0635191			0.148253			0.0781408			0.150752			0.274682			0.0662459			0.0673835			0.001	0.01678	0	High	19.61	0.154248
ALTFEENSHSPN	7	1	1	Q21385	N-Term(iTRAQ8plex); S10(Phospho)	1729.77	T(3): 0.0; S(8): 0.0; S(10): 100.0	0.15949	0.145372	0.129558	0.126239	0.133783	0.131294	0.138111	0.110922	0.120126	0.105035	0.126882	0.127642	0.114778	0.112743	0.134658	0.120583	0.114105	0.123286	0.0953477	0.114153	0.121713	0.132197	0.139023	0.111723	0	1.1e-07	0	High	79.62	8.94981e-08	High	59.22	8.73621e-06	High	53.19	3.35813e-05
ALTIESDAESAMYF	11	1	1	Q9TXV8	N-Term(iTRAQ8plex); S6(Phospho); M12(Oxidation)	1947.86	T(3): 1.0; S(6): 99.0; S(10): 0.0; Y(13): 0.0	0.20457	0.150696	0.124042	0.133749	0.0911363	0.13437	0.0989754	0.152069	0.115896	0.103138	0.139954	0.110701	0.0420395	0.0898306	0.117307	0.152857	0.085274	0.126916	0.16651	0.0945559	0.153763	0.0981602	0.144159	0.10738	0	5.113e-08	0	High	18.74	0.104923	High	31.04	0.0060209	High	73.08	3.96092e-07
ALTIESDAESAMYF	5	1	1	Q9TXV8	N-Term(iTRAQ8plex); T3(Phospho); S6(Phospho); M12(Oxidation)	2027.83	T(3): 99.9; S(6): 97.7; S(10): 2.2; Y(13): 0.1			0.164439			0.169445			0.116531			0.0984701			0.115603			0.100099			0.103048			0.103472	0.001	0.008795	0							High	19.26	0.0586956
ALTPIDTTSLASSDAPATPDQNK	20	1	1	Q21004	N-Term(iTRAQ8plex); T3(Phospho); K23(iTRAQ8plex)	3002.51	T(3): 100.0; T(7): 0.0; T(8): 0.0; S(9): 0.0; S(12): 0.0; S(13): 0.0; T(18): 0.0	0.129581	0.115787	0.137304	0.124964	0.120612	0.126058	0.129981	0.124903	0.134691	0.133665	0.141145	0.11893	0.114743	0.120266	0.130855	0.113933	0.119124	0.112127	0.124225	0.128963	0.123152	0.137736	0.136356	0.110455	0	1.668e-11	0	High	50.65	0.000274227	High	39.18	0.00390728	High	40	0.00317
ALTPIDTTSLASSDAPATPDQNK	2	1	1	Q21004	N-Term(iTRAQ8plex); T3(Phospho); S13(Phospho); T18(Phospho); K23(iTRAQ8plex)	3162.45	T(3): 100.0; T(7): 91.2; T(8): 2.2; S(9): 2.2; S(12): 2.2; S(13): 2.2; T(18): 100.0			0.111625			0.118635			0.134064			0.0807568			0.111169			0.15124			0.144024			0.148486	0	6.82e-05	0							High	16.05	0.675412
ALTPIDTTSLASSDAPATPDQNK	20	1	1	Q21004	N-Term(iTRAQ8plex); T3(Phospho); T18(Phospho); K23(iTRAQ8plex)	3082.49	T(3): 100.0; T(7): 0.0; T(8): 0.0; S(9): 0.0; S(12): 0.0; S(13): 0.0; T(18): 100.0	0.148909	0.131782	0.170178	0.132406	0.108334	0.142097	0.144177	0.131139	0.117023	0.109133	0.145589	0.0985661	0.12102	0.100567	0.117051	0.0957266	0.11478	0.131211	0.126664	0.119021	0.0988295	0.122616	0.141448	0.122993	0	1.92e-08	0	High	33.51	0.0135702	High	40.78	0.00262797	High	59.55	3.47726e-05
ALTPSDDEEEAGPIAPEPK	10	1	1	Q19972	N-Term(iTRAQ8plex); T3(Phospho); K19(iTRAQ8plex)	2654.31	T(3): 99.1; S(5): 0.9	0.120271	0.0870828	0.112304	0.13101	0.0952725	0.125418	0.119911	0.114248	0.125372	0.0994169	0.128908	0.110152	0.12514	0.147471	0.107196	0.124727	0.149704	0.120179	0.145615	0.143591	0.172006	0.131075	0.124579	0.135947	0	2.81e-07	0	High	39.78	0.00255101	High	34.71	0.00848543	High	52.29	0.000157289
ALTPSDDEEEAGPIAPEPK	14	1	1	Q19972	N-Term(iTRAQ8plex); T3(Phospho); S5(Phospho); K19(iTRAQ8plex)	2734.27	T(3): 100.0; S(5): 100.0	0.156071	0.151782	0.150954	0.146938	0.119884	0.147825	0.13722	0.119514	0.131623	0.0780734	0.13416	0.0842285	0.0970858	0.112737	0.11982	0.102673	0.139747	0.115154	0.124764	0.0968456	0.117892	0.133406	0.12957	0.118382	0	1.084e-06	0	High	57.83	3.61772e-05	High	23.1	0.103098	High	34.99	0.00740094
ALTSVSDEEK	4	1	1	G5EF63	N-Term(iTRAQ8plex); T3(Phospho); K10(iTRAQ8plex)	1766.9	T(3): 99.0; S(4): 1.0; S(6): 0.0		0.128942	0.154216		0.138211	0.135505		0.131507	0.111658		0.119486	0.1131		0.118907	0.119721		0.0826302	0.124769		0.13931	0.109617		0.141008	0.131413	0	5.213e-05	0				High	24.48	0.0522201	High	33.34	0.00639557
ALVSLPTGAGIR	2	1	1	Q9N3X2	N-Term(iTRAQ8plex); T7(Phospho)	1538.86	S(4): 1.0; T(7): 99.0	0.112813	0.0883251		0.115455	0.122974		0.153686	0.130034		0.121148	0.139945		0.104991	0.130474		0.13499	0.111064		0.138779	0.134147		0.118138	0.143036		0	0.0002098	0	High	23.69	0.0455354	High	19.77	0.145505
AMAATGPVQEEGRITPTDINR	16	1	1	G5EEM5	N-Term(iTRAQ8plex); M2(Oxidation); T15(Phospho)	2627.27	T(5): 0.0; T(15): 100.0; T(17): 0.0	0.133203	0.116781	0.119802	0.122769	0.118441	0.125018	0.127265	0.113327	0.119356	0.118895	0.142493	0.138726	0.117655	0.118379	0.116754	0.136968	0.121295	0.106097	0.117748	0.118833	0.128196	0.122657	0.142986	0.137904	0	4.862e-16	1	High	23.2	0.10482	High	34.75	0.0072855	High	30.26	0.0220873
AMAATGPVQEEGRITPTDINR	11	1	1	G5EEM5	N-Term(iTRAQ8plex); T15(Phospho)	2611.28	T(5): 0.0; T(15): 100.0; T(17): 0.0	0.133597	0.114039	0.14502	0.127487	0.123929	0.137154	0.144494	0.133492	0.13722	0.122498	0.125717	0.0503798	0.11605	0.130384	0.135096	0.10622	0.121781	0.113901	0.113113	0.114393	0.123659	0.136154	0.133946	0.138005	0	4.862e-16	1	High	18.52	0.303706	High	35.04	0.0068619	High	26.18	0.0549458
AMATDDEEEDIVIQPPPK	1	1	1	Q20318	N-Term(iTRAQ8plex); M2(Oxidation); T4(Phospho); K18(iTRAQ8plex)	2702.32	T(4): 100.0			0.167602			0.14546			0.121773			0.0969617			0.132064			0.0947756			0.110331			0.131033	0	0.0005993	0							High	17.95	0.419249
AMATPNQIHR	5	1	1	G5ED33	N-Term(iTRAQ8plex); M2(Oxidation); T4(Phospho)	1538.74	T(4): 100.0	0.127918	0.135305	0.141764	0.126487	0.121313	0.129726	0.136796	0.124171	0.132396	0.112834	0.131862	0.109926	0.111091	0.118687	0.121365	0.132314	0.116721	0.11834	0.114056	0.118774	0.116624	0.138505	0.132417	0.129332	0	2.202e-06	0	High	53.99	3.01264e-05	High	37.73	0.00125648	High	40.84	0.000634586
AMATPNQIHR	5	1	1	G5ED33	N-Term(iTRAQ8plex); T4(Phospho)	1522.75	T(4): 100.0	0.124077	0.106154	0.136364	0.114975	0.113658	0.126143	0.149301	0.119646	0.144865	0.118237	0.143464	0.124237	0.108188	0.127328	0.112249	0.129778	0.122792	0.120598	0.117459	0.125955	0.115686	0.133298	0.141004	0.119157	0	1.678e-07	0	High	39.39	0.00107024	High	20.58	0.0901233	High	51.01	8.51939e-05
AMCPTSSSPSTSR	2	1	1	G5EBZ8	N-Term(iTRAQ8plex); M2(Oxidation); C3(Carbamidomethyl); S8(Phospho)	1768.75	T(5): 0.0; S(6): 0.0; S(7): 1.0; S(8): 98.1; S(10): 1.0; T(11): 0.0; S(12): 0.0	0.130599		0.146929	0.127932		0.116513	0.13519		0.129639	0.151747		0.134261	0.0982554		0.120729	0.11339		0.118123	0.111627		0.114659	0.13126		0.119148	0	0.0001029	0	High	34.74	0.00135974				High	23.13	0.0211587
AMDISEK	1	1	1	O17328	N-Term(iTRAQ8plex); S5(Phospho); K7(iTRAQ8plex)	1481.75	S(5): 100.0	0.113338			0.115725			0.155579			0.116438			0.125008			0.10497			0.132814			0.136128			0.001	0.006578	0	High	27.11	0.0183837
AMDNLRNSVIR	1	0	0		N-Term(iTRAQ8plex); M2(Oxidation); S8(Phospho)	1688.85	S(8): 100.0																									0.002	0.02767	1							High	11.57	0.919547
AMDNLRNSVIR	4	0	0		N-Term(iTRAQ8plex); S8(Phospho)	1672.85	S(8): 100.0																									0	0.001666	1	High	19.5	0.173913	High	19.4	0.168205
AMETVQTEESDNDTTSEAR	2	0	0		N-Term(iTRAQ8plex); M2(Oxidation); S10(Phospho)	2514.04	T(4): 0.0; T(7): 0.0; S(10): 0.0; T(14): 0.8; T(15): 49.6; S(16): 49.6																									0	0.0004765	0				High	14.58	0.249061
AMFDSPK	1	1	1	Q23297	N-Term(iTRAQ8plex); M2(Oxidation); S5(Phospho); K7(iTRAQ8plex)	1499.74	S(5): 100.0			0.156016			0.131026			0.107224			0.122891			0.126599			0.112511			0.15603			0.0877029	0.005	0.05895	0							High	16.16	0.193682
AMFDSPK	3	1	1	Q23297	N-Term(iTRAQ8plex); S5(Phospho); K7(iTRAQ8plex)	1483.74	S(5): 100.0	0.122176	0.106248		0.121095	0.129893		0.16588	0.123819		0.125704	0.121252		0.119858	0.131436		0.102398	0.114271		0.118069	0.13706		0.124819	0.134303		0	0.003268	0	High	23.38	0.0298479	High	29.75	0.00741478
AMGVFSSRPSR	3	2	1	G5EGP7	N-Term(iTRAQ8plex); S10(Phospho)	1578.77	S(6): 1.1; S(7): 1.1; S(10): 97.9	0.123078	0.121042		0.119273	0.117		0.142732	0.13043		0.123064	0.129395		0.135275	0.142983		0.098775	0.103823		0.122652	0.113305		0.135152	0.140785		0.001	0.01303	1	High	11.02	0.715564	High	13.7	0.311403
AMPDTNSNGDLLLGDSVPSR	6	1	1	Q19124	N-Term(iTRAQ8plex); S7(Phospho)	2443.15	T(5): 50.0; S(7): 50.0; S(16): 0.0; S(19): 0.0	0.118339	0.134263		0.133049	0.0987138		0.138973	0.114297		0.0954202	0.139293		0.103083	0.141273		0.145716	0.0971364		0.104911	0.133298		0.156261	0.141726		0	4.093e-05	0	High	27.54	0.0316275	High	11.99	1.14783
AMQSSWDGDEK	11	1	1	Q09231	N-Term(iTRAQ8plex); M2(Oxidation); S5(Phospho); K11(iTRAQ8plex)	1957.89	S(4): 0.0; S(5): 100.0	0.13876	0.108611	0.139802	0.125551	0.118698	0.119449	0.117617	0.121206	0.127723	0.134139	0.142964	0.126914	0.121492	0.124743	0.126862	0.120799	0.108726	0.117057	0.112667	0.122481	0.123321	0.127394	0.135643	0.117955	0	0.0009865	0	High	44.41	0.000353187	High	24.11	0.0337691	High	25.95	0.0256638
AMQSSWDGDEK	10	1	1	Q09231	N-Term(iTRAQ8plex); S5(Phospho); K11(iTRAQ8plex)	1941.88	S(4): 0.6; S(5): 99.4	0.131499	0.113723	0.123399	0.137855	0.116284	0.127104	0.144063	0.129957	0.127846	0.138722	0.128361	0.125294	0.113688	0.145758	0.122206	0.0901123	0.106872	0.114245	0.116669	0.123111	0.132331	0.126832	0.135078	0.125888	0	5.176e-06	0	High	32.83	0.00416956	High	26.86	0.016279	High	35.71	0.00214828
AMSAEQDYR	2	1	1	G5EE33	N-Term(iTRAQ8plex); M2(Oxidation); S3(Phospho)	1470.62	S(3): 100.0; Y(8): 0.0	0.139508		0.159038	0.123607		0.149389	0.147077		0.123309	0.116698		0.111837	0.108757		0.128189	0.133448		0.0936066	0.116391		0.117995	0.114513		0.116635	0	0.0002815	0	High	22.84	0.0168999				High	14.95	0.119959
AMSAEQDYR	2	1	1	G5EE33	N-Term(iTRAQ8plex); S3(Phospho)	1454.62	S(3): 100.0; Y(8): 0.0	0.156102	0.109261		0.13283	0.131648		0.153206	0.125379		0.127556	0.140197		0.11609	0.139118		0.0870474	0.0814306		0.0939823	0.120311		0.133186	0.152656		0	0.001774	0	High	27.07	0.00844245	High	17.88	0.0676158
AMSDGER	1	1	1	G5EBK3	N-Term(iTRAQ8plex); M2(Oxidation); S3(Phospho)	1165.48	S(3): 100.0		0.137679			0.113957			0.127936			0.134419			0.0954439			0.13158			0.121237			0.137747		0.002	0.03699	0				High	17.74	0.0185094
AMSDGER	2	1	1	G5EBK3	N-Term(iTRAQ8plex); S3(Phospho)	1149.49	S(3): 100.0	0.125156	0.120888		0.112779	0.107542		0.178969	0.144438		0.126928	0.134395		0.131827	0.142239		0.11348	0.102831		0.101829	0.129223		0.109032	0.118445		0.002	0.01887	0	High	17.91	0.0161425	High	20.51	0.00887095
AMSDGERR	8	1	1	G5EBK3	N-Term(iTRAQ8plex); M2(Oxidation); S3(Phospho)	1321.59	S(3): 100.0	0.125945	0.123642	0.138663	0.111152	0.122967	0.125946	0.11418	0.0980598	0.132205	0.147081	0.137919	0.129111	0.10354	0.122363	0.12553	0.140323	0.127764	0.115013	0.115287	0.115102	0.117973	0.142492	0.145731	0.114886	0.002	0.02955	1	High	18.8	0.0402068	High	16.35	0.0729979	High	16.98	0.0631409
AMSDGERR	3	1	1	G5EBK3	N-Term(iTRAQ8plex); S3(Phospho)	1305.59	S(3): 100.0	0.129073		0.122072	0.111498		0.12132	0.144482		0.135121	0.151127		0.128204	0.109433		0.120879	0.109116		0.124875	0.115509		0.137588	0.129763		0.109025	0.002	0.03066	1	High	11.38	0.374807				High	18.99	0.0668769
AMSGEEAQAQYSR	2	1	1	G5ECY0	N-Term(iTRAQ8plex); M2(Oxidation); Y11(Phospho)	1827.78	S(3): 0.0; Y(11): 98.9; S(12): 1.1	0.134341	0.142009		0.113516	0.116889		0.126409	0.112452		0.119988	0.138395		0.118372	0.115623		0.127702	0.114692		0.134269	0.122438		0.125403	0.137503		0	1.188e-12	0	High	14.01	0.19661	High	27.52	0.00885054
AMSPSPGHTR	1	1	1	H2KYY5	N-Term(iTRAQ8plex); M2(Oxidation); S3(Phospho); S5(Phospho)	1520.63	S(3): 100.0; S(5): 100.0; T(9): 0.0			0.121568			0.132773			0.145734			0.132149			0.136323			0.119061			0.0959678			0.116423	0	0.005687	0							High	17.18	0.0564705
AMSPSPGHTR	3	1	1	H2KYY5	N-Term(iTRAQ8plex); S3(Phospho); S5(Phospho)	1504.63	S(3): 100.0; S(5): 100.0; T(9): 0.0	0.153916	0.13788		0.104083	0.117034		0.145329	0.114869		0.11966	0.121044		0.11114	0.129763		0.121427	0.113799		0.107036	0.128326		0.137409	0.13445		0	0.001531	0	High	17	0.0678389	High	16.17	0.0833334
AMTPLSSVSVGDQEENSPSVK	3	1	1	Q20490	N-Term(iTRAQ8plex); M2(Oxidation); T3(Phospho); K21(iTRAQ8plex)	2866.41	T(3): 97.0; S(6): 0.1; S(7): 0.1; S(9): 0.1; S(17): 2.7; S(19): 0.0			0.142357			0.135436			0.108222			0.101798			0.123909			0.126848			0.138888			0.122543	0	0.0002203	0							High	11.29	2.06188
AMTPLSSVSVGDQEENSPSVK	1	1	1	Q20490	N-Term(iTRAQ8plex); T3(Phospho); K21(iTRAQ8plex)	2850.4	T(3): 99.7; S(6): 0.1; S(7): 0.1; S(9): 0.1; S(17): 0.1; S(19): 0.0		0.097487			0.110147			0.11658			0.107133			0.1636			0.123839			0.147633			0.133581		0	0.002311	0				High	11.22	2.16334
ANAALNSDTENSNASNTR	4	1	1	Q9N593	N-Term(iTRAQ8plex); S7(Phospho)	2233.99	S(7): 100.0; T(9): 0.0; S(12): 0.0; S(15): 0.0; T(17): 0.0	0.153652	0.144919	0.158632	0.137373	0.141301	0.130126	0.143649	0.133772	0.139859	0.122101	0.119664	0.110576	0.113699	0.137752	0.113839	0.108139	0.0873032	0.10093	0.0851785	0.0813488	0.102348	0.136209	0.153941	0.133837	0	4.862e-16	0	High	35.11	0.00423938	High	74.71	4.20891e-07	High	53.86	5.20104e-05
ANAPSTQVIASALSR	4	1	1	Q09501	N-Term(iTRAQ8plex); S5(Phospho)	1869.98	S(5): 99.1; T(6): 0.9; S(11): 0.0; S(14): 0.0	0.108215	0.107419	0.133753	0.109733	0.11622	0.124009	0.10792	0.115287	0.124476	0.144645	0.130274	0.132381	0.133931	0.142096	0.122912	0.156654	0.107151	0.121811	0.118895	0.136854	0.115063	0.120007	0.144699	0.124396	0	7.71e-12	0	High	47.26	0.000304449	High	52.29	9.64979e-05	High	66.16	3.66786e-06
ANDSFNESFGDK	2	1	1	O01756	N-Term(iTRAQ8plex); S4(Phospho); S8(Phospho); K12(iTRAQ8plex)	2098.89	S(4): 100.0; S(8): 100.0		0.115255			0.123557			0.118578			0.123282			0.129191			0.107269			0.14021			0.139615		0.001	0.006275	0				High	13.51	0.282992
ANDSFNESFGDK	7	1	1	O01756	N-Term(iTRAQ8plex); S8(Phospho); K12(iTRAQ8plex)	2018.93	S(4): 0.0; S(8): 100.0	0.124722	0.104558	0.134716	0.123797	0.125668	0.133356	0.136947	0.108695	0.1242	0.121844	0.145729	0.12217	0.117576	0.121486	0.126165	0.117337	0.118127	0.121615	0.122094	0.124958	0.116625	0.132138	0.14995	0.119774	0	2.826e-07	0	High	33.05	0.00460769	High	42.08	0.000597761	High	41.49	0.000695386
ANEDDGSLNLYLNK	4	1	1	C6KRG5	N-Term(iTRAQ8plex); S7(Phospho); K14(iTRAQ8plex)	2254.13	S(7): 100.0; Y(11): 0.0	0.147315	0.138261	0.121284	0.140949	0.106551	0.127159	0.133817	0.104658	0.107653	0.117676	0.115862	0.116412	0.0984509	0.129107	0.125176	0.117226	0.122881	0.138821	0.106669	0.132242	0.133974	0.137898	0.150439	0.126755	0	2.455e-07	0	High	28.02	0.0259517	High	47.68	0.000297711	High	61.05	1.45661e-05
ANEVVDRASANSTPWR	5	1	1	G5EDA8	N-Term(iTRAQ8plex); S9(Phospho)	2157.05	S(9): 100.0; S(12): 0.0; T(13): 0.0	0.204771	0.131011	0.157602	0.115693	0.129167	0.140767	0.154227	0.11333	0.139847	0.119538	0.140656	0.118528	0.106883	0.141058	0.121252	0.0866687	0.0895931	0.0963956	0.0793381	0.100779	0.0961262	0.132882	0.149935	0.128866	0	2.103e-07	1	High	34.71	0.00583162	High	59.93	1.69205e-05	High	32.04	0.0109093
ANEVVDRASANSTPWR	1	1	1	G5EDA8	N-Term(iTRAQ8plex); S9(Phospho); S12(Phospho)	2237.01	S(9): 98.6; S(12): 98.6; T(13): 2.7			0.170706			0.128481			0.193324			0.154966			0.101002			0.0691299			0.0791903			0.1032	0	0.00386	1							High	14.18	0.513715
ANGTEQADGQGASNSASSQSSDAK	1	1	1	P18334	N-Term(iTRAQ8plex); S17(Phospho); S18(Phospho); S20(Phospho); K24(iTRAQ8plex)	3116.27	T(4): 0.0; S(13): 2.9; S(15): 2.9; S(17): 93.5; S(18): 66.9; S(20): 66.9; S(21): 66.9			0.165994			0.148408			0.118106			0.0874453			0.10926			0.112694			0.138424			0.119668	0	6.119e-09	0							High	48.71	0.000154101
ANGTEQADGQGASNSASSQSSDAK	6	1	1	P18334	N-Term(iTRAQ8plex); S18(Phospho); S20(Phospho); K24(iTRAQ8plex)	3036.29	T(4): 0.0; S(13): 0.0; S(15): 0.0; S(17): 0.1; S(18): 0.1; S(20): 99.9; S(21): 100.0	0.137281	0.134094		0.143776	0.121045		0.140224	0.140649		0.0623433	0.0835063		0.124027	0.123068		0.119758	0.125005		0.123067	0.132238		0.145794	0.137809		0	4.862e-16	0	High	23.57	0.066151	High	36.25	0.00352149
ANGTEQADGQGASNSASSQSSDAK	12	1	1	P18334	N-Term(iTRAQ8plex); S20(Phospho); K24(iTRAQ8plex)	2956.34	T(4): 0.0; S(13): 0.0; S(15): 0.0; S(17): 0.0; S(18): 1.4; S(20): 97.1; S(21): 1.4	0.123302	0.116467	0.143494	0.121725	0.122115	0.133416	0.129666	0.111919	0.109601	0.120024	0.128177	0.101267	0.116921	0.123888	0.144156	0.117703	0.136382	0.126896	0.123825	0.122269	0.119469	0.137837	0.129843	0.121701	0	1.822e-15	0	High	65.68	5.50256e-06	High	63.6	8.59936e-06	High	86.6	4.58336e-08
ANHPVASPNK	5	1	1	G4SI07	N-Term(iTRAQ8plex); S7(Phospho); K10(iTRAQ8plex)	1722.91	S(7): 100.0	0.122366	0.110782	0.168399	0.12307	0.126912	0.131783	0.146588	0.126634	0.1013	0.133924	0.124271	0.101733	0.115549	0.139992	0.135835	0.110158	0.109035	0.14255	0.110112	0.122348	0.0990018	0.137372	0.139562	0.119399	0	3.476e-05	0	High	30.43	0.0138124	High	22.53	0.0885175	High	33.08	0.00728219
ANPLLGSTPQLDNAGR	7	1	1	H2KZT5	N-Term(iTRAQ8plex); S7(Phospho)	2008.01	S(7): 100.0; T(8): 0.0	0.108959	0.093386	0.121062	0.114065	0.108402	0.121806	0.132477	0.112607	0.136167	0.138498	0.138973	0.115259	0.103148	0.138378	0.119043	0.125534	0.137948	0.111748	0.134672	0.141203	0.134958	0.142647	0.129103	0.130988	0	4.862e-16	0	High	10.27	1.64921	High	52.16	0.000107336	High	48.1	0.000273366
ANPSPSMSDLR	1	1	1	Q9XTS1	N-Term(iTRAQ8plex); S6(Phospho); M7(Oxidation)	1574.72	S(4): 1.0; S(6): 99.0; S(8): 0.0			0.142004			0.149527			0.143053			0.0927634			0.122606			0.116983			0.123552			0.109512	0	0.003332	0							High	20.41	0.0591444
ANPVKVTPVANVLQK	1	1	1	Q9XVS4	N-Term(iTRAQ8plex); K5(iTRAQ8plex); T7(Phospho); K15(iTRAQ8plex)	2570.51	T(7): 100.0		0.106744			0.130247			0.137266			0.152019			0.117289			0.116088			0.0992751			0.141071		0	0.0004765	1				High	10.77	0.824966
ANQFLQHSHANLER	2	1	1	Q20198	N-Term(iTRAQ8plex); S8(Phospho)	2048.99	S(8): 100.0	0.114297	0.100281		0.111597	0.114602		0.13574	0.123129		0.131457	0.109982		0.0925663	0.131457		0.132142	0.132202		0.150075	0.145209		0.132126	0.143137		0	2.118e-08	0	High	39.13	0.00182659	High	42.19	0.000890824
ANQQISESPNR	4	1	1	O02331	N-Term(iTRAQ8plex); S8(Phospho)	1627.77	S(6): 0.0; S(8): 100.0	0.14258	0.128419	0.135233	0.129905	0.120077	0.13158	0.133577	0.128196	0.134513	0.122948	0.127295	0.13308	0.104512	0.130182	0.113189	0.117826	0.11336	0.108923	0.111064	0.122407	0.11915	0.137588	0.128922	0.124331	0	1.784e-13	0	High	33.79	0.00365602	High	38.69	0.00116954	High	32.33	0.00558475
ANQSSGTPR	4	1	1	H2L0F6	N-Term(iTRAQ8plex); T7(Phospho)	1301.61	S(4): 0.0; S(5): 0.0; T(7): 100.0	0.142022	0.131343	0.128413	0.109129	0.100646	0.121768	0.12456	0.109646	0.121034	0.120306	0.116194	0.126952	0.110726	0.132895	0.12393	0.14565	0.133531	0.147778	0.137117	0.139696	0.125849	0.110488	0.135478	0.104277	0	0.0004765	0	High	39.05	0.000454248	High	39.27	0.000437725	High	32.23	0.00221412
ANSAESK	1	1	1	G5EFE3	N-Term(iTRAQ8plex); S3(Phospho); K7(iTRAQ8plex)	1394.71	S(3): 100.0; S(6): 0.0			0.14441			0.108473			0.143219			0.149892			0.136271			0.102872			0.106258			0.108605	0.004	0.05097	0							High	24.34	0.037181
ANSASDIQEFR	4	1	1	H2L080	N-Term(iTRAQ8plex); S3(Phospho)	1621.75	S(3): 100.0; S(5): 0.0	0.112158	0.11807	0.121084	0.115753	0.120703	0.129703	0.151554	0.127062	0.13569	0.130717	0.139583	0.131939	0.120681	0.119018	0.131302	0.10738	0.106737	0.118312	0.124979	0.125968	0.116357	0.136777	0.139681	0.115613	0	4.436e-08	0	High	34.22	0.00245988	High	43.06	0.000323773	High	45.9	0.000182498
ANSEAEK	2	1	1	Q9Y1J3	N-Term(iTRAQ8plex); S3(Phospho); K7(iTRAQ8plex)	1436.72	S(3): 100.0		0.125601			0.121584			0.13961			0.129437			0.125558			0.109097			0.117306			0.130313		0.007	0.06393	0				High	24.15	0.0419205
ANSESIDDDSK	6	1	1	Q18508	N-Term(iTRAQ8plex); S3(Phospho); K11(iTRAQ8plex)	1868.88	S(3): 100.0; S(5): 0.0; S(10): 0.0	0.154347	0.153866	0.140631	0.133834	0.150455	0.140399	0.144193	0.116758	0.122131	0.10657	0.115801	0.115789	0.121269	0.131374	0.128272	0.0995131	0.0985435	0.108274	0.101094	0.0886791	0.116016	0.136957	0.144524	0.115289	0	1.327e-07	0	High	45.02	0.000371434	High	29.75	0.0128699	High	45.12	0.00038605
ANSESIDDDSK	1	1	1	Q18508	N-Term(iTRAQ8plex); S3(Phospho); S5(Phospho); K11(iTRAQ8plex)	1948.84	S(3): 100.0; S(5): 100.0; S(10): 0.0			0.111574			0.117051			0.112004			0.117899			0.132549			0.116733			0.146698			0.145492	0.001	0.005854	0							High	18.75	0.114016
ANSEVDSGAEEPTATSSSDDK	3	1	1	A9D4E4	N-Term(iTRAQ8plex); S3(Phospho); K21(iTRAQ8plex)	2785.25	S(3): 100.0; S(7): 0.0; T(13): 0.0; T(15): 0.0; S(16): 0.0; S(17): 0.0; S(18): 0.0	0.140183	0.134533		0.129459	0.127578		0.12925	0.119118		0.108757	0.122297		0.12456	0.107943		0.115623	0.131208		0.115905	0.11388		0.134366	0.143444		0	1.243e-15	0	High	91.18	1.25362e-08	High	81.17	1.29852e-07
ANSFDADCR	1	1	1	P48180	N-Term(iTRAQ8plex); S3(Phospho); C8(Carbamidomethyl)	1439.59	S(3): 100.0	0.140174			0.12227			0.121519			0.118987			0.146153			0.101959			0.112418			0.136519			0	0.0025	0	High	21.35	0.0120916
ANSGEDPVSAEPGSGAITPVQTQSK	5	1	1	Q20937	N-Term(iTRAQ8plex); S14(Phospho); T18(Phospho); K25(iTRAQ8plex)	3195.51	S(3): 0.0; S(9): 0.0; S(14): 98.4; T(18): 1.7; T(22): 99.9; S(24): 0.0		0.13138	0.167512		0.131824	0.117695		0.119673	0.112154		0.113944	0.103919		0.142112	0.11806		0.115457	0.127522		0.0980718	0.126034		0.147538	0.120429	0	4.84e-10	0				High	11.3	2.19057	High	59.51	3.44787e-05
ANSGEDPVSAEPGSGAITPVQTQSK	9	1	1	Q20937	N-Term(iTRAQ8plex); T18(Phospho); K25(iTRAQ8plex)	3115.53	S(3): 0.0; S(9): 0.0; S(14): 0.0; T(18): 98.5; T(22): 1.5; S(24): 0.0	0.121459	0.0989975	0.125829	0.144674	0.0861237	0.108229	0.157033	0.104478	0.129613	0.108772	0.14492	0.113668	0.139387	0.135764	0.124666	0.109884	0.157907	0.161037	0.0851691	0.106364	0.146843	0.131004	0.165446	0.0901163	0	1.028e-15	0	High	74.58	1.12165e-06	High	11.6	2.2277	High	31.88	0.0215995
ANSIDFVDLR	1	0	0		N-Term(iTRAQ8plex); S3(Phospho)	1533.75	S(3): 100.0																									0.001	0.006308	0				High	19.89	0.0969241
ANSKDSDEGTPTESEETTEK	7	1	1	Q21977	N-Term(iTRAQ8plex); K4(iTRAQ8plex); S6(Phospho); K20(iTRAQ8plex)	3147.49	S(3): 0.0; S(6): 100.0; T(10): 0.0; T(12): 0.0; S(14): 0.0; T(17): 0.0; T(18): 0.0	0.123287		0.123426	0.145326		0.142676	0.154476		0.135331	0.0852485		0.0909925	0.124468		0.13623	0.122021		0.127826	0.131381		0.12153	0.113792		0.127592	0	1.141e-05	1	High	22.93	0.149743				High	26.08	0.0705287
ANSKDSDEGTPTESEETTEK	5	1	1	Q21977	N-Term(iTRAQ8plex); S3(Phospho); K4(iTRAQ8plex); S6(Phospho); K20(iTRAQ8plex)	3227.45	S(3): 100.0; S(6): 100.0; T(10): 0.0; T(12): 0.0; S(14): 0.0; T(17): 0.0; T(18): 0.0		0.121675	0.121985		0.1157	0.144876		0.133839	0.129196		0.132453	0.0749976		0.114743	0.151906		0.160031	0.135913		0.0950383	0.110282		0.126521	0.125007	0	6.793e-07	1				High	24.11	0.0867516	High	19.86	0.266969
ANSLVSR	1	0	0		N-Term(iTRAQ8plex); S3(Phospho)	1130.59	S(3): 100.0; S(6): 0.0																									0.009	0.1089	0							High	10.51	0.582427
ANSRSFDAGSLDTSTLPTGQK	6	1	1	I2HAA6	N-Term(iTRAQ8plex); S5(Phospho); S10(Phospho); K21(iTRAQ8plex)	2921.39	S(3): 1.5; S(5): 98.5; S(10): 98.5; T(13): 1.5; S(14): 0.0; T(15): 0.0; T(18): 0.0	0.157627	0.142752		0.143185	0.103132		0.116447	0.134582		0.157391	0.138951		0.109148	0.109107		0.0826479	0.097912		0.1161	0.11768		0.123372	0.150765		0	7.82e-14	1	High	22.99	0.129102	High	25.08	0.0802529
ANSRTSIYGDSLSR	2	1	1	H2KZS2	N-Term(iTRAQ8plex); S3(Phospho)	1910.93	S(3): 0.0; T(5): 0.7; S(6): 99.3; Y(8): 0.0; S(11): 0.0; S(13): 0.0		0.113698			0.123633			0.126582			0.130707			0.14519			0.0904036			0.142262			0.124916		0	0.0004765	1				High	21.58	0.0736726
ANSRTSIYGDSLSR	7	1	1	H2KZS2	N-Term(iTRAQ8plex); S3(Phospho); S6(Phospho)	1990.89	S(3): 100.0; T(5): 0.0; S(6): 97.6; Y(8): 1.2; S(11): 1.2; S(13): 0.0	0.207048	0.170923	0.137739	0.122959	0.134627	0.135706	0.111599	0.116707	0.141912	0.0983958	0.130213	0.127007	0.110499	0.1153	0.120881	0.113339	0.0978572	0.104742	0.109421	0.102621	0.113487	0.11553	0.127632	0.117973	0	4.862e-16	1	High	18.23	0.111984	High	32.2	0.00445894	High	29.11	0.00896031
ANSRTSIYGDSLSR	6	1	1	H2KZS2	N-Term(iTRAQ8plex); S3(Phospho); S6(Phospho); S13(Phospho)	2070.86	S(3): 98.8; T(5): 50.0; S(6): 50.0; Y(8): 1.2; S(11): 0.1; S(13): 99.9		0.132639			0.109737			0.119642			0.124261			0.142934			0.106424			0.12368			0.138875		0	0.002542	1				High	22.06	0.0298704
ANSRTSNSLAEIQTEIER	3	1	1	O01661	N-Term(iTRAQ8plex); S6(Phospho); S8(Phospho)	2483.15	S(3): 33.9; T(5): 33.9; S(6): 33.9; S(8): 98.2; T(14): 0.0			0.163438			0.144202			0.115823			0.121793			0.118002			0.113641			0.116352			0.106749	0	0.0003025	1							High	14.25	0.597581
ANSSFTAYDNR	3	1	1	Q8ITY3	N-Term(iTRAQ8plex); S4(Phospho)	1629.72	S(3): 0.0; S(4): 100.0; T(6): 0.0; Y(8): 0.0	0.110947	0.105125	0.130601	0.107716	0.121473	0.135229	0.132621	0.107646	0.135713	0.098453	0.11832	0.132201	0.120486	0.115568	0.127758	0.15811	0.158004	0.114981	0.12616	0.123738	0.102245	0.145506	0.150126	0.121272	0	4.826e-07	0	High	28.61	0.0081944	High	14.7	0.188059	High	40.48	0.000528265
ANSSPEGK	3	1	1	Q95ZX6	N-Term(iTRAQ8plex); S4(Phospho); K8(iTRAQ8plex)	1477.75	S(3): 0.0; S(4): 100.0	0.117454	0.113871		0.105048	0.107569		0.121342	0.127271		0.132825	0.118943		0.110016	0.120415		0.153203	0.123585		0.130138	0.130277		0.129975	0.158069		0	0.001121	0	High	20.05	0.124558	High	27.25	0.0185539
ANSSSCAGISFETSPIK	1	2	1	A5Z2S4	N-Term(iTRAQ8plex); S5(Phospho); C6(Carbamidomethyl); K17(iTRAQ8plex)	2444.18	S(3): 1.1; S(4): 1.1; S(5): 97.8; S(10): 0.0; T(13): 0.0; S(14): 0.0	0.112403			0.107736			0.110494			0.145948			0.0985639			0.152355			0.153771			0.118727			0	2.863e-06	0	High	28.75	0.0266704
ANSTESNNFSMSR	1	1	1	F0IWT2	N-Term(iTRAQ8plex); S3(Phospho); M11(Oxidation)	1844.78	S(3): 48.0; T(4): 1.3; S(6): 1.3; S(10): 48.0; S(12): 1.3			0.142627			0.120836			0.125827			0.124308			0.132387			0.126985			0.118207			0.108823	0.001	0.01256	0							High	11.62	0.344326
ANSTESNNFSMSR	2	1	1	F0IWT2	N-Term(iTRAQ8plex); S3(Phospho); T4(Phospho); S6(Phospho); S10(Phospho)	2068.67	S(3): 100.0; T(4): 100.0; S(6): 100.0; S(10): 97.6; S(12): 2.4	0.127319		0.0857134	0.144393		0.160697	0.128881		0.108938	0.107869		0.149209	0.124574		0.156009	0.132724		0.0982975	0.122902		0.119212	0.111338		0.121924	0.007	0.1001	0	High	12.22	0.059837				High	12.95	0.050579
ANSTQNDLLTAAAAEVLNPPSPK	3	1	1	H2L0A7	N-Term(iTRAQ8plex); S21(Phospho); K23(iTRAQ8plex)	3010.56	S(3): 0.0; T(4): 0.0; T(10): 0.0; S(21): 100.0	0.0527404	0.167581	0.117635	0.216537	0.0834371	0.115396	0.189703	0.0949438	0.11619	0.0499601	0.226512	0.114532	0.0746448	0.152179	0.114828	0.12877	0.104512	0.114567	0.13736	0.108377	0.117943	0.150285	0.0624587	0.188909	0	2.756e-07	0	High	30.78	0.0225195	High	11.25	2.03971	High	17.97	0.424504
ANSTSEPSPPNTGNLK	13	2	1	G5EFI6	N-Term(iTRAQ8plex); S3(Phospho); K16(iTRAQ8plex)	2302.15	S(3): 99.2; T(4): 0.8; S(5): 0.0; S(8): 0.0; T(12): 0.0	0.133174	0.107758	0.149777	0.115938	0.126912	0.106642	0.138887	0.133414	0.120034	0.11297	0.115961	0.12681	0.117519	0.122951	0.121172	0.12426	0.117955	0.132635	0.117215	0.12218	0.117199	0.139681	0.144438	0.125731	0	4.862e-16	0	High	46.89	0.000411335	High	47.75	0.000327367	High	46.98	0.000413923
ANSTSTPPTTDLEK	4	1	1	Q09534	N-Term(iTRAQ8plex); S5(Phospho); K14(iTRAQ8plex)	2150.07	S(3): 33.3; T(4): 33.3; S(5): 33.3; T(6): 0.0; T(9): 0.0; T(10): 0.0	0.133824	0.132474	0.147212	0.110963	0.115722	0.134065	0.128909	0.120955	0.144421	0.123176	0.112679	0.0972881	0.129685	0.153905	0.12909	0.132857	0.11545	0.114694	0.116643	0.115565	0.110823	0.123609	0.133249	0.122407	0	2.24e-07	0	High	32.07	0.0112067	High	32.66	0.00981022	High	25.78	0.0491488
ANSVEVASAR	2	1	1	G5EGR5	N-Term(iTRAQ8plex); S3(Phospho)	1387.68	S(3): 100.0; S(8): 0.0	0.13074	0.116226		0.122516	0.114465		0.140484	0.127198		0.119726	0.128452		0.118425	0.127949		0.122586	0.105757		0.112093	0.126228		0.13343	0.153724		0	1.774e-05	0	High	26.31	0.0266627	High	22.84	0.0582396
ANSVSNFPR	5	1	1	P91855	N-Term(iTRAQ8plex); S3(Phospho)	1375.67	S(3): 100.0; S(5): 0.0	0.130842	0.12165	0.134746	0.1203	0.118542	0.119872	0.127496	0.117561	0.125985	0.11351	0.129714	0.123216	0.106799	0.121845	0.128466	0.140052	0.116216	0.123621	0.113522	0.134028	0.121318	0.143804	0.139765	0.122777	0	0.003134	0	High	20.63	0.0471408	High	17.67	0.0914858	High	18.58	0.0832053
ANSVTVEENESERETETQTK	6	1	1	G5ECM4	N-Term(iTRAQ8plex); S11(Phospho); K20(iTRAQ8plex)	2969.42	S(3): 0.0; T(5): 0.0; S(11): 50.0; T(15): 50.0; T(17): 0.0; T(19): 0.0	0.188961	0.171897		0.132661	0.110306		0.136417	0.127344		0.0819572	0.12084		0.106867	0.0875456		0.116055	0.131276		0.0982692	0.0976778		0.138813	0.153115		0	0.0002205	1	High	18.38	0.413126	High	12.59	1.58357
ANTTNSLFDEEEAPK	3	1	1	G5EFN2	N-Term(iTRAQ8plex); S6(Phospho); K15(iTRAQ8plex)	2354.14	T(3): 0.0; T(4): 1.1; S(6): 98.9		0.132175	0.135127		0.11201	0.132851		0.100021	0.118439		0.128204	0.119959		0.131642	0.123381		0.130634	0.117118		0.111119	0.123961		0.154196	0.124886	0	0.0003054	0				High	10.13	1.97014	High	41.58	0.00135182
ANTTSSSGGNEK	1	1	1	Q94407	N-Term(iTRAQ8plex); S5(Phospho); K12(iTRAQ8plex)	1840.89	T(3): 0.3; T(4): 33.2; S(5): 33.2; S(6): 33.2; S(7): 0.0			0.149471			0.140557			0.138246			0.105707			0.145638			0.0942905			0.104676			0.121415	0	0.0005134	0							High	19.48	0.151044
ANVDAYLGGGRLSR	4	1	1	H2KZS2	N-Term(iTRAQ8plex); S13(Phospho)	1832.93	Y(6): 0.0; S(13): 100.0	0.115526	0.114676	0.136146	0.123885	0.12581	0.123807	0.138034	0.133121	0.117304	0.139041	0.124032	0.117195	0.113544	0.132536	0.119955	0.123068	0.11549	0.135909	0.129602	0.114157	0.121155	0.1173	0.140178	0.127347	0	0.0007447	1	High	20.11	0.128699	High	18.2	0.216439	High	15.88	0.366681
ANVIILSEDSSEIDEK	17	1	1	Q09409	N-Term(iTRAQ8plex); S11(Phospho); K16(iTRAQ8plex)	2450.26	S(7): 0.5; S(10): 49.8; S(11): 49.8	0.105452	0.0703143	0.141667	0.127855	0.120347	0.143978	0.108323	0.120377	0.134376	0.119757	0.132208	0.110056	0.129372	0.123634	0.130152	0.14308	0.129625	0.107151	0.134653	0.146579	0.112786	0.125903	0.146119	0.117612	0	2.935e-08	0	High	26.67	0.0511286	High	30.7	0.0202145	High	41.32	0.00178204
ANVIILSEDSSEIDEK	3	1	1	Q09409	N-Term(iTRAQ8plex); S7(Phospho); S10(Phospho); S11(Phospho); K16(iTRAQ8plex)	2610.18	S(7): 100.0; S(10): 100.0; S(11): 100.0			0.173845			0.154071			0.0990132			0.0891462			0.127171			0.13696			0.120501			0.112023	0	3.857e-08	0							High	47.3	0.000315624
ANVIILSEDSSEIDEK	19	1	1	Q09409	N-Term(iTRAQ8plex); S7(Phospho); S11(Phospho); K16(iTRAQ8plex)	2530.22	S(7): 100.0; S(10): 1.1; S(11): 98.9		0.118291	0.14487		0.114565	0.145741		0.12619	0.117305		0.143334	0.084455		0.151601	0.123499		0.0760384	0.123001		0.135942	0.117089		0.120127	0.142133	0	6.632e-09	0				High	39.35	0.00254938	High	48.23	0.000327685
ANVQGESGSVTEITSEEK	3	1	1	Q18315	N-Term(iTRAQ8plex); S9(Phospho); K18(iTRAQ8plex)	2553.25	S(7): 0.0; S(9): 100.0; T(11): 0.0; T(14): 0.0; S(15): 0.0		0.143126	0.163033		0.140793	0.160413		0.138331	0.130811		0.106678	0.0894549		0.128649	0.116109		0.0992812	0.112417		0.103812	0.120766		0.137027	0.106996	0	4.862e-16	0				High	62.91	1.06174e-05	High	55.21	6.17666e-05
ANVVSDSSEIVLNGGSK	25	1	1	G5EEK9	N-Term(iTRAQ8plex); S7(Phospho); K17(iTRAQ8plex)	2364.22	S(5): 0.0; S(7): 99.1; S(8): 0.9; S(16): 0.0	0.0827802	0.0673262	0.11399	0.0900013	0.0937	0.126174	0.111614	0.107185	0.125075	0.101222	0.116877	0.108818	0.124345	0.119198	0.134492	0.158864	0.16046	0.130155	0.185057	0.177849	0.135304	0.14203	0.125878	0.121064	0	1.276e-10	0	High	64.36	7.87841e-06	High	62.47	1.20326e-05	High	53.3	0.000100329
APAAAGGASPTAGAPK	2	1	1	Q9XVT6	N-Term(iTRAQ8plex); S9(Phospho); K16(iTRAQ8plex)	1983.04	S(9): 100.0; T(11): 0.0	0.12732	0.125651		0.141288	0.127574		0.144945	0.12965		0.103146	0.116076		0.107278	0.124807		0.126966	0.111528		0.109317	0.131981		0.139739	0.132732		0	4.862e-16	0	High	58.4	2.25489e-05	High	52.45	9.58517e-05
APAAASSTTAAAASTSTEFPVGEEIVADTNEK	4	1	1	O18015	N-Term(iTRAQ8plex); T17(Phospho); K32(iTRAQ8plex)	3782.86	S(6): 0.0; S(7): 0.0; T(8): 0.0; T(9): 0.0; S(14): 2.0; T(15): 2.0; S(16): 2.0; T(17): 94.0; T(29): 0.0			0.152498			0.133873			0.154807			0.0754838			0.114171			0.0778289			0.181688			0.10965	0	5.263e-13	0							High	60.44	3.47905e-05
APAPPTPPPQNSK	9	1	1	Q19275	N-Term(iTRAQ8plex); T6(Phospho); K13(iTRAQ8plex)	1990.06	T(6): 100.0; S(12): 0.0	0.145797	0.11673	0.119878	0.125933	0.111886	0.129021	0.138909	0.123892	0.139654	0.121704	0.137902	0.111801	0.111662	0.127255	0.130525	0.115286	0.116999	0.125138	0.120222	0.132156	0.115193	0.120478	0.131246	0.109467	0	6.404e-09	0	High	32.76	0.00934856	High	28.35	0.0242721	High	63.42	7.96229e-06
APARSPIHDHER	3	1	1	Q9U1S8	N-Term(iTRAQ8plex); S5(Phospho)	1769.87	S(5): 100.0	0.132418	0.118572		0.115285	0.130686		0.150733	0.12688		0.125914	0.125932		0.108009	0.117068		0.118199	0.11148		0.112524	0.135442		0.134049	0.13394		0	0.000229	1	High	22.06	0.072498	High	11.81	0.764642
APATPHPAK	1	1	1	O45181	N-Term(iTRAQ8plex); T4(Phospho); K9(iTRAQ8plex)	1577.86	T(4): 100.0			0.1235			0.143575			0.140224			0.116241			0.129922			0.106857			0.113467			0.126215	0	1.733e-06	0							High	33.14	0.00820138
APAVPITPTEPASPVESPVK	3	1	1	O01820	N-Term(iTRAQ8plex); S13(Phospho); S17(Phospho); K20(iTRAQ8plex)	2755.42	T(7): 0.0; T(9): 0.0; S(13): 100.0; S(17): 100.0	0.111084		0.15354	0.119543		0.103609	0.174858		0.124729	0.096172		0.0962999	0.0930569		0.118662	0.122916		0.11799	0.133174		0.136296	0.149196		0.14458	0	9.424e-07	0	High	33.61	0.0124556				High	43.61	0.00126516
APAVPITPTEPASPVESPVK	2	1	1	O01820	N-Term(iTRAQ8plex); T7(Phospho); S13(Phospho); S17(Phospho); K20(iTRAQ8plex)	2835.39	T(7): 98.1; T(9): 1.9; S(13): 100.0; S(17): 100.0			0.142462			0.147965			0.137483			0.0948309			0.119007			0.106217			0.123256			0.120753	0	3.359e-05	0							High	34.54	0.0100195
APEAAPQGSEAPGNPAEAEDSDEDIADALK	15	1	1	O61900	N-Term(iTRAQ8plex); S21(Phospho); K30(iTRAQ8plex)	3653.7	S(9): 0.0; S(21): 100.0		0.163138	0.139751		0.123124	0.168024		0.103635	0.116033		0.11373	0.0626613		0.111235	0.0932284		0.123651	0.110439		0.115887	0.143288		0.116182	0.1425	0	2.615e-07	0				High	22.27	0.18855	High	40.78	0.00257366
APEPVECVGSRPSSTGLK	3	1	1	Q20898	N-Term(iTRAQ8plex); C7(Carbamidomethyl); S10(Phospho); K18(iTRAQ8plex)	2559.31	S(10): 97.4; S(13): 1.3; S(14): 1.3; T(15): 0.0		0.122965			0.142228			0.105266			0.158928			0.1437			0.0940869			0.0878213			0.145005		0	0.0005794	1				High	13.23	1.05287
APESGSPDFPVPDAPLTVR	6	1	1	Q9N3F2	N-Term(iTRAQ8plex); S6(Phospho)	2336.16	S(4): 50.0; S(6): 50.0; T(17): 0.0		0.108334	0.168797		0.124329	0.148724		0.117787	0.142186		0.125387	0.149699		0.119923	0.0724286		0.131475	0.0770406		0.125136	0.107844		0.147628	0.114274	0	0.004617	0				High	22.46	0.105847	High	18.96	0.25475
APESPVTER	5	1	1	P53439	N-Term(iTRAQ8plex); S4(Phospho)	1369.67	S(4): 100.0; T(7): 0.0	0.130026	0.133061	0.149464	0.126019	0.128934	0.135042	0.144527	0.123215	0.132369	0.113184	0.123192	0.13218	0.110549	0.121817	0.104744	0.118257	0.110499	0.0960087	0.123648	0.116051	0.117715	0.132708	0.142792	0.132478	0	2.388e-06	0	High	19.03	0.0618878	High	29.33	0.00577571	High	50.26	4.70945e-05
APETPPSSSPSVR	2	1	1	A3QMD7	N-Term(iTRAQ8plex); T4(Phospho)	1695.82	T(4): 100.0; S(7): 0.0; S(8): 0.0; S(9): 0.0; S(11): 0.0	0.126576	0.109834		0.1339	0.121735		0.118461	0.11787		0.120939	0.12766		0.113978	0.118012		0.123831	0.113842		0.118598	0.147305		0.143717	0.143741		0	5.064e-07	0	High	38.15	0.00212056	High	35.51	0.00366953
APETPPSSSPSVR	8	1	1	A3QMD7	N-Term(iTRAQ8plex); T4(Phospho); S9(Phospho)	1775.79	T(4): 100.0; S(7): 0.0; S(8): 1.0; S(9): 97.9; S(11): 1.0	0.134657	0.115603	0.139828	0.135137	0.13576	0.128373	0.141336	0.117169	0.1376	0.113735	0.121666	0.119933	0.154798	0.16328	0.117496	0.0984404	0.11542	0.11378	0.100849	0.112156	0.119397	0.121049	0.118946	0.122779	0	5.922e-06	0	High	26.96	0.0139954	High	35.96	0.00176191	High	31.69	0.0041675
APGPAPYSSRTSVMNSSGR	8	0	0		N-Term(iTRAQ8plex); Y7(Phospho); S12(Phospho); S17(Phospho)	2466.03	Y(7): 40.2; S(8): 40.2; S(9): 40.2; T(11): 40.2; S(12): 40.2; S(16): 49.5; S(17): 49.5																									0.005	0.06352	1							High	12.2	0.473009
APGSDSESDDEQTIANAEK	20	1	1	Q9NEL2	N-Term(iTRAQ8plex); S4(Phospho); S6(Phospho); K19(iTRAQ8plex)	2732.15	S(4): 99.7; S(6): 93.8; S(8): 3.3; T(13): 3.3	0.129796	0.114931	0.130575	0.142086	0.119209	0.164546	0.115114	0.1268	0.136557	0.072685	0.0995993	0.0893989	0.107183	0.11957	0.121169	0.130486	0.126587	0.122725	0.144496	0.130758	0.136261	0.158153	0.162546	0.0938952	0	0.00221	0	High	18.31	0.194055	High	21.38	0.0811474	High	27.68	0.0183404
APGSDSESDDEQTIANAEK	12	1	1	Q9NEL2	N-Term(iTRAQ8plex); S4(Phospho); S6(Phospho); S8(Phospho); K19(iTRAQ8plex)	2812.15	S(4): 100.0; S(6): 100.0; S(8): 100.0; T(13): 0.0		0.160362	0.171377		0.14658	0.168395		0.113146	0.103563		0.118432	0.0633586		0.121931	0.124041		0.112448	0.116391		0.0833488	0.117184		0.140378	0.13569	0	4.007e-05	0				High	18.17	0.0998255	High	27.62	0.0171252
APGVQTVPSSDEEEEDDELQVVK	5	1	1	Q20720	N-Term(iTRAQ8plex); S10(Phospho); K23(iTRAQ8plex)	3188.53	T(6): 33.3; S(9): 33.3; S(10): 33.3	0.143941		0.143696	0.098838		0.13426	0.152153		0.123703	0.060012		0.0299083	0.124088		0.129675	0.10491		0.116966	0.20695		0.165729	0.109108		0.138311	0	7.138e-06	0	High	24.7	0.101145				High	28.49	0.0420491
APGVQTVPSSDEEEEDDELQVVK	11	1	1	Q20720	N-Term(iTRAQ8plex); S9(Phospho); S10(Phospho); K23(iTRAQ8plex)	3268.49	T(6): 100.0; S(9): 50.0; S(10): 50.0		0.126465	0.172242		0.125726	0.143646		0.126807	0.104709		0.132279	0.0700274		0.138627	0.126092		0.0980999	0.0948905		0.10037	0.145101		0.14157	0.123417	0	1.637e-06	0				High	28.37	0.0352221	High	34.75	0.00834064
APIAQAECSDTDYDTAR	1	1	1	Q11179	N-Term(iTRAQ8plex); C8(Carbamidomethyl); S9(Phospho)	2267.98	S(9): 49.7; T(11): 49.7; Y(13): 0.6; T(15): 0.0			0.103047			0.138812			0.147799			0.132793			0.135404			0.103403			0.101188			0.137554	0	0.003452	0							High	16.52	0.220615
APKSDEEDEEVEK	2	1	1	Q18241	N-Term(iTRAQ8plex); K3(iTRAQ8plex); S4(Phospho); K13(iTRAQ8plex)	2497.24	S(4): 100.0	0.145375	0.116437		0.142944	0.127175		0.142281	0.130017		0.103403	0.134801		0.122489	0.14556		0.102148	0.118004		0.114507	0.112263		0.126854	0.115742		0	0.0004561	1	High	15.93	0.55266	High	22.84	0.109199
APLAEGESTVVANSPLVENLPITFEK	2	1	1	H2KZT8	N-Term(iTRAQ8plex); T9(Phospho); K26(iTRAQ8plex)	3413.81	S(8): 49.5; T(9): 49.5; S(14): 1.1; T(23): 0.0			0.142899			0.106911			0.129747			0.11952			0.0862165			0.0851636			0.134211			0.195331	0	0.0002713	0							High	29.17	0.030386
APLETIYDESLNK	1	1	1	Q20305	N-Term(iTRAQ8plex); S10(Phospho); K13(iTRAQ8plex)	2181.11	T(5): 0.0; Y(7): 1.2; S(10): 98.8			0.160478			0.147416			0.0965891			0.128912			0.107328			0.106314			0.101593			0.151369	0.002	0.02849	0							High	27.97	0.0292046
APLLTEQQHQPESGEESDGEGFGSK	9	1	1	Q17490	N-Term(iTRAQ8plex); S13(Phospho); K25(iTRAQ8plex)	3345.56	T(5): 0.0; S(13): 50.0; S(17): 50.0; S(24): 0.0	0.111561	0.105887	0.118975	0.130081	0.11577	0.125661	0.137405	0.124947	0.119036	0.099782	0.112512	0.0723793	0.110434	0.142625	0.128223	0.143955	0.142285	0.130954	0.139765	0.114527	0.186454	0.125557	0.139382	0.118318	0	5.142e-14	0	High	17.53	0.506853	High	19.32	0.337401	High	18.04	0.438131
APLLTEQQHQPESGEESDGEGFGSK	10	1	1	Q17490	N-Term(iTRAQ8plex); S13(Phospho); S17(Phospho); K25(iTRAQ8plex)	3425.53	T(5): 0.0; S(13): 100.0; S(17): 100.0; S(24): 0.0	0.132004	0.138128	0.169291	0.136821	0.135244	0.134938	0.153647	0.113719	0.135076	0.0788001	0.148711	0.0903961	0.099499	0.102963	0.117243	0.119192	0.129464	0.123985	0.142889	0.0786914	0.106929	0.131854	0.15308	0.115451	0	2.491e-06	0	High	27.14	0.0446285	High	20.61	0.189868	High	32.15	0.0146898
APLQTSSK	1	0	0		N-Term(iTRAQ8plex); S7(Phospho); K8(iTRAQ8plex)	1519.83	T(5): 0.0; S(6): 50.0; S(7): 50.0																									0.008	0.09712	0							High	15.41	0.437365
APNTSTSRPPSSLASPLGGSGR	5	1	1	H2FLG5	N-Term(iTRAQ8plex); S15(Phospho)	2481.23	T(4): 0.0; S(5): 0.0; T(6): 0.0; S(7): 0.0; S(11): 0.0; S(12): 0.0; S(15): 100.0; S(20): 0.0	0.122294	0.12854		0.126944	0.120908		0.145602	0.118744		0.118184	0.130821		0.12028	0.12485		0.118926	0.125752		0.12127	0.109391		0.122169	0.139081		0	0.001851	1	High	23.47	0.09198	High	24.07	0.0793277
APPETSPTR	2	1	1	Q9N370	N-Term(iTRAQ8plex); S6(Phospho)	1339.65	T(5): 0.8; S(6): 49.6; T(8): 49.6	0.132264	0.115927		0.130517	0.136821		0.131198	0.106678		0.128813	0.13479		0.114049	0.130474		0.124929	0.115961		0.114312	0.13453		0.123918	0.124818		0.002	0.0299	0	High	20.57	0.0574436	High	19.15	0.0899978
APPPALPLSPIVQK	6	1	1	Q09649	N-Term(iTRAQ8plex); S9(Phospho); K14(iTRAQ8plex)	2116.24	S(9): 100.0	0.134234	0.115191	0.139603	0.135446	0.121551	0.143609	0.139625	0.110892	0.117094	0.113684	0.130831	0.109621	0.109471	0.13107	0.119507	0.111645	0.120717	0.127124	0.139414	0.128264	0.120381	0.112516	0.138345	0.11693	0	6.72e-07	0	High	18.12	0.237422	High	22.23	0.0882657	High	39.69	0.00149285
APPPAQSDEDDSDSDDAPAAPR	1	1	1	Q9U2M1	N-Term(iTRAQ8plex); S7(Phospho); S12(Phospho); S14(Phospho)	2768.03	S(7): 100.0; S(12): 100.0; S(14): 100.0		0.13154			0.104907			0.112651			0.0980239			0.159595			0.122526			0.121027			0.14973		0	1.007e-05	0				High	28.9	0.00444446
APPPSFPTLFSPTESK	2	1	1	G5EFZ9	N-Term(iTRAQ8plex); S5(Phospho); K16(iTRAQ8plex)	2391.24	S(5): 96.1; T(8): 1.9; S(11): 1.9; T(13): 0.0; S(15): 0.0	0.125422	0.098629		0.113347	0.113574		0.151411	0.132881		0.104024	0.151838		0.107128	0.130126		0.141053	0.138358		0.105014	0.113033		0.152601	0.121562		0	0.0004765	0	High	12.91	1.14105	High	24.52	0.0794662
APPPVPQSPLR	3	1	1	Q7JP67	N-Term(iTRAQ8plex); S8(Phospho)	1542.83	S(8): 100.0	0.143608	0.118664	0.142561	0.117415	0.128517	0.141626	0.143183	0.128768	0.117835	0.124407	0.127271	0.122146	0.10465	0.132397	0.134838	0.122446	0.113542	0.115069	0.113883	0.120178	0.1116	0.130408	0.130662	0.114326	0.002	0.02216	0	High	17.11	0.306394	High	14.94	0.468115	High	17.33	0.262596
APPSIYGEPK	3	1	1	Q21465	N-Term(iTRAQ8plex); S4(Phospho); K10(iTRAQ8plex)	1746.93	S(4): 99.2; Y(6): 0.8	0.104155		0.121422	0.127256		0.120257	0.135586		0.126711	0.137532		0.125169	0.110771		0.125132	0.118425		0.115728	0.119086		0.136737	0.147189		0.126008	0	0.0001198	0	High	15.3	0.438255				High	35.56	0.00408618
APPSPAANATPTEHPLTTAQQNK	79	1	1	P53585	N-Term(iTRAQ8plex); S4(Phospho); K23(iTRAQ8plex)	3030.54	S(4): 100.0; T(10): 0.0; T(12): 0.0; T(17): 0.0; T(18): 0.0	0.131618	0.11723	0.144939	0.124557	0.123258	0.134805	0.129846	0.118725	0.117951	0.138416	0.138368	0.114773	0.101513	0.117147	0.126797	0.112313	0.107085	0.116924	0.112672	0.121945	0.116958	0.136529	0.137446	0.122263	0	4.862e-16	0	High	39.91	0.00333847	High	37.83	0.00524116	High	36.1	0.0077937
APPSPPAPVMHSPPR	1	1	1	Q22836	N-Term(iTRAQ8plex); S4(Phospho)	1921.96	S(4): 100.0; S(12): 0.0	0.1525			0.120649			0.135632			0.113791			0.101454			0.13076			0.118434			0.12678			0	1.241e-08	0	High	36.93	0.00315305
APPSPPAPVMHSPPR	6	1	1	Q22836	N-Term(iTRAQ8plex); S4(Phospho); M10(Oxidation); S12(Phospho)	2017.93	S(4): 100.0; S(12): 100.0	0.117394	0.12177	0.143991	0.124877	0.115079	0.123565	0.137105	0.13467	0.1291	0.108406	0.115724	0.123686	0.112211	0.132392	0.111347	0.147432	0.130663	0.124142	0.124201	0.127736	0.123368	0.128374	0.129176	0.118393	0	0.004588	0	High	20.18	0.104095	High	33.81	0.00449183	High	17.73	0.189737
APPSPPAPVMHSPPR	10	1	1	Q22836	N-Term(iTRAQ8plex); S4(Phospho); S12(Phospho)	2001.93	S(4): 100.0; S(12): 100.0	0.121564	0.111457	0.128816	0.127644	0.104649	0.123273	0.135197	0.11415	0.132604	0.113779	0.126962	0.114073	0.126385	0.123943	0.125384	0.119736	0.141022	0.123472	0.116415	0.144642	0.124225	0.133769	0.141496	0.126578	0	3.71e-08	0	High	48.84	0.000161965	High	56.46	2.8017e-05	High	46.5	0.00028096
APPSPPAPVMHSPPRK	8	1	1	Q22836	N-Term(iTRAQ8plex); S4(Phospho); M10(Oxidation); S12(Phospho); K16(iTRAQ8plex)	2450.22	S(4): 100.0; S(12): 100.0	0.120293	0.120062	0.128717	0.151065	0.120755	0.132578	0.141245	0.120065	0.116022	0.114182	0.13819	0.117264	0.121095	0.118925	0.130785	0.120115	0.121874	0.119405	0.122171	0.116315	0.119313	0.109834	0.137189	0.127407	0	0.001531	1	High	16.84	0.435765	High	25.62	0.0594922	High	16.64	0.475811
APPSPPAPVMHSPPRK	13	1	1	Q22836	N-Term(iTRAQ8plex); S4(Phospho); S12(Phospho); K16(iTRAQ8plex)	2434.23	S(4): 100.0; S(12): 100.0	0.123895	0.109337	0.127745	0.13145	0.120685	0.126642	0.147034	0.122883	0.121626	0.131858	0.13057	0.129892	0.104058	0.130557	0.120985	0.106976	0.109306	0.120953	0.114177	0.130442	0.123862	0.139972	0.14146	0.127777	0	0.0004765	1	High	39.77	0.00230911	High	43.9	0.000892163	High	33.23	0.0100771
APPSSNEYEEER	8	1	1	G5EGF7	N-Term(iTRAQ8plex); S5(Phospho)	1791.77	S(4): 0.8; S(5): 99.2; Y(8): 0.0	0.125335	0.127282	0.137152	0.130408	0.120872	0.144853	0.14847	0.136563	0.130735	0.103606	0.103459	0.0866413	0.107073	0.123273	0.125136	0.126484	0.111335	0.124611	0.117888	0.127746	0.125444	0.14226	0.14253	0.125427	0	5.695e-10	0	High	59.01	7.28497e-06	High	59.6	6.24993e-06	High	33.97	0.00232503
APPTYDVDSGSDSDQPK	5	1	1	Q23670	N-Term(iTRAQ8plex); S9(Phospho); S11(Phospho); K17(iTRAQ8plex)	2547.11	T(4): 0.0; Y(5): 0.0; S(9): 100.0; S(11): 99.9; S(13): 0.1	0.127796		0.134885	0.152784		0.139752	0.131453		0.113778	0.113897		0.0855749	0.0920653		0.12921	0.131667		0.123834	0.100596		0.13935	0.149741		0.131937	0	0.0005984	0	High	10.38	1.08572				High	19.86	0.129612
APPTYDVDSGSDSDQPK	1	1	1	Q23670	N-Term(iTRAQ8plex); S9(Phospho); S11(Phospho); S13(Phospho); K17(iTRAQ8plex)	2627.08	T(4): 0.0; Y(5): 0.0; S(9): 100.0; S(11): 100.0; S(13): 100.0			0.123685			0.149893			0.114088			0.071838			0.148319			0.132321			0.123431			0.136425	0	0.004878	0							High	13.51	0.325329
APPVEDDPTDPTDSQVSTVSSIIPVSSPR	2	0	0		N-Term(iTRAQ8plex); S27(Phospho)	3377.63	T(9): 0.0; T(12): 0.0; S(14): 0.0; S(17): 0.0; T(18): 0.0; S(20): 0.0; S(21): 0.0; S(26): 50.0; S(27): 50.0																									0.001	0.006055	0				High	14.63	1.1002
APQELDPTNPYYPQTVYNSNQSK	6	1	1	Q10023	N-Term(iTRAQ8plex); S22(Phospho); K23(iTRAQ8plex)	3342.61	T(8): 0.0; Y(11): 0.0; Y(12): 0.0; T(15): 0.0; Y(17): 0.0; S(19): 0.0; S(22): 100.0	0.130745	0.151962	0.165344	0.118878	0.144424	0.11053	0.141453	0.141654	0.109011	0.122386	0.128791	0.159338	0.13902	0.108768	0.121569	0.118963	0.130886	0.123949	0.112918	0.0905062	0.0796983	0.112621	0.103009	0.120023	0	1.603e-07	0	High	52.26	0.000193442	High	40.1	0.00317602	High	28.43	0.0462945
APQEPRPELENTVEDDEDDEQVDGTR	3	1	1	Q93791	N-Term(iTRAQ8plex); T12(Phospho)	3367.47	T(12): 100.0; T(25): 0.0	0.161496	0.107533		0.169375	0.119555		0.120891	0.13461		0.0557898	0.134665		0.0827389	0.139088		0.114796	0.141498		0.145696	0.0924922		0.14773	0.13056		0	1.287e-10	1	High	57.54	3.99088e-05	High	39.61	0.00252704
APRDSADNSR	1	2	1	Q23551	N-Term(iTRAQ8plex); S5(Phospho)	1472.67	S(5): 100.0; S(9): 0.0	0.139498			0.119043			0.125865			0.106056			0.100969			0.128005			0.136026			0.144537			0	0.0024	1	High	14.34	0.180383
APRLSDQELESESQK	2	1	1	O01299	N-Term(iTRAQ8plex); S5(Phospho); K15(iTRAQ8plex)	2405.22	S(5): 100.0; S(11): 0.0; S(13): 0.0	0.134692		0.143888	0.11385		0.159867	0.143169		0.116564	0.13338		0.112173	0.122231		0.113501	0.115333		0.109321	0.108479		0.114508	0.128866		0.130179	0	5.808e-05	1	High	16.3	0.505181				High	18.97	0.27001
APSAMSQPIATAENQK	6	1	1	G5EEG8	N-Term(iTRAQ8plex); S3(Phospho); M5(Oxidation); K16(iTRAQ8plex)	2348.18	S(3): 100.0; S(6): 0.0; T(11): 0.0	0.130993	0.116539	0.154302	0.135033	0.120367	0.135989	0.129985	0.116351	0.135084	0.123922	0.144794	0.106264	0.106603	0.119806	0.125129	0.125532	0.10911	0.115232	0.116486	0.139541	0.116421	0.129299	0.133491	0.10504	0	1.472e-07	0	High	45.61	0.000570188	High	30.72	0.01758	High	43.98	0.000851882
APSAMSQPIATAENQK	3	1	1	G5EEG8	N-Term(iTRAQ8plex); S3(Phospho); M5(Oxidation); S6(Phospho); K16(iTRAQ8plex)	2428.13	S(3): 100.0; S(6): 100.0; T(11): 0.0	0.13234		0.122728	0.14294		0.1198	0.138231		0.140354	0.10685		0.104972	0.0974687		0.139242	0.126945		0.11842	0.108399		0.128827	0.145605		0.125658	0	4.965e-07	0	High	32.22	0.00977659				High	17.74	0.296151
APSAMSQPIATAENQK	2	1	1	G5EEG8	N-Term(iTRAQ8plex); S3(Phospho); S6(Phospho); K16(iTRAQ8plex)	2412.13	S(3): 100.0; S(6): 100.0; T(11): 0.0	0.145127		0.106245	0.151416		0.138085	0.158247		0.174681	0.121845		0.11357	0.10667		0.126788	0.110604		0.0942194	0.073915		0.104823	0.132175		0.141588	0	4.92e-06	0	High	42.29	0.000956126				High	28.61	0.0259604
APSAMSQPIATAENQK	1	1	1	G5EEG8	N-Term(iTRAQ8plex); S6(Phospho); K16(iTRAQ8plex)	2332.18	S(3): 0.0; S(6): 100.0; T(11): 0.0	0.130914			0.129045			0.14566			0.114567			0.108509			0.10806			0.108976			0.15427			0	5.449e-06	0	High	22.53	0.109739
APSAPVLSAAPPK	2	0	0		N-Term(iTRAQ8plex); S3(Phospho); K13(iTRAQ8plex)	1894.06	S(3): 100.0; S(8): 0.0																									0	0.00348	0	High	11.07	0.906688	High	17.53	0.208392
APSASPPR	6	1	1	Q966L6	N-Term(iTRAQ8plex); S3(Phospho); S5(Phospho)	1246.55	S(3): 100.0; S(5): 100.0	0.135526	0.125173	0.124199	0.118731	0.106841	0.114699	0.135132	0.118472	0.133824	0.110077	0.122165	0.114397	0.134272	0.126202	0.14159	0.114145	0.11333	0.121268	0.122458	0.139787	0.12893	0.128917	0.139164	0.121092	0.001	0.01583	0	High	16.56	0.0563041	High	16.86	0.0340004	High	14.39	0.0927983
APSASPPR	1	1	1	Q966L6	N-Term(iTRAQ8plex); S5(Phospho)	1166.58	S(3): 0.0; S(5): 100.0	0.11799			0.11316			0.134471			0.12205			0.113521			0.129048			0.122355			0.147405			0.004	0.04774	0	High	13.83	0.45747
APSATAIER	3	1	1	O01761	N-Term(iTRAQ8plex); S3(Phospho)	1299.66	S(3): 100.0; T(5): 0.0	0.119682	0.116356		0.11064	0.118905		0.13768	0.122721		0.120479	0.117909		0.109701	0.126943		0.132602	0.112444		0.147346	0.144816		0.12187	0.1396		0	0.0004765	0	High	23.55	0.0412868	High	28.7	0.0142316
APSAVFGALK	1	0	0		N-Term(iTRAQ8plex); S3(Phospho); K10(iTRAQ8plex)	1648.93	S(3): 100.0																									0.001	0.007263	0							High	17.66	0.345362
APSDMSAGR	2	2	1	G5EFM4	N-Term(iTRAQ8plex); S6(Phospho)	1275.57	S(3): 0.0; S(6): 100.0	0.119928	0.102818		0.112896	0.095047		0.153942	0.116045		0.138479	0.107956		0.148427	0.224245		0.0953321	0.0998455		0.116651	0.129317		0.114345	0.124726		0	0.004873	0	High	21.12	0.018158	High	13.91	0.0853531
APSEATER	2	1	1	G5EGI1	N-Term(iTRAQ8plex); S3(Phospho)	1244.58	S(3): 100.0; T(6): 0.0	0.123712		0.135653	0.12162		0.140335	0.138277		0.153492	0.123457		0.107137	0.125288		0.12017	0.111318		0.0974216	0.108047		0.127564	0.148282		0.118226	0.002	0.02381	0	High	12.59	0.0578348				High	10.04	0.183304
APSEEHTLANYAYVNR	1	2	1	Q94392	N-Term(iTRAQ8plex); S3(Phospho)	2219.03	S(3): 100.0; T(7): 0.0; Y(11): 0.0; Y(13): 0.0	0.140422			0.109195			0.12867			0.0978584			0.126222			0.12843			0.138531			0.130673			0	0.0001126	0	High	22.18	0.0792997
APSEEPTSSSNK	3	1	1	Q09463	N-Term(iTRAQ8plex); S3(Phospho); K12(iTRAQ8plex)	1921.93	S(3): 100.0; T(7): 0.0; S(8): 0.0; S(9): 0.0; S(10): 0.0	0.127083	0.10726	0.135469	0.140315	0.13436	0.149798	0.120879	0.12955	0.119783	0.11051	0.13754	0.114707	0.122773	0.130504	0.12175	0.10509	0.0966584	0.122393	0.130882	0.127265	0.119707	0.142468	0.136863	0.116392	0	1.046e-06	0	High	37.49	0.00246859	High	48.68	0.000182273	High	44.28	0.000509486
APSEESIQK	5	1	1	Q09221	N-Term(iTRAQ8plex); S3(Phospho); K9(iTRAQ8plex)	1676.86	S(3): 100.0; S(6): 0.0	0.117578	0.12058	0.132769	0.126393	0.123018	0.124078	0.148131	0.128748	0.127012	0.132241	0.137143	0.115839	0.116729	0.126896	0.130318	0.11405	0.112906	0.126471	0.112795	0.118777	0.126406	0.132083	0.131034	0.115846	0	7.697e-05	0	High	35.9	0.00314873	High	34.6	0.00423019	High	23.09	0.0564544
APSEESIQK	5	1	1	Q09221	N-Term(iTRAQ8plex); S3(Phospho); S6(Phospho); K9(iTRAQ8plex)	1756.83	S(3): 100.0; S(6): 100.0	0.109764	0.119866	0.126046	0.105789	0.116095	0.117631	0.145062	0.127918	0.12531	0.119834	0.121459	0.117817	0.120804	0.137335	0.137874	0.147821	0.122858	0.13175	0.121324	0.129961	0.125121	0.129602	0.121481	0.116469	0	0.005585	0	High	21.56	0.0698232	High	28.25	0.0148127	High	31.77	0.00688558
APSEPVGEVQEEIR	1	0	0		N-Term(iTRAQ8plex); S3(Phospho)	1923.93	S(3): 100.0																									0.001	0.0108	0				High	15.21	0.388678
APSFSMFHR	4	1	1	G5EEG8	N-Term(iTRAQ8plex); S3(Phospho)	1463.68	S(3): 100.0; S(5): 0.0		0.104554	0.144184		0.128943	0.157741		0.136861	0.102728		0.139952	0.0825685		0.141287	0.127447		0.0963504	0.117596		0.117971	0.165711		0.137522	0.102025	0	3.107e-05	0				High	31.88	0.00428099	High	19.76	0.0729204
APSFSMFHR	2	1	1	G5EEG8	N-Term(iTRAQ8plex); S3(Phospho); M6(Oxidation)	1479.68	S(3): 100.0; S(5): 0.0			0.129814			0.143338			0.131068			0.121123			0.113483			0.129207			0.121547			0.106776	0	0.000101	0							High	29.4	0.00740559
APSGSLQSEV	4	1	1	Q9GYM4	N-Term(iTRAQ8plex); S3(Phospho)	1358.65	S(3): 100.0; S(5): 0.0; S(8): 0.0	0.143946	0.111862		0.112612	0.120844		0.121908	0.121598		0.129684	0.131903		0.127108	0.134143		0.0992366	0.108678		0.122617	0.132403		0.142887	0.137231		0	0.0008609	0	High	27.09	0.00830594	High	38.91	0.000565526
APSGSLQSEV	1	1	1	Q9GYM4	N-Term(iTRAQ8plex); S3(Phospho); S5(Phospho); S8(Phospho)	1518.58	S(3): 100.0; S(5): 100.0; S(8): 100.0		0.118098			0.134783			0.131917			0.109937			0.107038			0.131976			0.126229			0.140022		0.008	0.1047	0				High	25.38	0.00289048
APSHDGHVPEYGVNCAR	2	2	2	Q22000;Q2V4U0	N-Term(iTRAQ8plex); S3(Phospho); C15(Carbamidomethyl)	2250	S(3): 100.0; Y(11): 0.0																									0	0.004788	0	High	10.12	1.15757	High	15.54	0.337898
APSIYESIGAPQMVQLQSEADFQQGQYEPK	2	1	1	I2HAA6	N-Term(iTRAQ8plex); S3(Phospho); Y5(Phospho); M13(Oxidation); S18(Phospho); K30(iTRAQ8plex)	4203.89	S(3): 98.0; Y(5): 51.0; S(7): 51.0; S(18): 96.0; Y(27): 3.9			0.215686			0.258241			0.0868376			0.0864127			0.0869832			0.0867859			0.0893426			0.0897104	0.001	0.008971	0							High	17.08	0.585695
APSLAPSTAK	4	1	1	P54244	N-Term(iTRAQ8plex); S3(Phospho); K10(iTRAQ8plex)	1630.9	S(3): 100.0; S(7): 0.0; T(8): 0.0	0.121081	0.121727	0.119907	0.107857	0.115507	0.127039	0.126404	0.13179	0.131481	0.133095	0.126972	0.123836	0.106655	0.114116	0.121947	0.130105	0.114437	0.116419	0.130678	0.129105	0.136031	0.144125	0.146347	0.122651	0	4.862e-16	0	High	14.06	0.551666	High	41.11	0.00108425	High	23.47	0.0625194
APSLENVAK	7	1	1	Q19663	N-Term(iTRAQ8plex); S3(Phospho); K9(iTRAQ8plex)	1616.88	S(3): 100.0	0.122755	0.114222	0.123628	0.122624	0.114547	0.113231	0.137854	0.120438	0.128469	0.129047	0.126993	0.124627	0.109063	0.124654	0.123033	0.126294	0.11885	0.136049	0.118111	0.149861	0.132107	0.131131	0.128522	0.118856	0	4.075e-05	0	High	37.95	0.00183572	High	24.99	0.0362915	High	11.03	0.962409
APSMGIHR	2	1	1	Q20430	N-Term(iTRAQ8plex); S3(Phospho)	1252.61	S(3): 100.0	0.126024			0.120961			0.150389			0.124521			0.115099			0.118049			0.106939			0.137765			0.001	0.009593	0	High	15.34	0.149132
APSMGIHR	1	1	1	Q20430	N-Term(iTRAQ8plex); S3(Phospho); M4(Oxidation)	1268.61	S(3): 100.0			0.127615			0.12833			0.173512			0.113256			0.133017			0.115899			0.0964991			0.111873	0	0.000627	0							High	23.95	0.0189277
APSNIFDDSFDPR	2	1	1	O76337	N-Term(iTRAQ8plex); S9(Phospho)	1864.85	S(3): 50.0; S(9): 50.0			0.128609			0.06328			0.109501			0.142306			0.125302			0.157633			0.15398			0.119389	0.009	0.1098	0							High	16.66	0.171541
APSPAPTSGDR	5	1	1	Q20456	N-Term(iTRAQ8plex); S3(Phospho)	1439.68	S(3): 100.0; T(7): 0.0; S(8): 0.0	0.120849	0.110756	0.107396	0.116164	0.120932	0.121011	0.134752	0.114215	0.125502	0.124234	0.117489	0.113034	0.129055	0.128266	0.127282	0.124513	0.113078	0.136023	0.126057	0.137533	0.139482	0.124375	0.136132	0.130271	0	0.001809	0	High	20.04	0.055982	High	15.86	0.145274	High	21.45	0.040104
APSPDPDYSPPLSR	1	1	1	Q8MQE6	N-Term(iTRAQ8plex); S3(Phospho); S9(Phospho)	1962.85	S(3): 100.0; Y(8): 50.0; S(9): 50.0; S(13): 0.0			0.16923			0.158004			0.1239			0.117233			0.104423			0.0919432			0.121537			0.113728	0	0.0003435	0							High	20.97	0.0543887
APSPLVTSER	3	1	1	Q21977	N-Term(iTRAQ8plex); S3(Phospho)	1440.74	S(3): 100.0; T(7): 0.0; S(8): 0.0	0.166174	0.164913	0.170104	0.147172	0.148895	0.139603	0.145681	0.135354	0.12954	0.141282	0.156616	0.143857	0.100656	0.103997	0.112496	0.0907357	0.0761294	0.0918717	0.0801752	0.0786882	0.0914328	0.128124	0.135407	0.121094	0	0.0004069	0	High	18.87	0.123232	High	19.37	0.110409	High	17.93	0.145763
APSPSFPLR	4	1	1	Q9N415	N-Term(iTRAQ8plex); S3(Phospho)	1355.7	S(3): 100.0; S(5): 0.0	0.126153	0.119092	0.13661	0.111869	0.118217	0.118994	0.12717	0.119853	0.130417	0.127496	0.129505	0.143401	0.119886	0.134671	0.124003	0.137062	0.114396	0.112482	0.116885	0.13023	0.11928	0.133479	0.13299	0.114813	0	0.004265	0	High	14.9	0.307414	High	16.44	0.194073	High	19.93	0.0965436
APSPSPK	1	1	1	G4SPY0	N-Term(iTRAQ8plex); S3(Phospho); K7(iTRAQ8plex)	1371.74	S(3): 100.0; S(5): 0.0	0.122301			0.121805			0.142459			0.0999464			0.12377			0.124318			0.121465			0.143936			0.007	0.09917	0	High	15.07	0.220932
APSPTAELEDQILGK	11	1	1	Q9BL48	N-Term(iTRAQ8plex); S3(Phospho); K15(iTRAQ8plex)	2257.19	S(3): 98.9; T(5): 1.1	0.211996	0.11808	0.141419	0.134253	0.103516	0.134285	0.124672	0.0409108	0.139294	0.0569138	0.155976	0.119097	0.0799808	0.140581	0.11263	0.133838	0.150045	0.107803	0.141728	0.15303	0.132215	0.116619	0.137862	0.119868	0	5.462e-05	0	High	12.07	1.2169	High	11.68	1.32784	High	28.67	0.0275058
APSPTVESLNEDQTNDGDESSSR	15	1	1	Q19520	N-Term(iTRAQ8plex); S3(Phospho)	2819.21	S(3): 100.0; T(5): 0.0; S(8): 0.0; T(14): 0.0; S(20): 0.0; S(21): 0.0; S(22): 0.0	0.138506		0.131798	0.143738		0.147883	0.122051		0.138171	0.0888225		0.105812	0.121651		0.105494	0.128796		0.124095	0.135064		0.141717	0.126514		0.103913	0	5.906e-09	0	High	48.3	0.000164181				High	52.04	6.81438e-05
APSPVAR	1	0	0		N-Term(iTRAQ8plex); S3(Phospho)	1081.57	S(3): 100.0																									0.001	0.01343	0	High	17.6	0.0903656
APSPVGSK	2	1	1	Q9U389	N-Term(iTRAQ8plex); S3(Phospho); K8(iTRAQ8plex)	1430.78	S(3): 100.0; S(7): 0.0	0.190676	0.1128		0.119624	0.129671		0.118227	0.125804		0.119396	0.125911		0.105165	0.133955		0.109823	0.109258		0.116784	0.124164		0.120306	0.138437		0	0.0005254	0	High	13.61	0.459465	High	29.3	0.0112203
APSRNTSFVSFLDYSSAK	1	1	1	H2KZS2	N-Term(iTRAQ8plex); S10(Phospho); K18(iTRAQ8plex)	2665.35	S(3): 33.1; T(6): 33.1; S(7): 33.1; S(10): 0.8; Y(14): 0.0; S(15): 0.0; S(16): 0.0		0.0942086			0.106338			0.135687			0.133253			0.127023			0.135813			0.120078			0.147599		0.001	0.01356	1				High	10.74	1.94389
APSRNTSFVSFLDYSSAK	52	1	1	H2KZS2	N-Term(iTRAQ8plex); T6(Phospho); S7(Phospho); K18(iTRAQ8plex)	2745.32	S(3): 66.7; T(6): 66.7; S(7): 66.7; S(10): 0.0; Y(14): 0.0; S(15): 0.0; S(16): 0.0	0.128897	0.107098	0.132592	0.115643	0.0972215	0.123928	0.116123	0.105856	0.11291	0.132082	0.106721	0.123838	0.0960008	0.122195	0.108796	0.130539	0.145599	0.123133	0.136755	0.192764	0.15107	0.136471	0.141207	0.122769	0	8.188e-07	1	High	34.11	0.00863635	High	34.42	0.00809558	High	40.93	0.00181224
APSSTGTEK	2	1	1	Q01630	N-Term(iTRAQ8plex); S3(Phospho); T5(Phospho); T7(Phospho); K9(iTRAQ8plex)	1725.72	S(3): 99.5; S(4): 66.8; T(5): 66.8; T(7): 66.8		0.122007			0.121297			0.12225			0.120603			0.155594			0.0979922			0.118714			0.141542		0.001	0.006314	0				High	22.23	0.0212436
APSSTNNSSSGYLNSQYDDLGSSR	4	1	1	Q9U369	N-Term(iTRAQ8plex); S8(Phospho)	2891.26	S(3): 0.0; S(4): 0.0; T(5): 0.0; S(8): 97.1; S(9): 1.0; S(10): 1.0; Y(12): 1.0; S(15): 0.0; Y(17): 0.0; S(22): 0.0; S(23): 0.0		0.134342			0.12322			0.129093			0.0873381			0.133949			0.107461			0.126245			0.158353		0	4.862e-16	0				High	58.87	1.91983e-05
APSTLNILK	13	1	1	Q20272	N-Term(iTRAQ8plex); S3(Phospho); K9(iTRAQ8plex)	1644.95	S(3): 100.0; T(4): 0.0	0.12791	0.115337	0.127848	0.126121	0.14067	0.128277	0.150515	0.131516	0.129243	0.142285	0.13154	0.13322	0.110709	0.13913	0.131272	0.104557	0.0959393	0.112962	0.109606	0.118277	0.114147	0.127099	0.126384	0.121763	0	2.852e-05	0	High	24.92	0.0397802	High	27.95	0.0193993	High	33.49	0.00552926
APSTSIAR	2	0	0		N-Term(iTRAQ8plex); S3(Phospho)	1186.61	S(3): 98.6; T(4): 1.4; S(5): 0.0																									0.001	0.009758	0				High	14.74	0.280341	High	15.1	0.295123
APSTVAATPSPAGAGHVEADGPVK	5	1	1	Q8MYM6	N-Term(iTRAQ8plex); S10(Phospho); K24(iTRAQ8plex)	2875.48	S(3): 0.0; T(4): 0.0; T(8): 1.7; S(10): 98.3	0.119499	0.1191	0.141817	0.115598	0.125798	0.141168	0.121609	0.112764	0.130338	0.0993169	0.128157	0.106267	0.106939	0.134043	0.11908	0.13357	0.123333	0.133868	0.153864	0.111541	0.117265	0.149605	0.144711	0.110197	0	2.583e-10	0	High	13.76	1.29794	High	36.58	0.00671446	High	43.48	0.00138662
APSTVAATPSPAGAGHVEADGPVK	3	1	1	Q8MYM6	N-Term(iTRAQ8plex); T8(Phospho); S10(Phospho); K24(iTRAQ8plex)	2955.44	S(3): 0.0; T(4): 0.0; T(8): 100.0; S(10): 100.0	0.160924	0.139573		0.116527	0.115924		0.128707	0.131246		0.0976288	0.139537		0.117892	0.147438		0.126852	0.0980108		0.11548	0.0974917		0.133192	0.13078		0	5.375e-10	0	High	28.19	0.0469527	High	27.43	0.0526791
APSTYYGETHAVAPPPHR	29	1	1	Q9XTZ4	N-Term(iTRAQ8plex); S3(Phospho)	2335.12	S(3): 98.7; T(4): 1.3; Y(5): 0.0; Y(6): 0.0; T(9): 0.0	0.126878	0.117883	0.139077	0.112383	0.122734	0.133581	0.137352	0.120699	0.120373	0.120941	0.117614	0.118818	0.115588	0.140289	0.135231	0.116968	0.11833	0.111874	0.132695	0.135607	0.123332	0.131077	0.136411	0.116579	0	2.304e-11	0	High	51.86	0.000129022	High	49.21	0.000233902	High	37.55	0.00355101
APSTYYGETHAVAPPPHR	4	1	1	Q9XTZ4	N-Term(iTRAQ8plex); S3(Phospho); T4(Phospho)	2415.08	S(3): 98.5; T(4): 98.5; Y(5): 3.0; Y(6): 0.1; T(9): 0.0	0.141845	0.133124		0.132751	0.140655		0.134853	0.124523		0.126124	0.1327		0.111069	0.126553		0.113868	0.103113		0.110111	0.115084		0.129379	0.124249		0	1.192e-08	0	High	43	0.000724216	High	41.37	0.00106501
APSVASSR	1	2	1	Q93636	N-Term(iTRAQ8plex); S3(Phospho)	1158.58	S(3): 100.0; S(6): 0.0; S(7): 0.0	0.136225			0.143955			0.184865			0.108447			0.0984567			0.0995291			0.111027			0.117496			0.002	0.02997	0	High	13.85	0.451247
APSVASSR	1	2	1	Q93636	N-Term(iTRAQ8plex); S3(Phospho); S6(Phospho); S7(Phospho)	1318.51	S(3): 100.0; S(6): 100.0; S(7): 100.0	0.127791			0.119094			0.145642			0.120313			0.124746			0.102445			0.122469			0.1375			0.003	0.03476	0	High	16.66	0.0399183
APSVPRPPHNSVTR	4	0	0		N-Term(iTRAQ8plex); S3(Phospho)	1898.99	S(3): 100.0; S(11): 0.0; T(13): 0.0																									0	3.669e-06	1	High	17.19	0.338044	High	10.46	1.60111
APSVQDYGVR	2	1	1	Q9BIB7	N-Term(iTRAQ8plex); S3(Phospho)	1475.72	S(3): 100.0; Y(7): 0.0	0.182754		0.128656	0.106391		0.127852	0.135811		0.154781	0.108434		0.110781	0.114872		0.121722	0.118851		0.114023	0.102257		0.132654	0.130629		0.10953	0	0.001019	0	High	22.14	0.0620106				High	13.89	0.394028
APTPAEDLSHYVK	2	1	1	Q22015	N-Term(iTRAQ8plex); T3(Phospho); K13(iTRAQ8plex)	2116.08	T(3): 100.0; S(9): 0.0; Y(11): 0.0	0.0889389	0.107474		0.114901	0.115238		0.155822	0.131528		0.123879	0.137609		0.135971	0.122279		0.126337	0.10953		0.116516	0.140545		0.137636	0.135797		0	4.085e-05	0	High	23.72	0.0813146	High	21.04	0.155442
APTTDDDSDAGSPEEK	3	1	1	Q17412	N-Term(iTRAQ8plex); S8(Phospho); K16(iTRAQ8plex)	2323.05	T(3): 0.9; T(4): 49.1; S(8): 49.1; S(12): 0.9			0.145363			0.142348			0.131499			0.0956339			0.111372			0.125777			0.139234			0.108772	0	0.002726	0							High	14.64	0.444908
APTTDDDSDAGSPEEK	13	1	1	Q17412	N-Term(iTRAQ8plex); T3(Phospho); S12(Phospho); K16(iTRAQ8plex)	2403	T(3): 50.0; T(4): 50.0; S(8): 50.0; S(12): 50.0	0.124693	0.0874544	0.133016	0.106918	0.0996686	0.132496	0.128762	0.115162	0.137978	0.0920953	0.134426	0.091019	0.103906	0.126527	0.117598	0.146111	0.147329	0.102308	0.157501	0.15145	0.160471	0.140015	0.137984	0.125114	0	0.001539	0	High	20.52	0.0669803	High	17.67	0.129961	High	16.28	0.204889
APTTDSEDSDDDAAGFNR	4	1	1	K8ESC8	N-Term(iTRAQ8plex); T4(Phospho); S6(Phospho); S9(Phospho)	2427.86	T(3): 75.0; T(4): 75.0; S(6): 75.0; S(9): 75.0			0.15258			0.152952			0.0950002			0.0555419			0.0535758			0.183821			0.248402			0.0581262	0.004	0.04489	0							High	15.53	0.0573791
APTVEPTVEK	2	1	1	G4SLH0	N-Term(iTRAQ8plex); T3(Phospho); K10(iTRAQ8plex)	1758.95	T(3): 100.0; T(7): 0.0	0.140326		0.125475	0.125827		0.118617	0.108053		0.118448	0.107147		0.11687	0.143823		0.12366	0.131153		0.136847	0.119564		0.129801	0.124108		0.130282	0	0.0003235	0	High	30.09	0.0130272				High	33.74	0.00536789
APVATPANWIAGDNVIAQPSLSQER	4	1	1	Q8MXT1	N-Term(iTRAQ8plex); S22(Phospho)	2989.5	T(5): 0.0; S(20): 50.0; S(22): 50.0	0.131041	0.109499		0.180119	0.109135		0.147272	0.145439		0.08249	0.145097		0.082655	0.121188		0.13145	0.0839912		0.115932	0.140355		0.129041	0.145297		0	0.004561	0	High	13.2	1.39042	High	15.16	0.886937
APVPVSTETPATPAT	5	1	1	Q21693	N-Term(iTRAQ8plex); T15(Phospho)	1822.91	S(6): 0.0; T(7): 0.0; T(9): 0.0; T(12): 50.0; T(15): 50.0	0.14942	0.13883	0.110483	0.110713	0.116661	0.115554	0.126324	0.0962097	0.13195	0.11109	0.118331	0.136182	0.110762	0.118496	0.105822	0.116892	0.120638	0.137607	0.134915	0.142822	0.15048	0.139885	0.148013	0.111922	0	0.0005372	0	High	24.56	0.0482924	High	19.1	0.167317	High	15.54	0.399334
AQCDSPNNAPASDESDQGIR	1	1	1	H2KZQ5	N-Term(iTRAQ8plex); C3(Carbamidomethyl); S12(Phospho); S15(Phospho)	2596.03	S(5): 0.0; S(12): 100.0; S(15): 100.0			0.123374			0.127131			0.139046			0.0985649			0.132066			0.117886			0.129777			0.132155	0	2.025e-06	0							High	35.36	0.00215393
AQCDSPNNAPASDESDQGIR	5	1	1	H2KZQ5	N-Term(iTRAQ8plex); C3(Carbamidomethyl); S5(Phospho)	2516.06	S(5): 100.0; S(12): 0.0; S(15): 0.0	0.131803	0.111559	0.170222	0.126706	0.139548	0.157589	0.129113	0.129262	0.129084	0.126545	0.137363	0.0999091	0.101531	0.131531	0.0970432	0.105959	0.0911563	0.112831	0.0916283	0.120279	0.111609	0.186714	0.134052	0.117022	0	4.862e-16	0	High	21.05	0.0848054	High	62.4	5.84072e-06	High	64.02	4.18073e-06
AQCDSPNNAPASDESDQGIR	1	1	1	H2KZQ5	N-Term(iTRAQ8plex); C3(Carbamidomethyl); S5(Phospho); S12(Phospho); S15(Phospho)	2675.99	S(5): 100.0; S(12): 100.0; S(15): 100.0		0.0834677			0.13364			0.122428			0.164965			0.148364			0.0801826			0.105829			0.161123		0	0.0004765	0				High	21.21	0.0280028
AQCPPSPQR	3	1	1	Q95XJ5	N-Term(iTRAQ8plex); C3(Carbamidomethyl); S6(Phospho)	1424.66	S(6): 100.0	0.116552	0.114146	0.133071	0.123132	0.120008	0.12469	0.14472	0.122225	0.113889	0.134671	0.11179	0.117558	0.115897	0.129147	0.116012	0.129417	0.128548	0.14876	0.108399	0.129314	0.126458	0.127211	0.144822	0.119562	0	0.001531	0	High	30.68	0.00671227	High	26.81	0.0166759	High	21.56	0.0499236
AQDAAPAPASAAPAAPNAPTPTAQQQPSPK	36	1	1	Q9GRZ9	N-Term(iTRAQ8plex); S28(Phospho); K30(iTRAQ8plex)	3510.77	S(10): 0.0; T(20): 0.0; T(22): 0.0; S(28): 100.0	0.118715	0.11468	0.113059	0.128898	0.124311	0.126428	0.132464	0.131599	0.118352	0.109316	0.140192	0.109144	0.117339	0.110749	0.118076	0.121775	0.111203	0.0988107	0.122321	0.11747	0.117626	0.13005	0.127088	0.130324	0	4.862e-16	0	High	66.61	7.1921e-06	High	69.57	3.72627e-06	High	84.39	1.19e-07
AQDAAPAPASAAPAAPNAPTPTAQQQPSPK	2	1	1	Q9GRZ9	N-Term(iTRAQ8plex); T22(Phospho); S28(Phospho); K30(iTRAQ8plex)	3590.75	S(10): 34.4; T(20): 34.4; T(22): 34.4; S(28): 96.9			0.20416			0.0465515			0.180899			0.0448404			0.236825			0.0450906			0.190018			0.0516148	0	0.0002559	0							High	26.89	0.0686582
AQDAEMTGYVATR	3	1	1	Q8MXI4	N-Term(iTRAQ8plex); M6(Oxidation); T7(Phospho); Y9(Phospho)	1892.78	T(7): 100.0; Y(9): 100.0; T(12): 0.0	0.137658	0.147082	0.16213	0.132906	0.134957	0.132148	0.144876	0.140464	0.11536	0.103926	0.124861	0.105128	0.131188	0.115126	0.114967	0.114156	0.105047	0.122687	0.10112	0.118809	0.132505	0.13417	0.113654	0.115075	0	3.627e-06	0	High	23.38	0.0144647	High	34.83	0.00106877	High	27.1	0.0062395
AQDAEMTGYVATR	1	1	1	Q8MXI4	N-Term(iTRAQ8plex); T7(Phospho); Y9(Phospho)	1876.78	T(7): 100.0; Y(9): 100.0; T(12): 0.0	0.162772			0.130799			0.127977			0.119484			0.11397			0.102147			0.0938768			0.148974			0	8.293e-06	0	High	26.58	0.0104398
AQDSIATEEAK	1	1	1	O76618	N-Term(iTRAQ8plex); S4(Phospho); K11(iTRAQ8plex)	1850.93	S(4): 100.0; T(7): 0.0			0.13583			0.157776			0.125782			0.0977099			0.115465			0.109675			0.127202			0.130559	0	0.0004756	0							High	24.1	0.0566061
AQEDDNNTSILTIQSSR	5	1	1	Q18960	N-Term(iTRAQ8plex); S9(Phospho)	2276.07	T(8): 0.7; S(9): 99.3; T(12): 0.0; S(15): 0.0; S(16): 0.0		0.143092	0.134975		0.131793	0.136608		0.12653	0.156173		0.107003	0.112321		0.138069	0.144915		0.112958	0.0932021		0.0969724	0.0868006		0.138516	0.121803	0	2.734e-11	0				High	35.31	0.00471107	High	50.68	0.000135528
AQELSDESGSNSITSPVSDK	14	1	1	P23678	N-Term(iTRAQ8plex); S15(Phospho); K20(iTRAQ8plex)	2739.31	S(5): 0.0; S(8): 0.0; S(10): 0.0; S(12): 0.0; T(14): 1.2; S(15): 98.8; S(18): 0.0	0.135359	0.141248	0.165546	0.147831	0.117556	0.15021	0.150563	0.127705	0.101509	0.129841	0.134148	0.122664	0.098945	0.104832	0.113679	0.109218	0.100398	0.110231	0.110559	0.133078	0.111742	0.117684	0.137087	0.118421	0	4.862e-16	0	High	53.1	0.000106282	High	83.2	1.06974e-07	High	65.7	5.97521e-06
AQELSDESGSNSITSPVSDK	2	1	1	P23678	N-Term(iTRAQ8plex); S5(Phospho); S8(Phospho); K20(iTRAQ8plex)	2819.28	S(5): 100.0; S(8): 100.0; S(10): 0.0; S(12): 0.0; T(14): 0.0; S(15): 0.0; S(18): 0.0		0.128817	0.167711		0.13139	0.150257		0.10521	0.139012		0.129388	0.0889058		0.110142	0.105549		0.127929	0.102646		0.129609	0.113064		0.137515	0.132856	0	9.556e-07	0				High	42.14	0.00125549	High	28.12	0.0290611
AQETMAQQTEPQSHIRESPQK	1	1	1	P34428	N-Term(iTRAQ8plex); M5(Oxidation); S13(Phospho); S18(Phospho); K21(iTRAQ8plex)	3208.49	T(4): 0.0; T(9): 0.0; S(13): 100.0; S(18): 100.0			0.153376			0.143967			0.119499			0.0995813			0.121084			0.122475			0.106026			0.133991	0	1.559e-05	1							High	20.89	0.215489
AQETMAQQTEPQSHIRESPQK	27	1	1	P34428	N-Term(iTRAQ8plex); M5(Oxidation); S18(Phospho); K21(iTRAQ8plex)	3128.53	T(4): 0.0; T(9): 0.0; S(13): 1.9; S(18): 98.1	0.115422	0.112507	0.142823	0.12083	0.129102	0.130448	0.125521	0.133329	0.109585	0.136696	0.141092	0.113439	0.119032	0.120227	0.122707	0.123413	0.11172	0.137974	0.127206	0.11526	0.111865	0.12946	0.130699	0.122003	0	1.658e-07	1	High	22.48	0.169199	High	38.54	0.00402381	High	29.58	0.031504
AQETMAQQTEPQSHIRESPQK	5	1	1	P34428	N-Term(iTRAQ8plex); S18(Phospho); K21(iTRAQ8plex)	3112.53	T(4): 0.0; T(9): 0.0; S(13): 50.0; S(18): 50.0	0.125159	0.10122		0.129171	0.121098		0.158821	0.1224		0.124619	0.115116		0.102829	0.139824		0.0991325	0.11439		0.128966	0.128727		0.131302	0.157226		0	1.629e-08	1	High	33.19	0.0148238	High	24.27	0.115413
AQHSMAAAGGGSQCPLTPEQR	1	1	1	P53703	N-Term(iTRAQ8plex); S12(Phospho); C14(Carbamidomethyl)	2538.14	S(4): 0.0; S(12): 100.0; T(17): 0.0	0.122322			0.117814			0.135282			0.127687			0.127759			0.11709			0.127345			0.124702			0	3.506e-10	0	High	39.1	0.00185155
AQLSPDGTAQLTISK	2	1	1	G4SLH0	N-Term(iTRAQ8plex); S4(Phospho); K15(iTRAQ8plex)	2218.2	S(4): 100.0; T(8): 0.0; T(12): 0.0; S(14): 0.0		0.109567	0.123758		0.108346	0.130564		0.1248	0.118314		0.116485	0.118703		0.129287	0.124933		0.124274	0.124337		0.140775	0.128555		0.146465	0.130837	0	2.192e-07	0				High	42.14	0.00122799	High	46.08	0.000461149
AQMSPIQTR	1	1	1	Q20305	N-Term(iTRAQ8plex); M3(Oxidation); S4(Phospho)	1431.69	S(4): 100.0; T(8): 0.0	0.111932			0.130794			0.117155			0.134229			0.129744			0.124338			0.115057			0.136751			0.001	0.01333	0	High	18.25	0.106233
AQMSPIQTR	1	1	1	Q20305	N-Term(iTRAQ8plex); S4(Phospho)	1415.71	S(4): 100.0; T(8): 0.0			0.115109			0.126516			0.133914			0.13716			0.125745			0.126667			0.117769			0.117121	0	0.004973	0							High	17.53	0.164242
AQMSPIQTRPTTR	3	1	1	Q20305	N-Term(iTRAQ8plex); S4(Phospho)	1870.95	S(4): 50.0; T(8): 50.0; T(11): 0.0; T(12): 0.0	0.137267	0.0986156	0.125233	0.116484	0.134464	0.123579	0.147795	0.117334	0.138365	0.129843	0.136583	0.123372	0.109355	0.141772	0.154816	0.122532	0.11106	0.123195	0.102533	0.1246	0.0996836	0.13419	0.135569	0.111756	0	0.00516	1	High	10.7	1.03839	High	10.47	1.13973	High	12.84	0.652595
AQNFSNSFK	1	1	1	G5EDI0	N-Term(iTRAQ8plex); S7(Phospho); K9(iTRAQ8plex)	1730.87	S(5): 0.0; S(7): 100.0		0.100978			0.128406			0.119858			0.13218			0.155289			0.110178			0.104654			0.148457		0	0.0004765	0				High	24.85	0.0430453
AQNSLNNSSPTSTAPK	11	1	1	H2L0D2	N-Term(iTRAQ8plex); S9(Phospho); K16(iTRAQ8plex)	2305.16	S(4): 0.0; S(8): 0.7; S(9): 99.3; T(11): 0.0; S(12): 0.0; T(13): 0.0	0.124418	0.121428	0.127425	0.120714	0.123382	0.107634	0.141545	0.142188	0.124101	0.134834	0.125836	0.120218	0.109724	0.114902	0.115151	0.10704	0.113872	0.142125	0.11965	0.114577	0.130415	0.140501	0.139778	0.132054	0	4.862e-16	0	High	50.51	0.000202738	High	60.81	1.89206e-05	High	54.92	6.78035e-05
AQPQVAESSLSIK	11	1	1	Q22033	N-Term(iTRAQ8plex); S9(Phospho); K13(iTRAQ8plex)	2046.1	S(8): 0.9; S(9): 99.1; S(11): 0.0	0.127084	0.108625	0.114791	0.12695	0.139539	0.138314	0.135183	0.134895	0.10541	0.12263	0.11665	0.114414	0.115064	0.140675	0.133858	0.120937	0.107685	0.0926348	0.106787	0.127899	0.137658	0.143949	0.122336	0.16292	0	4.862e-16	0	High	46.16	0.000426101	High	44.47	0.0006288	High	28.83	0.0225834
AQPQVAESSLSIK	5	1	1	Q22033	N-Term(iTRAQ8plex); S9(Phospho); S11(Phospho); K13(iTRAQ8plex)	2126.07	S(8): 50.0; S(9): 50.0; S(11): 100.0	0.11108		0.126491	0.146243		0.134118	0.147649		0.12319	0.110385		0.127747	0.126265		0.147174	0.12139		0.115054	0.107664		0.100029	0.125712		0.126196	0	0.0004268	0	High	30.14	0.0176227				High	28.66	0.0244379
AQPQVAESSLSIKR	1	1	1	Q22033	N-Term(iTRAQ8plex); S9(Phospho); S11(Phospho); K13(iTRAQ8plex)	2282.17	S(8): 50.0; S(9): 50.0; S(11): 100.0		0.129267			0.141852			0.130106			0.128492			0.125083			0.0970418			0.106477			0.141681		0	0.0004765	1				High	13.75	0.8202
AQQGIANSLK	5	1	1	P41938	N-Term(iTRAQ8plex); S8(Phospho); K10(iTRAQ8plex)	1717.95	S(8): 100.0	0.140016	0.122749	0.130556	0.128316	0.121076	0.122686	0.13307	0.126773	0.134136	0.125728	0.120362	0.124871	0.119748	0.122894	0.129226	0.109519	0.122337	0.124043	0.110871	0.123915	0.119671	0.132061	0.139896	0.113389	0	1.329e-06	0	High	52.25	8.36905e-05	High	32.5	0.0080696	High	43.82	0.000551889
AQQSFK	2	1	1	Q93571	N-Term(iTRAQ8plex); S4(Phospho); K6(iTRAQ8plex)	1396.74	S(4): 100.0	0.114584	0.105395		0.112558	0.115489		0.129316	0.121214		0.124864	0.124294		0.112972	0.123284		0.133606	0.126362		0.132751	0.145311		0.139348	0.138652		0.003	0.04307	0	High	26.38	0.0224391	High	26.25	0.0225281
AQQSQSSGVPGTNTTTQGATVPSAGVPAGVAPGGTTPQ	10	1	1	P42168	N-Term(iTRAQ8plex); T35(Phospho); T36(Phospho)	3928.83	S(4): 0.0; S(6): 0.0; S(7): 0.0; T(12): 0.0; T(14): 0.0; T(15): 0.0; T(16): 0.0; T(20): 0.0; S(23): 0.0; T(35): 100.0; T(36): 100.0	0.204808	0.154215		0.115062	0.11148		0.101622	0.121046		0.0994177	0.129291		0.106581	0.111625		0.103337	0.114168		0.108952	0.1164		0.119	0.138361		0	3.463e-10	0	High	53	0.000179926	High	31.4	0.0264419	High	18.73	0.49769
AQQSQSSGVPGTNTTTQGATVPSAGVPAGVAPGGTTPQ	33	1	1	P42168	N-Term(iTRAQ8plex); T36(Phospho)	3848.86	S(4): 0.0; S(6): 0.0; S(7): 0.0; T(12): 0.0; T(14): 0.0; T(15): 0.0; T(16): 0.0; T(20): 0.0; S(23): 0.0; T(35): 3.0; T(36): 97.0	0.121896	0.0968496	0.117228	0.134763	0.12176	0.11213	0.108261	0.112889	0.114877	0.106717	0.107066	0.141452	0.106992	0.116264	0.11228	0.10675	0.0859335	0.114172	0.109895	0.134344	0.115326	0.18102	0.160588	0.118019	0	4.862e-16	0	High	34.52	0.0140037	High	34.8	0.0128313	High	18.49	0.55216
AQSAASPGGQPPSPSPR	16	1	1	O76360	N-Term(iTRAQ8plex); S13(Phospho)	1975.97	S(3): 0.0; S(6): 0.0; S(13): 98.9; S(15): 1.1	0.128962	0.11941	0.137436	0.118747	0.123754	0.122324	0.128945	0.127333	0.128267	0.125419	0.128775	0.125656	0.111636	0.122238	0.126985	0.123829	0.11298	0.118155	0.11325	0.123868	0.120375	0.153785	0.14422	0.119209	0	2.546e-08	0	High	69.29	1.55444e-06	High	59.19	1.76538e-05	High	42	0.000936972
AQSAASPGGQPPSPSPR	6	1	1	O76360	N-Term(iTRAQ8plex); S6(Phospho); S13(Phospho)	2055.93	S(3): 50.0; S(6): 50.0; S(13): 50.0; S(15): 50.0	0.128625	0.128978	0.158959	0.156051	0.115081	0.132306	0.12919	0.125491	0.113887	0.120634	0.125535	0.124823	0.112034	0.130207	0.103628	0.110523	0.104142	0.121299	0.119346	0.127255	0.103019	0.123597	0.141714	0.142078	0	1.619e-07	0	High	51.04	7.16212e-05	High	54.2	3.51675e-05	High	40.89	0.000802484
AQSALESSQELASSQK	1	1	1	G5EEK2	N-Term(iTRAQ8plex); S3(Phospho); K16(iTRAQ8plex)	2352.19	S(3): 100.0; S(7): 0.0; S(8): 0.0; S(13): 0.0; S(14): 0.0			0.153338			0.105394			0.134534			0.13725			0.115687			0.10894			0.136973			0.107885	0	9.886e-09	0							High	46.34	0.00055165
AQSDEDGK	5	1	1	Q22624	N-Term(iTRAQ8plex); S3(Phospho); K8(iTRAQ8plex)	1537.73	S(3): 100.0	0.122676	0.11224	0.142987	0.126293	0.118814	0.154946	0.143279	0.13198	0.114201	0.120012	0.134314	0.108836	0.1222	0.138718	0.115348	0.121625	0.109803	0.111587	0.116574	0.127448	0.135053	0.124409	0.122228	0.117042	0	0.001255	0	High	28.84	0.0122127	High	16.46	0.218036	High	29.79	0.0108628
AQSDEGSK	2	1	1	Q5ZR76	N-Term(iTRAQ8plex); S3(Phospho); K8(iTRAQ8plex)	1509.73	S(3): 100.0; S(7): 0.0	0.136909	0.121345		0.131979	0.135535		0.149179	0.124878		0.119545	0.128407		0.106121	0.119338		0.110699	0.110233		0.106577	0.116289		0.138992	0.143974		0	0.0004765	0	High	28.75	0.0106682	High	30.95	0.00638803
AQSDEQLR	6	2	1	G5EBY5	N-Term(iTRAQ8plex); S3(Phospho)	1330.63	S(3): 100.0	0.127987	0.115094	0.121584	0.112773	0.105022	0.113458	0.133969	0.135555	0.1237	0.115236	0.135354	0.13043	0.119903	0.130776	0.115749	0.124074	0.112027	0.12196	0.118342	0.13234	0.134158	0.143499	0.133755	0.138961	0	0.005057	0	High	21.74	0.0321545	High	18.33	0.0712429	High	19.11	0.0570759
AQSDYTGAGWR	3	1	1	P90970	N-Term(iTRAQ8plex); S3(Phospho)	1595.71	S(3): 100.0; Y(5): 0.0; T(6): 0.0	0.124827	0.112364	0.136315	0.125777	0.1338	0.132855	0.155035	0.134856	0.122626	0.140808	0.141235	0.130434	0.0950285	0.116545	0.11901	0.110875	0.106458	0.111831	0.112063	0.114959	0.126225	0.135585	0.139783	0.120703	0	3.638e-07	0	High	36.02	0.00151271	High	30.24	0.00572473	High	24.29	0.0221573
AQSEQATTPTGIQLAPIPVGR	7	1	1	Q8I4J6	N-Term(iTRAQ8plex); T7(Phospho)	2519.32	S(3): 0.0; T(7): 50.0; T(8): 50.0; T(10): 0.0	0.157899	0.145738	0.137733	0.118734	0.118616	0.137988	0.142438	0.137127	0.166916	0.116699	0.126563	0.0989676	0.0924838	0.12282	0.0963581	0.133001	0.0996057	0.129381	0.115696	0.108665	0.116299	0.123049	0.138389	0.0963911	0	4.862e-16	0	High	45.25	0.00069858	High	40.5	0.00211672	High	46.26	0.000576101
AQSHRSESR	4	1	1	B0M0L8	N-Term(iTRAQ8plex); S3(Phospho); S6(Phospho)	1521.65	S(3): 100.0; S(6): 98.6; S(8): 1.4	0.0989709	0.107141		0.126968	0.145925		0.158812	0.126428		0.163535	0.12072		0.121995	0.157227		0.111017	0.0971827		0.100907	0.102911		0.117795	0.142466		0.002	0.02703	1	High	14.31	0.120471	High	12.13	0.202076
AQSHRSESR	2	1	1	B0M0L8	N-Term(iTRAQ8plex); S6(Phospho)	1441.68	S(3): 0.9; S(6): 99.1; S(8): 0.0	0.100496	0.101087		0.133885	0.135527		0.0879636	0.124477		0.131128	0.124897		0.122607	0.120688		0.141805	0.107016		0.16609	0.127815		0.116026	0.158494		0.003	0.03419	1	High	13.33	0.264774	High	12.91	0.2891
AQSLDDFVLSDEDR	2	2	1	D3YT50	N-Term(iTRAQ8plex); S3(Phospho)	1993.91	S(3): 100.0; S(10): 0.0		0.111931	0.121511		0.105858	0.143255		0.129042	0.174194		0.116136	0.0918405		0.126997	0.118185		0.128013	0.0987885		0.124243	0.130529		0.15778	0.121696	0	6.528e-09	0				High	67.02	1.77755e-06	High	57.16	1.75001e-05
AQSLDDFVLSDEDRK	6	2	1	D3YT50	N-Term(iTRAQ8plex); S3(Phospho); K15(iTRAQ8plex)	2426.21	S(3): 100.0; S(10): 0.0	0.104267	0.105686		0.13917	0.1115		0.126946	0.120298		0.13113	0.129977		0.129194	0.139933		0.128521	0.131929		0.124652	0.111587		0.119196	0.148637		0	4.862e-16	1	High	52.3	0.000133079	High	52.44	0.000119449
AQSLDDFVLSDEDRK	2	2	1	D3YT50	N-Term(iTRAQ8plex); S3(Phospho); S10(Phospho); K15(iTRAQ8plex)	2506.17	S(3): 100.0; S(10): 100.0			0.147182			0.12603			0.10867			0.116791			0.13906			0.111479			0.103586			0.140994	0	0.000672	1							High	30.18	0.0185164
AQSNLENHPR	5	1	1	Q23141	N-Term(iTRAQ8plex); S3(Phospho)	1549.74	S(3): 100.0	0.125837	0.124045		0.120197	0.120335		0.142659	0.117304		0.134016	0.119268		0.104862	0.128293		0.114155	0.118166		0.114248	0.131083		0.144026	0.139013		0	4.652e-07	0	High	38.72	0.00108764	High	58.15	1.24018e-05
AQSPAPAPAAQQAR	2	1	1	O17799	N-Term(iTRAQ8plex); S3(Phospho)	1747.88	S(3): 100.0	0.144739	0.107793		0.108859	0.121267		0.14952	0.135439		0.137318	0.140727		0.105831	0.133629		0.120814	0.106044		0.100005	0.113594		0.132913	0.141507		0	5.25e-10	0	High	46.2	0.000343033	High	42.6	0.000791339
AQSPATPSSSLPTDIENK	11	1	1	Q9N3S4	N-Term(iTRAQ8plex); S3(Phospho); K18(iTRAQ8plex)	2531.28	S(3): 100.0; T(6): 0.0; S(8): 0.0; S(9): 0.0; S(10): 0.0; T(13): 0.0	0.135388	0.108793	0.116635	0.118694	0.132718	0.123839	0.138119	0.11706	0.114787	0.134075	0.128884	0.156189	0.121647	0.122693	0.113517	0.123616	0.112832	0.112809	0.114245	0.115192	0.132328	0.119048	0.14465	0.129357	0	7.525e-05	0	High	33.05	0.011321	High	42.48	0.00133608	High	19.61	0.249969
AQSPATPSSSLPTDIENK	7	1	1	Q9N3S4	N-Term(iTRAQ8plex); S3(Phospho); T6(Phospho); K18(iTRAQ8plex)	2611.25	S(3): 100.0; T(6): 100.0; S(8): 0.0; S(9): 0.0; S(10): 0.0; T(13): 0.0	0.139226	0.141698	0.180478	0.140325	0.119715	0.139852	0.141406	0.125175	0.136241	0.126477	0.163979	0.126084	0.114261	0.122936	0.0968411	0.109262	0.102963	0.116807	0.0937313	0.0893586	0.104998	0.135312	0.134176	0.121457	0	7.454e-05	0	High	23.72	0.0891701	High	42.91	0.00106686	High	35.17	0.00635545
AQSPIEPMESQELIQK	27	1	1	H2L076	N-Term(iTRAQ8plex); S3(Phospho); K16(iTRAQ8plex)	2516.29	S(3): 100.0; S(10): 0.0	0.132685	0.105084	0.104917	0.126245	0.111576	0.123658	0.143759	0.123122	0.145734	0.121657	0.135265	0.117135	0.106993	0.136208	0.131905	0.113431	0.114293	0.119243	0.113843	0.140709	0.127701	0.138264	0.137976	0.127994	0	2.999e-06	0	High	34.57	0.00818734	High	32.2	0.0141903	High	42.48	0.0011553
AQSPIEPMESQELIQK	23	1	1	H2L076	N-Term(iTRAQ8plex); S3(Phospho); M8(Oxidation); K16(iTRAQ8plex)	2532.29	S(3): 100.0; S(10): 0.0	0.117667	0.124328	0.13522	0.121886	0.111261	0.126327	0.129289	0.123112	0.115895	0.120234	0.125441	0.113376	0.11918	0.12578	0.140933	0.134995	0.119926	0.122542	0.115699	0.124732	0.119091	0.138429	0.138013	0.116799	0	1.698e-06	0	High	28.8	0.030254	High	29.12	0.0293296	High	39.28	0.00281506
AQSPVTSPVFK	5	1	1	H2KZR4	N-Term(iTRAQ8plex); S3(Phospho); K11(iTRAQ8plex)	1849	S(3): 100.0; T(6): 0.0; S(7): 0.0	0.113373	0.108509	0.123314	0.120307	0.119523	0.123012	0.15362	0.122394	0.130062	0.134615	0.141651	0.123827	0.118531	0.120147	0.132915	0.117673	0.111422	0.114618	0.114127	0.13358	0.130914	0.127753	0.141085	0.120622	0	1.343e-08	0	High	53.17	8.3377e-05	High	48.76	0.000231499	High	27.01	0.0344386
AQSPVTSPVFK	9	1	1	H2KZR4	N-Term(iTRAQ8plex); S3(Phospho); T6(Phospho); K11(iTRAQ8plex)	1928.97	S(3): 100.0; T(6): 50.0; S(7): 50.0	0.109643	0.115364	0.118112	0.112165	0.118542	0.109907	0.140184	0.124834	0.135007	0.125796	0.133829	0.143901	0.116438	0.129293	0.121361	0.134066	0.110742	0.120469	0.117811	0.122142	0.129165	0.142742	0.136398	0.12	0	4.447e-05	0	High	38.44	0.0022915	High	36.48	0.00362098	High	33.05	0.00812538
AQSSETCETK	4	1	1	Q20487	N-Term(iTRAQ8plex); S3(Phospho); C7(Carbamidomethyl); K10(iTRAQ8plex)	1828.86	S(3): 99.3; S(4): 0.7; T(6): 0.0; T(9): 0.0	0.123514	0.113946	0.126478	0.108582	0.126605	0.122573	0.144473	0.119964	0.131159	0.123403	0.133435	0.125435	0.138733	0.138044	0.119171	0.108248	0.113785	0.131715	0.12224	0.113544	0.126525	0.130807	0.140622	0.116944	0	0.0009997	0	High	30.18	0.00997777	High	14.73	0.346607	High	26.34	0.0240403
AQSSISPR	2	1	1	C5NU64	N-Term(iTRAQ8plex); S6(Phospho)	1229.61	S(3): 0.0; S(4): 0.0; S(6): 100.0	0.125563	0.146525		0.121564	0.13527		0.157676	0.12542		0.135267	0.130512		0.115215	0.116874		0.108771	0.0993808		0.100308	0.109207		0.135637	0.136812		0	0.005811	0	High	24.51	0.0279658	High	24.71	0.0265381
AQSSSPASLAAFASSSVCSSPSAR	5	1	1	Q9NLD3	N-Term(iTRAQ8plex); S5(Phospho); C18(Carbamidomethyl)	2697.24	S(3): 1.1; S(4): 49.5; S(5): 49.5; S(8): 0.0; S(14): 0.0; S(15): 0.0; S(16): 0.0; S(19): 0.0; S(20): 0.0; S(22): 0.0		0.117781	0.109019		0.0812476	0.176613		0.122362	0.178942		0.157176	0.149598		0.0202329	0.0678469		0.163053	0.113456		0.227271	0.110978		0.110876	0.0935474	0	4.862e-16	0				High	36.99	0.00412971	High	12.16	1.22235
AQSVQGLLSPTDNVEVIHQR	9	1	1	H2KYY5	N-Term(iTRAQ8plex); S9(Phospho)	2575.32	S(3): 0.0; S(9): 100.0; T(11): 0.0	0.123843	0.1196	0.139276	0.122766	0.115653	0.13463	0.148633	0.112144	0.123089	0.114216	0.126902	0.102915	0.11097	0.127469	0.117051	0.120184	0.117972	0.126153	0.11942	0.136154	0.138906	0.134812	0.143419	0.114425	0	1.374e-15	0	High	78.38	3.74645e-07	High	76.03	6.461e-07	High	85.46	7.23915e-08
AQSVSSASNEPVASTSAGEIK	3	1	1	O62471	N-Term(iTRAQ8plex); S3(Phospho); K21(iTRAQ8plex)	2708.36	S(3): 100.0; S(5): 0.0; S(6): 0.0; S(8): 0.0; S(14): 0.0; T(15): 0.0; S(16): 0.0	0.121375		0.13356	0.134088		0.130738	0.131374		0.14839	0.124376		0.122205	0.125043		0.131658	0.115206		0.110722	0.116048		0.115182	0.13249		0.105876	0	8.951e-13	0	High	66.22	6.10086e-06				High	64.26	9.31808e-06
AQSVSSASNEPVASTSAGEIK	3	1	1	O62471	N-Term(iTRAQ8plex); S3(Phospho); S5(Phospho); K21(iTRAQ8plex)	2788.33	S(3): 100.0; S(5): 98.5; S(6): 1.5; S(8): 0.0; S(14): 0.0; T(15): 0.0; S(16): 0.0			0.120804			0.125971			0.130104			0.117165			0.138435			0.117672			0.132656			0.117193	0	5.174e-10	0							High	43.6	0.000984343
AQTEGATPETTIIQCNQDLDTLR	1	1	1	F3Y5P4	N-Term(iTRAQ8plex); T3(Phospho); C15(Carbamidomethyl)	2959.4	T(3): 100.0; T(7): 0.0; T(10): 0.0; T(11): 0.0; T(21): 0.0		0.134362			0.155504			0.0747341			0.146574			0.119019			0.126762			0.100769			0.142276		0	4.862e-16	0				High	51.38	0.000177578
AQTLTPPPNPQQQLYDEEDLLR	3	1	1	P34431	N-Term(iTRAQ8plex); T5(Phospho)	2950.45	T(3): 0.9; T(5): 99.1; Y(15): 0.0			0.17433			0.141613			0.116619			0.112523			0.109638			0.110612			0.130764			0.100036	0	4.705e-09	0							High	43.67	0.00127787
AQTMLDVSQLAAAAATLDAPTLQR	1	1	1	Q8MYM4	N-Term(iTRAQ8plex); T3(Phospho); M4(Oxidation)	2856.45	T(3): 100.0; S(8): 0.0; T(16): 0.0; T(21): 0.0			0.0875934			0.224938			0.204353			0.084462			0.0864125			0.0862164			0.0887564			0.137269	0	3.981e-11	0							High	41.25	0.00205846
AQTPAADTDAIDTASSPVK	44	1	1	G5EDQ2	N-Term(iTRAQ8plex); T3(Phospho); K19(iTRAQ8plex)	2547.28	T(3): 100.0; T(8): 0.0; T(13): 0.0; S(15): 0.0; S(16): 0.0	0.118725	0.114814	0.123206	0.128235	0.108214	0.119248	0.132709	0.137329	0.142165	0.108076	0.135523	0.102609	0.127262	0.119645	0.130483	0.122172	0.118835	0.1344	0.127093	0.135305	0.133139	0.133157	0.136989	0.12178	0	4.862e-16	0	High	50.47	0.000203716	High	61.14	1.74593e-05	High	61.74	1.48044e-05
AQTPAADTDAIDTASSPVK	18	1	1	G5EDQ2	N-Term(iTRAQ8plex); T3(Phospho); S16(Phospho); K19(iTRAQ8plex)	2627.25	T(3): 100.0; T(8): 0.0; T(13): 0.0; S(15): 1.1; S(16): 98.8	0.159426	0.125275		0.114632	0.118626		0.131431	0.116702		0.110742	0.138706		0.14491	0.126036		0.128016	0.131872		0.127546	0.108465		0.135906	0.143246		0	4.862e-16	0	High	31.46	0.0152902	High	38.9	0.00247988
AQTQVQK	2	2	1	Q966C6	N-Term(iTRAQ8plex); T3(Phospho); K7(iTRAQ8plex)	1490.81	T(3): 100.0																									0.001	0.01485	0	High	23.67	0.0429536	High	23.35	0.044851
AQTTNLPSESVFVWPAQR	2	1	1	O16435	N-Term(iTRAQ8plex); S10(Phospho)	2415.2	T(3): 0.0; T(4): 0.0; S(8): 50.0; S(10): 50.0	0.12719			0.123193			0.167054			0.0813294			0.174056			0.0662365			0.0723751			0.188567			0.001	0.009777	0	High	16.4	0.517736
AQVADESGEEGQR	3	1	1	Q18597	N-Term(iTRAQ8plex); S7(Phospho)	1759.78	S(7): 100.0	0.123099	0.123261	0.128178	0.126537	0.113823	0.140122	0.144337	0.12388	0.135182	0.101673	0.13064	0.109086	0.123621	0.133591	0.122275	0.114753	0.11725	0.113425	0.118786	0.118231	0.127769	0.147194	0.139324	0.123964	0	2.624e-08	0	High	63.2	3.61366e-06	High	52.18	4.50979e-05	High	41.57	0.000529436
AQVDRRSPSGSPGGTIVR	2	1	1	H2L099	N-Term(iTRAQ8plex); S7(Phospho); S9(Phospho); S11(Phospho)	2384.09	S(7): 100.0; S(9): 100.0; S(11): 96.9; T(15): 3.2			0.158442			0.127514			0.122847			0.122543			0.131691			0.0802636			0.122352			0.113698	0	0.001652	2							High	17.62	0.235255
AQVEVSQIR	1	1	1	P02566	N-Term(iTRAQ8plex); S6(Phospho)	1413.74	S(6): 100.0			0.129477			0.123035			0.141168			0.106676			0.122987			0.117734			0.131398			0.127524	0	0.001681	0							High	19.62	0.119513
AQYSAEPTDHCITPVPLNSTPR	2	1	1	G4SF97	N-Term(iTRAQ8plex); C11(Carbamidomethyl); T13(Phospho)	2838.34	Y(3): 0.0; S(4): 0.0; T(8): 0.0; T(13): 100.0; S(19): 0.0; T(20): 0.0	0.117161	0.091317		0.114437	0.130449		0.147205	0.124681		0.0966456	0.132612		0.131365	0.111984		0.140199	0.127046		0.136787	0.149469		0.1162	0.132442		0	9.004e-15	0	High	36.82	0.00566717	High	34.21	0.0104312
AQYSPWPK	2	1	1	Q18244	N-Term(iTRAQ8plex); S4(Phospho); K8(iTRAQ8plex)	1664.87	Y(3): 0.6; S(4): 99.4		0.135697	0.148724		0.124065	0.122451		0.131359	0.122764		0.137108	0.144837		0.109531	0.112033		0.107048	0.122006		0.113257	0.110565		0.141936	0.116621	0	0.003847	0				High	14.24	0.452045	High	19.82	0.153221
ARASESDDDEYIGAVNEDPEHR	3	1	1	Q9NA87	N-Term(iTRAQ8plex); S4(Phospho); S6(Phospho)	2939.19	S(4): 100.0; S(6): 100.0; Y(11): 0.0		0.0919149			0.11703			0.172196			0.0874924			0.15916			0.134192			0.103101			0.134914		0	6.612e-09	1				High	43.2	0.000385297
ARDPSPSK	3	1	1	Q20007	N-Term(iTRAQ8plex); S5(Phospho); K8(iTRAQ8plex)	1545.81	S(5): 100.0; S(7): 0.0	0.128002	0.116515	0.123276	0.117215	0.121553	0.122245	0.139159	0.140707	0.116241	0.139936	0.117143	0.131724	0.120429	0.134689	0.122313	0.116552	0.108655	0.131387	0.112702	0.129656	0.127817	0.126004	0.131082	0.124997	0	0.004224	1	High	12.56	0.551853	High	12.27	0.586996	High	11.54	0.761079
ARESDSEDEPFEPPEGIK	2	2	1	Q10580	N-Term(iTRAQ8plex); S4(Phospho); S6(Phospho); K18(iTRAQ8plex)	2800.26	S(4): 100.0; S(6): 100.0		0.175819	0.125981		0.112399	0.143645		0.0956345	0.124212		0.121033	0.103093		0.112106	0.110378		0.0985108	0.137843		0.124527	0.128293		0.15997	0.126555	0	6.106e-05	1				High	27.5	0.0311199	High	16.06	0.454607
ARETSEETHTR	2	1	1	Q11191	N-Term(iTRAQ8plex); S5(Phospho)	1700.79	T(4): 98.6; S(5): 1.3; T(8): 0.0; T(10): 0.0	0.126806	0.130884		0.125174	0.124204		0.131249	0.125558		0.12754	0.0995053		0.112957	0.133164		0.118778	0.118158		0.121654	0.120775		0.135842	0.147752		0	0.0001441	1	High	23	0.0408468	High	24.96	0.0239365
AREYSTPPTR	4	1	1	H2KZS2	N-Term(iTRAQ8plex); S5(Phospho)	1561.76	Y(4): 0.0; S(5): 100.0; T(6): 0.0; T(9): 0.0	0.130259	0.10947	0.136521	0.122732	0.131525	0.133062	0.147411	0.131068	0.111745	0.131431	0.124253	0.136276	0.105375	0.137163	0.11686	0.108585	0.114804	0.118993	0.117133	0.129324	0.12213	0.136521	0.122394	0.124413	0	1.561e-15	1	High	19.45	0.112934	High	41.63	0.000676762	High	14.27	0.37224
ARFSAASSTR	5	2	1	G5EFX2	N-Term(iTRAQ8plex); S4(Phospho)	1437.71	S(4): 100.0; S(7): 0.0; S(8): 0.0; T(9): 0.0	0.11544	0.124539	0.119597	0.119025	0.120738	0.125584	0.15365	0.127143	0.147979	0.115773	0.104905	0.120838	0.123373	0.134589	0.117712	0.121544	0.114997	0.126247	0.116779	0.138334	0.124343	0.133008	0.134046	0.1177	0	3.493e-06	1	High	34.73	0.00225463	High	30.74	0.00565034	High	14.95	0.227122
ARFSAASSTRPITEADQR	6	2	1	G5EFX2	N-Term(iTRAQ8plex); S4(Phospho)	2348.17	S(4): 100.0; S(7): 0.0; S(8): 0.0; T(9): 0.0; T(13): 0.0	0.142554	0.106808	0.143728	0.132785	0.119283	0.144507	0.156935	0.132965	0.10172	0.11185	0.123443	0.122396	0.102649	0.142449	0.115134	0.0926369	0.106131	0.117136	0.122806	0.136796	0.133043	0.137784	0.140667	0.115543	0	8.454e-06	2	High	25.4	0.0598437	High	16.3	0.4876	High	23.07	0.104553
ARGDGDDASYVSPGVPHR	6	1	1	Q22783	N-Term(iTRAQ8plex); S9(Phospho)	2240.04	S(9): 100.0; Y(10): 0.0; S(12): 0.0	0.130491	0.121378	0.123758	0.131205	0.113493	0.128608	0.121525	0.123015	0.133869	0.121416	0.123377	0.123936	0.106715	0.128968	0.121133	0.119965	0.120136	0.118792	0.11426	0.139533	0.122731	0.122785	0.129138	0.127172	0	5.311e-15	1	High	66.39	3.20313e-06	High	58.24	1.99458e-05	High	34.3	0.00507146
ARGDGDDASYVSPGVPHR	3	1	1	Q22783	N-Term(iTRAQ8plex); S9(Phospho); S12(Phospho)	2320	S(9): 100.0; Y(10): 0.0; S(12): 100.0	0.138896	0.132671	0.14765	0.146249	0.132101	0.13594	0.122018	0.11567	0.140077	0.100985	0.124748	0.0954823	0.111521	0.129987	0.107844	0.137513	0.106862	0.121428	0.103557	0.0996285	0.11208	0.139261	0.158333	0.139498	0	8.212e-08	1	High	34.72	0.00301872	High	55.55	2.53537e-05	High	32.69	0.00492517
ARGSVPTSQPGSR	3	2	1	P32744	N-Term(iTRAQ8plex); S4(Phospho)	1683.84	S(4): 100.0; T(7): 0.0; S(8): 0.0; S(12): 0.0	0.128708	0.111193	0.101673	0.11658	0.133565	0.169852	0.151578	0.139007	0.130689	0.127459	0.127833	0.133156	0.116159	0.125703	0.120444	0.140452	0.105066	0.112922	0.113076	0.111284	0.11673	0.105987	0.146348	0.114534	0	0.0008553	1	High	12.63	0.60852	High	18.01	0.179472	High	20.2	0.105049
ARGSVPTSQPGSR	1	2	1	P32744	N-Term(iTRAQ8plex); S4(Phospho); S8(Phospho); S12(Phospho)	1843.78	S(4): 2.2; T(7): 97.9; S(8): 99.9; S(12): 99.9		0.130211			0.114566			0.143163			0.0996133			0.120579			0.115896			0.145265			0.130708		0.001	0.01474	1				High	10.13	0.427024
ARHSLSEK	4	1	1	Q22875	N-Term(iTRAQ8plex); S4(Phospho); K8(iTRAQ8plex)	1615.87	S(4): 100.0; S(6): 0.0	0.137918	0.116339		0.137476	0.13902		0.146946	0.141162		0.131149	0.12932		0.112644	0.132291		0.100725	0.10056		0.0934771	0.0979921		0.127952	0.143316		0.001	0.01711	1	High	15.37	0.413823	High	12.49	0.738365
ARLESQNDGCLSPSSLK	1	1	1	H2KZ19	N-Term(iTRAQ8plex); S5(Phospho); C10(Carbamidomethyl); S12(Phospho); K17(iTRAQ8plex)	2630.24	S(5): 100.0; S(12): 100.0; S(14): 0.0; S(15): 0.0		0.14956			0.134682			0.138362			0.126822			0.107818			0.11194			0.0914967			0.139319		0	0.0008049	1				High	18.48	0.298002
ARLSDSDAESR	2	1	1	Q17431	N-Term(iTRAQ8plex); S4(Phospho)	1590.74	S(4): 100.0; S(6): 0.0; S(10): 0.0	0.104042		0.114214	0.108537		0.103413	0.112336		0.121243	0.109415		0.0972382	0.102615		0.109332	0.15222		0.143972	0.1556		0.182123	0.155235		0.128466	0	3.581e-06	1	High	23.28	0.039941				High	23.5	0.0377448
ARLSDSDAESR	6	1	1	Q17431	N-Term(iTRAQ8plex); S4(Phospho); S6(Phospho)	1670.71	S(4): 100.0; S(6): 100.0; S(10): 0.0	0.0870886	0.085794	0.12348	0.110727	0.0882589	0.109094	0.129652	0.110936	0.11923	0.113328	0.120459	0.105583	0.112051	0.134624	0.10812	0.142136	0.145364	0.1479	0.176572	0.161244	0.171437	0.127609	0.153321	0.114162	0	9.173e-11	1	High	27.33	0.00915388	High	33.53	0.00228458	High	30.09	0.00514232
ARLTVEQEEEESR	5	1	1	O01761	N-Term(iTRAQ8plex); S12(Phospho)	1959.93	T(4): 0.0; S(12): 100.0	0.120012	0.11444	0.113228	0.113397	0.118919	0.122435	0.146038	0.113599	0.128255	0.11552	0.152616	0.148012	0.116845	0.125044	0.127052	0.134045	0.122449	0.102887	0.126948	0.100411	0.153815	0.127195	0.13871	0.104317	0	1.186e-13	1	High	26.98	0.0242541	High	42.64	0.000688796	High	14.81	0.422873
ARPAQESIER	4	1	1	Q9TW65	N-Term(iTRAQ8plex); S7(Phospho)	1540.78	S(7): 100.0	0.134892	0.122838		0.109361	0.113902		0.13295	0.115119		0.110267	0.120598		0.103841	0.120799		0.139489	0.118561		0.128986	0.141838		0.1366	0.144908		0	0.004286	1	High	33.28	0.00495738	High	29.08	0.0123595
ARPSTTITTFLPENTK	8	1	1	Q20830	N-Term(iTRAQ8plex); S4(Phospho); K16(iTRAQ8plex)	2465.32	S(4): 98.6; T(5): 1.3; T(6): 0.0; T(8): 0.0; T(9): 0.0; T(15): 0.0		0.112933	0.135348		0.131005	0.128267		0.137768	0.126012		0.115344	0.131301		0.118489	0.129614		0.126503	0.10798		0.124272	0.123483		0.139886	0.143493	0	0.0003571	1				High	19.02	0.253761	High	10.84	1.63179
ARQNSEELEDLVDPLDSR	1	1	1	Q9XX17	N-Term(iTRAQ8plex); S5(Phospho)	2470.18	S(5): 100.0; S(17): 0.0			0.141989			0.107109			0.157857			0.115587			0.103947			0.106264			0.145419			0.121828	0	4.349e-07	1							High	32.02	0.0126868
ARQPSIAK	3	1	1	Q09475	N-Term(iTRAQ8plex); S5(Phospho); K8(iTRAQ8plex)	1558.88	S(5): 100.0	0.144246	0.165134		0.142051	0.171453		0.135913	0.157801		0.160527	0.149466		0.0997707	0.147145		0.100716	0.0659418		0.0879036	0.0668013		0.126869	0.0762575		0.002	0.02352	1	High	19.66	0.108143	High	10.26	0.824153
ARRESQSIELSSLAPGTR	5	1	1	B3WFV9	N-Term(iTRAQ8plex); S5(Phospho)	2342.21	S(5): 100.0; S(7): 0.0; S(11): 0.0; S(12): 0.0; T(17): 0.0	0.139622	0.107086	0.151793	0.140558	0.126233	0.112964	0.124919	0.118697	0.10871	0.129519	0.124804	0.143429	0.0936858	0.127832	0.104505	0.102606	0.108669	0.132058	0.131532	0.148156	0.124163	0.137558	0.136554	0.122377	0	4.862e-16	2	High	23.2	0.111042	High	40.1	0.00224765	High	27.46	0.0413686
ARRESQSIELSSLAPGTR	2	1	1	B3WFV9	N-Term(iTRAQ8plex); S5(Phospho); S7(Phospho)	2422.18	S(5): 100.0; S(7): 100.0; S(11): 0.0; S(12): 0.0; T(17): 0.0	0.114155	0.10558		0.0993888	0.0944202		0.115827	0.109412		0.11992	0.129402		0.092541	0.115977		0.152084	0.15379		0.162156	0.173699		0.143928	0.11772		0	2.575e-06	2	High	24.95	0.0655773	High	27.22	0.0387876
ARSAEHLVFEHPAVLS	2	1	1	P34624	N-Term(iTRAQ8plex); S3(Phospho)	2147.09	S(3): 100.0; S(16): 0.0		0.128802			0.113319			0.108096			0.114704			0.11506			0.120477			0.144499			0.152127		0	4.206e-10	1				High	16.57	0.403136
ARSANELTR	2	0	0		N-Term(iTRAQ8plex); S3(Phospho)	1401.71	S(3): 100.0; T(8): 0.0																									0.001	0.01355	1	High	11.18	1.22695	High	15.89	0.30143
ARSASPIGR	2	2	1	Q19208	N-Term(iTRAQ8plex); S3(Phospho); S5(Phospho)	1378.65	S(3): 100.0; S(5): 100.0		0.113215	0.161369		0.120755	0.115926		0.109284	0.127037		0.126563	0.114512		0.149136	0.126374		0.102889	0.113603		0.136314	0.118211		0.141843	0.122968	0	2.482e-05	1				High	12.61	0.402984	High	38.75	0.00124017
ARSDLDDETIGR	12	1	1	Q19289	N-Term(iTRAQ8plex); S3(Phospho)	1731.82	S(3): 100.0; T(9): 0.0	0.151686	0.145388	0.130013	0.118225	0.113379	0.141793	0.134355	0.124815	0.134225	0.117484	0.116855	0.112371	0.112739	0.112784	0.124881	0.114711	0.119408	0.114679	0.127306	0.125009	0.112288	0.133366	0.143593	0.120164	0	2.456e-08	1	High	65.86	2.60715e-06	High	62.68	5.47603e-06	High	55	3.00416e-05
ARSGSASTLDR	6	1	1	Q9TW65	N-Term(iTRAQ8plex); S3(Phospho); S5(Phospho)	1584.71	S(3): 100.0; S(5): 100.0; S(7): 0.0; T(8): 0.0	0.130416	0.135367	0.154226	0.129021	0.116044	0.125319	0.132129	0.118444	0.133484	0.117257	0.118591	0.113092	0.134984	0.139313	0.121245	0.10966	0.116878	0.113168	0.10425	0.121956	0.132129	0.142283	0.130516	0.107338	0	0.0003023	1	High	12.65	0.285206	High	23.3	0.02479	High	29.61	0.00579797
ARSGSASTLDR	2	1	1	Q9TW65	N-Term(iTRAQ8plex); S3(Phospho); S7(Phospho); T8(Phospho)	1664.67	S(3): 50.4; S(5): 50.4; S(7): 99.2; T(8): 100.0	0.152402	0.136065		0.122613	0.13839		0.126768	0.101166		0.0949603	0.104085		0.112806	0.138782		0.107983	0.111872		0.120334	0.130227		0.162133	0.139413		0	0.0004765	1	High	17.94	0.0498152	High	25.89	0.00914594
ARSLSPGLHQSTSTSR	1	1	1	Q966J6	N-Term(iTRAQ8plex); S3(Phospho); S5(Phospho)	2149.01	S(3): 100.0; S(5): 100.0; S(11): 0.0; T(12): 0.0; S(13): 0.0; T(14): 0.0; S(15): 0.0		0.101245			0.138151			0.123945			0.108619			0.124218			0.136846			0.117699			0.149277		0	0.0004765	1				High	12.55	0.844974
ARSMTPGTR	1	1	1	G5EDA8	N-Term(iTRAQ8plex); S3(Phospho); M4(Oxidation); T5(Phospho)	1456.63	S(3): 100.0; T(5): 100.0; T(8): 0.0			0.138832			0.1389			0.185412			0.112572			0.111355			0.0931291			0.10799			0.11181	0.001	0.008792	1							High	22.4	0.019565
ARSMTPGTR	2	1	1	G5EDA8	N-Term(iTRAQ8plex); S3(Phospho); T5(Phospho)	1440.63	S(3): 100.0; T(5): 100.0; T(8): 0.0		0.146269	0.120622		0.164658	0.126136		0.134963	0.16232		0.118423	0.124812		0.125004	0.124422		0.0828269	0.117885		0.0958579	0.112977		0.131998	0.110826	0.002	0.01842	1				High	15.09	0.175004	High	12.92	0.347143
ARSPAPPMTK	5	1	1	E2JKZ0	N-Term(iTRAQ8plex); S3(Phospho); K10(iTRAQ8plex)	1743.94	S(3): 100.0; T(9): 0.0	0.137074	0.105434	0.166956	0.125125	0.125797	0.115804	0.161577	0.123224	0.128755	0.118708	0.12254	0.116279	0.108847	0.138197	0.110929	0.103909	0.113333	0.118782	0.113734	0.130015	0.124775	0.129855	0.14146	0.11772	0	3.006e-09	1	High	17.81	0.212766	High	23.18	0.0610666	High	10.05	1.39386
ARSPAPPMTK	7	1	1	E2JKZ0	N-Term(iTRAQ8plex); S3(Phospho); M8(Oxidation); K10(iTRAQ8plex)	1759.93	S(3): 100.0; T(9): 0.0	0.143761	0.136413	0.131697	0.125394	0.132889	0.120186	0.13283	0.120721	0.130508	0.122116	0.126949	0.119047	0.121116	0.117019	0.135032	0.11866	0.1153	0.115723	0.109676	0.122611	0.114138	0.127598	0.126142	0.132821	0	4.766e-13	1	High	21.58	0.101474	High	23.05	0.0713448	High	16.14	0.353886
ARSSAEDLPTTSR	4	1	1	D0VWL6	N-Term(iTRAQ8plex); S3(Phospho)	1774.86	S(3): 50.0; S(4): 50.0; T(10): 0.0; T(11): 0.0; S(12): 0.0		0.11768	0.132607		0.116887	0.130989		0.105264	0.137479		0.121442	0.135172		0.128755	0.117176		0.113276	0.115165		0.148594	0.119815		0.14702	0.111597	0	0.004055	1				High	20	0.12	High	20.5	0.109624
ARSSPPGNHR	7	1	1	G5EE32	N-Term(iTRAQ8plex); S4(Phospho)	1462.72	S(3): 0.0; S(4): 100.0	0.138726	0.178302	0.115128	0.120535	0.1075	0.13392	0.129562	0.110607	0.162523	0.121712	0.109778	0.126285	0.112238	0.124979	0.119378	0.120491	0.130277	0.0925434	0.121941	0.125191	0.108756	0.133277	0.112924	0.141466	0	0.001111	1	High	23.56	0.0372269	High	22.14	0.0522355	High	17.64	0.152385
ARSVSPK	1	1	1	G5ECK4	N-Term(iTRAQ8plex); S3(Phospho); S5(Phospho); K7(iTRAQ8plex)	1512.78	S(3): 100.0; S(5): 100.0			0.140588			0.142769			0.115075			0.105307			0.132585			0.104323			0.143446			0.115908	0.002	0.0277	1							High	12.66	0.691051
ARSYSNLAR	2	1	1	Q19125	N-Term(iTRAQ8plex); S3(Phospho)	1421.72	S(3): 100.0; Y(4): 0.0; S(5): 0.0	0.130833	0.113079		0.127815	0.108446		0.121752	0.136539		0.133138	0.106113		0.107962	0.122014		0.124626	0.135669		0.122144	0.149212		0.13173	0.128928		0	0.0004973	1	High	20.6	0.0526933	High	18.67	0.0916862
ARTPESAEAESPK	1	0	0		N-Term(iTRAQ8plex); S11(Phospho); K13(iTRAQ8plex)	2061.05	T(3): 2.4; S(6): 2.4; S(11): 95.3																									0.007	0.09845	1	High	11.25	1.33106
ARTQSPIPLCER	4	1	1	Q22715	N-Term(iTRAQ8plex); T3(Phospho); S5(Phospho); C10(Carbamidomethyl)	1891.88	T(3): 100.0; S(5): 100.0	0.141743	0.0959456	0.113616	0.128344	0.116141	0.13172	0.136809	0.111898	0.151907	0.109931	0.12722	0.122637	0.137263	0.160505	0.134962	0.0941891	0.121826	0.10855	0.129794	0.136547	0.119056	0.121928	0.129917	0.113447	0	6.893e-06	1	High	27.35	0.0196042	High	13.04	0.573564	High	14.09	0.399691
ASAAPAAPASMEHQSDNLVCNDQEFR	2	1	1	G5EDZ0	N-Term(iTRAQ8plex); S10(Phospho); C20(Carbamidomethyl)	3200.39	S(2): 0.0; S(10): 99.9; S(15): 0.1	0.141934	0.0854342		0.131298	0.0961611		0.124054	0.148681		0.0988028	0.141204		0.0999139	0.113795		0.112921	0.120513		0.126497	0.159919		0.164578	0.134294		0	1.234e-06	0	High	27.53	0.030994	High	26.07	0.0481986
ASAAPAAPASMEHQSDNLVCNDQEFR	3	1	1	G5EDZ0	N-Term(iTRAQ8plex); S10(Phospho); M11(Oxidation); C20(Carbamidomethyl)	3216.41	S(2): 0.0; S(10): 100.0; S(15): 0.0	0.174733			0.142214			0.122284			0.054565			0.115732			0.110712			0.124658			0.151631			0	3.407e-13	0	High	68.34	2.90178e-06
ASAASAAASPPMVQDASFSSVLTPK	4	1	1	Q9GRZ3	N-Term(iTRAQ8plex); S9(Phospho); K25(iTRAQ8plex)	3079.55	S(2): 0.0; S(5): 0.0; S(9): 99.9; S(17): 0.0; S(19): 0.0; S(20): 0.0; T(23): 0.0	0.133897	0.115613		0.0991875	0.126318		0.175692	0.122693		0.110821	0.110582		0.108944	0.115602		0.124865	0.139467		0.10856	0.118491		0.138034	0.125547		0	4.862e-16	0	High	27.28	0.0458317	High	38.89	0.00320868
ASAASAAASPPMVQDASFSSVLTPK	6	1	1	Q9GRZ3	N-Term(iTRAQ8plex); S9(Phospho); M12(Oxidation); K25(iTRAQ8plex)	3095.56	S(2): 0.0; S(5): 0.0; S(9): 100.0; S(17): 0.0; S(19): 0.0; S(20): 0.0; T(23): 0.0	0.153431	0.121969	0.169824	0.13237	0.130495	0.147372	0.132495	0.111522	0.122488	0.138167	0.129223	0.115236	0.107363	0.12526	0.0986514	0.0930847	0.119269	0.10487	0.126389	0.116507	0.14377	0.116701	0.142501	0.100785	0	4.862e-16	0	High	22.53	0.147995	High	44.4	0.000958526	High	24.27	0.0993264
ASADGTSGTQSLSR	2	1	1	Q19852	N-Term(iTRAQ8plex); S11(Phospho)	1721.8	S(2): 0.0; T(6): 0.0; S(7): 0.0; T(9): 0.0; S(11): 100.0; S(13): 0.0	0.151239	0.125198		0.130136	0.117817		0.125663	0.114607		0.108333	0.114602		0.127368	0.136055		0.12617	0.11894		0.103197	0.124532		0.127894	0.148248		0	4.862e-16	0	High	24.66	0.0256485	High	40.69	0.000639825
ASAENHPLK	4	1	1	Q965Y0	N-Term(iTRAQ8plex); S2(Phospho); K9(iTRAQ8plex)	1654.87	S(2): 100.0	0.116375	0.111743	0.14283	0.127044	0.119784	0.124991	0.126739	0.107048	0.132045	0.134604	0.132426	0.106162	0.117092	0.126595	0.126481	0.129753	0.12946	0.12062	0.118609	0.129104	0.124985	0.129115	0.14384	0.121887	0	0.002397	0	High	27.36	0.0287418	High	10.59	1.32692	High	31.15	0.0120092
ASAIPVLPNFHDDSADEEEEENSER	3	1	1	Q95XT1	N-Term(iTRAQ8plex); S14(Phospho)	3184.39	S(2): 0.0; S(14): 100.0; S(23): 0.0	0.149808	0.152467	0.177165	0.162699	0.152885	0.144947	0.12254	0.127222	0.134021	0.0802073	0.128878	0.128097	0.115695	0.0998098	0.0755576	0.0925054	0.082848	0.141807	0.14691	0.128437	0.0989392	0.129635	0.127454	0.0994672	0	4.324e-15	0	High	78.23	2.44261e-07	High	35.84	0.00416985	High	11.78	1.22129
ASANSTPWR	1	1	1	G5EDA8	N-Term(iTRAQ8plex); S5(Phospho)	1373.65	S(2): 0.0; S(5): 50.0; T(6): 50.0		0.108145			0.113339			0.112853			0.124541			0.132115			0.130002			0.139762			0.139244		0	0.0005775	0				High	23.35	0.0217319
ASASASGAGAAGAAGGATGGAASGAPSAQEGGGATTPCPETLNMVLR	1	0	0		N-Term(iTRAQ8plex); T18(Phospho); C38(Carbamidomethyl); M44(Oxidation)	4444.07	S(2): 0.0; S(4): 0.0; S(6): 0.0; T(18): 85.9; S(23): 2.8; S(27): 2.8; T(35): 2.8; T(36): 2.8; T(41): 2.8																									0	3.876e-05	0							High	18.61	0.583248
ASASASGAGAAGAAGGATGGAASGAPSAQEGGGATTPCPETLNMVLR	7	2	1	F9UKV1	N-Term(iTRAQ8plex); T36(Phospho); C38(Carbamidomethyl)	4428.07	S(2): 0.0; S(4): 0.0; S(6): 0.0; T(18): 97.9; S(23): 0.0; S(27): 0.0; T(35): 0.0; T(36): 1.9; T(41): 0.0	0.161944	0.0975458		0.0984342	0.0930467		0.118086	0.0821145		0.114717	0.134793		0.132573	0.144699		0.125802	0.125841		0.130775	0.154177		0.119198	0.150479		0	4.862e-16	0	High	76.35	8.26151e-07	High	103.54	1.6929e-09
ASASLISADAPNSVESEEVQTR	5	1	1	Q9XV43	N-Term(iTRAQ8plex); S13(Phospho); S16(Phospho)	2725.22	S(2): 0.0; S(4): 0.0; S(7): 0.0; S(13): 100.0; S(16): 100.0; T(21): 0.0		0.139657	0.104589		0.0933203	0.150247		0.114148	0.141115		0.167306	0.105389		0.0833045	0.113869		0.1409	0.0997395		0.100237	0.153915		0.120773	0.0979937	0	4.862e-16	0				High	68.89	2.20153e-06	High	54.89	5.69216e-05
ASASLISADAPNSVESEEVQTRN	2	1	1	Q9XV43	N-Term(iTRAQ8plex); S13(Phospho); S16(Phospho)	2839.27	S(2): 0.0; S(4): 0.0; S(7): 0.0; S(13): 100.0; S(16): 100.0; T(21): 0.0		0.14336	0.103594		0.0986024	0.162495		0.113266	0.172913		0.139958	0.134654		0.145759	0.124069		0.162964	0.117693		0.0752479	0.0993107		0.120843	0.0852715	0	4.862e-16	1				High	57.39	3.1371e-05	High	22.42	0.0999529
ASASMAPPDGFPMVPSASSALIR	114	1	1	P12844	N-Term(iTRAQ8plex); M5(Oxidation); M13(Oxidation); S18(Phospho)	2676.27	S(2): 0.0; S(4): 0.0; S(16): 0.0; S(18): 100.0; S(19): 0.0	0.132119	0.128582	0.116801	0.109	0.116982	0.114622	0.110203	0.115939	0.107262	0.117728	0.131463	0.110541	0.106218	0.116885	0.122589	0.154948	0.132545	0.113466	0.127623	0.123753	0.148649	0.125163	0.140928	0.141023	0	5.751e-12	0	High	58.29	3.04657e-05	High	52.96	0.000103188	High	61.68	1.41954e-05
ASASMAPPDGFPMVPSASSALIR	147	1	1	P12844	N-Term(iTRAQ8plex); M5(Oxidation); S18(Phospho)	2660.27	S(2): 0.0; S(4): 0.0; S(16): 0.7; S(18): 49.7; S(19): 49.7	0.122885	0.106686	0.127287	0.1103	0.114949	0.115709	0.108356	0.114877	0.115048	0.115375	0.11451	0.12057	0.116743	0.135108	0.118865	0.130931	0.125087	0.112711	0.138907	0.148402	0.122436	0.133432	0.144552	0.158482	0	5.091e-13	0	High	71.26	1.59734e-06	High	77.14	4.06679e-07	High	71.11	1.72705e-06
ASASMAPPDGFPMVPSASSALIR	36	1	1	P12844	N-Term(iTRAQ8plex); S18(Phospho)	2644.28	S(2): 0.0; S(4): 0.0; S(16): 1.4; S(18): 97.2; S(19): 1.4	0.147583	0.127303		0.11578	0.146409		0.12257	0.121188		0.109942	0.11604		0.126633	0.11977		0.114636	0.135816		0.118271	0.144506		0.131306	0.112498		0	4.862e-16	0	High	33.86	0.00970313	High	70.48	2.12201e-06
ASASMAPPDGFPMVPSASSALIR	28	1	1	P12844	N-Term(iTRAQ8plex); S2(Phospho); M5(Oxidation); S19(Phospho)	2740.24	S(2): 1.8; S(4): 98.2; S(16): 0.0; S(18): 98.1; S(19): 1.8	0.135292	0.122624	0.120888	0.13198	0.114894	0.0788838	0.130141	0.120562	0.170967	0.0950854	0.119	0.118627	0.0965131	0.124216	0.118132	0.125716	0.118841	0.117318	0.12709	0.138575	0.122003	0.139041	0.132015	0.167866	0	4.862e-16	0	High	53.42	7.5983e-05	High	55.57	4.65918e-05	High	26.3	0.0420789
ASASMAPPDGFPMVPSASSALIR	31	1	1	P12844	N-Term(iTRAQ8plex); S4(Phospho); M5(Oxidation); M13(Oxidation); S18(Phospho)	2756.25	S(2): 0.0; S(4): 100.0; S(16): 0.0; S(18): 100.0; S(19): 0.0	0.135344	0.136359	0.14471	0.13012	0.120958	0.129604	0.143784	0.114643	0.16229	0.124122	0.11784	0.0982251	0.0907392	0.127365	0.119674	0.12022	0.129531	0.0907413	0.112611	0.129194	0.112708	0.133781	0.127367	0.134661	0	1.043e-08	0	High	50.23	0.000143211	High	46.61	0.000327409	High	50.33	0.00014922
ASASMAPPDGFPMVPSASSALIR	33	1	1	P12844	N-Term(iTRAQ8plex); S4(Phospho); S18(Phospho)	2724.24	S(2): 0.0; S(4): 100.0; S(16): 0.0; S(18): 98.5; S(19): 1.5	0.149179	0.102626		0.113111	0.0899504		0.139163	0.0955211		0.105887	0.145578		0.116069	0.17914		0.126948	0.125446		0.114326	0.0694212		0.122049	0.133772		0	2.177e-08	0	High	62.66	1.02709e-05	High	79.42	2.21147e-07
ASASSSSQIASILR	1	1	1	O44137	N-Term(iTRAQ8plex); S5(Phospho)	1761.91	S(2): 0.0; S(4): 0.0; S(5): 100.0; S(6): 0.0; S(7): 0.0; S(11): 0.0			0.132717			0.142348			0.131393			0.102641			0.131681			0.110138			0.123976			0.125106	0	1.451e-06	0							High	33.41	0.00629331
ASASVAPGLQSSASAAVIR	364	1	1	P02566	N-Term(iTRAQ8plex); S14(Phospho)	2127.12	S(2): 0.0; S(4): 0.0; S(11): 0.0; S(12): 0.0; S(14): 100.0	0.130381	0.120003	0.131483	0.117039	0.113738	0.124146	0.132012	0.121135	0.125815	0.115966	0.124609	0.116943	0.110794	0.122167	0.123535	0.124525	0.122561	0.123531	0.128411	0.133399	0.126886	0.131753	0.139634	0.121035	0	1.661e-17	0	High	121.8	1.37094e-11	High	125.33	6.03764e-12	High	111.84	1.31582e-10
ASASVAPGLQSSASAAVIR	1	1	1	P02566	N-Term(iTRAQ8plex); S4(Phospho); S11(Phospho); S14(Phospho)	2287.05	S(2): 2.0; S(4): 98.0; S(11): 98.0; S(12): 3.9; S(14): 98.0			0.10155			0.117227			0.174993			0.12436			0.160815			0.0868733			0.104291			0.12989	0	0.0001573	0							High	28.64	0.0207895
ASASVAPGLQSSASAAVIR	81	1	1	P02566	N-Term(iTRAQ8plex); S4(Phospho); S14(Phospho)	2207.08	S(2): 0.0; S(4): 100.0; S(11): 0.0; S(12): 0.0; S(14): 100.0	0.125245	0.117529	0.132789	0.113617	0.11791	0.129024	0.137184	0.12755	0.132077	0.112616	0.129783	0.11572	0.107758	0.115664	0.125245	0.133496	0.126088	0.116847	0.126934	0.123223	0.112745	0.134711	0.137383	0.124179	0	4.862e-16	0	High	114.06	7.49952e-11	High	111.76	1.29027e-10	High	81.87	1.30351e-07
ASASVAPGLQSSASAAVIRSPSR	13	1	1	P02566	N-Term(iTRAQ8plex); S12(Phospho); S14(Phospho); S20(Phospho)	2714.27	S(2): 0.0; S(4): 0.0; S(11): 2.6; S(12): 94.8; S(14): 2.6; S(20): 100.0; S(22): 100.0	0.149108	0.122196	0.136501	0.127347	0.122453	0.133687	0.127621	0.13437	0.125331	0.118064	0.131829	0.109443	0.111191	0.115834	0.12093	0.105594	0.111948	0.126681	0.112148	0.124155	0.123099	0.137132	0.138718	0.134146	0	2.916e-07	1	High	32.17	0.0105269	High	28.32	0.0255446	High	32.62	0.00886166
ASASVAPGLQSSASAAVIRSPSR	114	1	1	P02566	N-Term(iTRAQ8plex); S14(Phospho); S20(Phospho)	2634.3	S(2): 0.0; S(4): 0.0; S(11): 0.0; S(12): 1.8; S(14): 98.2; S(20): 100.0; S(22): 0.0	0.131018	0.121961	0.136366	0.125272	0.123802	0.136563	0.137336	0.128737	0.131762	0.122383	0.124464	0.109582	0.105239	0.118122	0.121121	0.122317	0.115772	0.115087	0.123866	0.125472	0.120484	0.129327	0.139582	0.122743	0	3.693e-09	1	High	41.04	0.00159377	High	47.29	0.000386341	High	42.61	0.00128571
ASASVAPGLQSSASAAVIRSPSR	286	1	1	P02566	N-Term(iTRAQ8plex); S20(Phospho)	2554.33	S(2): 0.0; S(4): 0.0; S(11): 0.0; S(12): 0.0; S(14): 0.0; S(20): 1.2; S(22): 98.8	0.127636	0.118123	0.13474	0.124883	0.124516	0.133788	0.140634	0.124725	0.127347	0.119535	0.131088	0.127499	0.114618	0.125314	0.121837	0.114627	0.114041	0.119373	0.11933	0.123867	0.114791	0.131991	0.138143	0.11979	0	2.551e-11	1	High	56.6	5.05373e-05	High	50.42	0.000207891	High	52.28	0.000139609
ASASVAPGLQSSASAAVIRSPSRAR	10	1	1	P02566	N-Term(iTRAQ8plex); S12(Phospho); S14(Phospho); S20(Phospho)	2941.41	S(2): 0.0; S(4): 0.0; S(11): 50.8; S(12): 50.8; S(14): 96.8; S(20): 50.8; S(22): 50.8	0.123962	0.110381	0.1346	0.125743	0.116919	0.116743	0.139457	0.118683	0.116457	0.0973297	0.112525	0.124936	0.108258	0.134549	0.134947	0.140839	0.128682	0.130544	0.128448	0.133027	0.119272	0.13358	0.138363	0.114667	0	5.596e-05	2	High	15.16	0.684252	High	28.28	0.033285	High	17.08	0.446617
ASASVAPGLQSSASAAVIRSPSRAR	9	1	1	P02566	N-Term(iTRAQ8plex); S20(Phospho)	2781.47	S(2): 0.0; S(4): 0.0; S(11): 0.7; S(12): 0.7; S(14): 32.9; S(20): 32.9; S(22): 32.9	0.123022	0.131507		0.103105	0.123262		0.17816	0.13058		0.122773	0.121261		0.116667	0.134452		0.104472	0.0981896		0.112798	0.138039		0.139002	0.118739		0	3.685e-05	2	High	10.84	1.98205	High	18.69	0.319765
ASASVAPGLQSSASAAVIRSPSRAR	39	1	1	P02566	N-Term(iTRAQ8plex); S20(Phospho); S22(Phospho)	2861.45	S(2): 0.0; S(4): 0.0; S(11): 0.0; S(12): 0.0; S(14): 3.2; S(20): 96.8; S(22): 100.0	0.123536	0.110482	0.126152	0.12087	0.11222	0.138515	0.142375	0.129579	0.105619	0.110167	0.116509	0.110255	0.127452	0.136116	0.14527	0.121507	0.120185	0.113617	0.128859	0.132584	0.130651	0.126499	0.136412	0.128367	0	8.117e-06	2	High	22.08	0.156719	High	20.85	0.203505	High	29.14	0.0293776
ASASVAPGLQSSASAAVIRSPSRAR	1	1	1	P02566	N-Term(iTRAQ8plex); S4(Phospho); S11(Phospho); S12(Phospho); S14(Phospho)	3021.37	S(2): 99.8; S(4): 0.2; S(11): 49.0; S(12): 49.0; S(14): 6.4; S(20): 95.8; S(22): 99.8		0.111918			0.143649			0.127257			0.123139			0.144795			0.129872			0.100328			0.119042		0	0.002593	2				High	20.91	0.153272
ASAVNIDLDDVFIQR	4	1	1	G5EE32	N-Term(iTRAQ8plex); S2(Phospho)	2060.04	S(2): 100.0	0.154444	0.136997	0.0911726	0.0974132	0.107339	0.151907	0.132055	0.124892	0.103703	0.0840842	0.135348	0.137368	0.135875	0.079781	0.0992163	0.129427	0.11691	0.127125	0.151416	0.163439	0.173482	0.115286	0.135295	0.0949988	0	3.58e-07	0	High	52.05	0.000105723	High	16.66	0.357107	High	55.65	4.47884e-05
ASCMSDSYYEIEEGPK	9	1	1	Q20733	N-Term(iTRAQ8plex); C3(Carbamidomethyl); M4(Oxidation); S5(Phospho); K16(iTRAQ8plex)	2570.12	S(2): 0.0; S(5): 99.0; S(7): 1.0; Y(8): 0.0; Y(9): 0.0	0.127731	0.130158	0.136609	0.12866	0.118383	0.134443	0.128152	0.112043	0.110349	0.136975	0.147492	0.133081	0.113654	0.114122	0.131022	0.133266	0.125274	0.11011	0.101993	0.121903	0.113765	0.129569	0.127946	0.127914	0	1.087e-06	0	High	40.61	0.00112096	High	40.5	0.00113634	High	41.98	0.000808184
ASDAASSSTSINSER	8	2	1	P32744	N-Term(iTRAQ8plex); S7(Phospho)	1866.83	S(2): 0.0; S(6): 0.0; S(7): 100.0; S(8): 0.0; T(9): 0.0; S(10): 0.0; S(13): 0.0	0.121596	0.124031	0.125287	0.12701	0.103639	0.139562	0.148239	0.125079	0.168309	0.12476	0.131319	0.102671	0.122092	0.129518	0.142673	0.119559	0.116122	0.107349	0.101018	0.125552	0.105723	0.135726	0.139379	0.106863	0	4.862e-16	0	High	47.83	0.000128557	High	67.38	1.4442e-06	High	66.54	1.86328e-06
ASDAASSSTSINSER	10	2	1	P32744	N-Term(iTRAQ8plex); S7(Phospho); S8(Phospho)	1946.8	S(2): 0.0; S(6): 50.0; S(7): 50.0; S(8): 0.0; T(9): 0.0; S(10): 0.0; S(13): 100.0	0.131222	0.130779	0.12081	0.117118	0.129674	0.117652	0.145165	0.119533	0.153298	0.109496	0.113418	0.111259	0.125523	0.132432	0.140123	0.126205	0.117719	0.11204	0.124484	0.117826	0.122798	0.137392	0.142063	0.122019	0	1.131e-08	0	High	44.13	0.000183524	High	42.15	0.000277339	High	44.2	0.000184392
ASDAASSSTSINSER	7	2	1	P32744	N-Term(iTRAQ8plex); T9(Phospho); S10(Phospho); S13(Phospho)	2026.77	S(2): 0.0; S(6): 0.0; S(7): 0.1; S(8): 1.8; T(9): 98.2; S(10): 99.9; S(13): 100.0	0.113095	0.12238	0.13626	0.132723	0.117811	0.119494	0.128088	0.128689	0.131086	0.118563	0.155096	0.0948472	0.13746	0.116136	0.158706	0.12548	0.108331	0.118828	0.104659	0.100563	0.1052	0.139932	0.142098	0.128493	0	4.862e-16	0	High	44.05	0.000116097	High	61.37	2.00601e-06	High	31.61	0.00207072
ASDAASSSTSINSERGTAPFR	4	2	1	P32744	N-Term(iTRAQ8plex); S10(Phospho); S13(Phospho)	2576.12	S(2): 0.0; S(6): 0.0; S(7): 0.1; S(8): 0.1; T(9): 2.6; S(10): 97.3; S(13): 100.0; T(17): 0.0	0.151295	0.108027	0.123948	0.140789	0.112659	0.134858	0.13342	0.131564	0.147275	0.136269	0.129708	0.120014	0.11166	0.135709	0.112829	0.107766	0.119953	0.113364	0.0917005	0.128597	0.113699	0.127101	0.133784	0.127337	0	2.052e-05	1	High	26.82	0.0288038	High	14.58	0.46503	High	22.58	0.0808793
ASDAASSSTSINSERGTAPFR	19	2	1	P32744	N-Term(iTRAQ8plex); T9(Phospho); S10(Phospho); S13(Phospho)	2656.1	S(2): 0.0; S(6): 2.2; S(7): 2.2; S(8): 2.2; T(9): 93.7; S(10): 99.8; S(13): 100.0; T(17): 0.0	0.185855	0.111104	0.137208	0.11075	0.131645	0.165602	0.121224	0.11439	0.134666	0.110654	0.124739	0.0858564	0.121793	0.128064	0.105811	0.106759	0.114254	0.124874	0.107155	0.125525	0.100123	0.116013	0.134155	0.13426	0	3.559e-07	1	High	17.92	0.141256	High	26.65	0.0183831	High	28.85	0.0121195
ASDAFDSAK	3	2	1	H2FLL1	N-Term(iTRAQ8plex); S7(Phospho); K9(iTRAQ8plex)	1599.78	S(2): 0.0; S(7): 100.0		0.117592	0.138227		0.134224	0.124239		0.137253	0.125588		0.135118	0.128914		0.121917	0.12491		0.103862	0.110303		0.116709	0.127583		0.133325	0.118627	0	0.000272	0				High	36.65	0.00177343	High	33.02	0.00441513
ASDALDSAQK	4	2	1	H2FLL1	N-Term(iTRAQ8plex); S7(Phospho); K10(iTRAQ8plex)	1693.86	S(2): 0.0; S(7): 100.0		0.10614	0.123119		0.109987	0.118075		0.107719	0.122181		0.122858	0.121983		0.139968	0.134557		0.133501	0.140131		0.144196	0.127414		0.134657	0.110502	0	2.978e-08	0				High	43.6	0.000556558	High	32.86	0.00662537
ASDDEEDFTQLQINQNR	10	1	1	Q688Z4	N-Term(iTRAQ8plex); S2(Phospho)	2407.07	S(2): 100.0; T(9): 0.0	0.138825	0.118201	0.130757	0.103254	0.118793	0.115047	0.120409	0.127523	0.123357	0.117929	0.120412	0.0921382	0.129266	0.124195	0.136931	0.131459	0.126019	0.127684	0.102152	0.118495	0.143201	0.14804	0.136075	0.123471	0	8.23e-12	0	High	75.12	4.12197e-07	High	66.74	2.79624e-06	High	56.54	2.99457e-05
ASDDVIISEVSPIVTR	2	1	1	O44553	N-Term(iTRAQ8plex); S11(Phospho)	2085.08	S(2): 0.0; S(8): 0.9; S(11): 99.1; T(15): 0.0			0.197627			0.12528			0.100548			0.107982			0.118419			0.121			0.118599			0.110544	0	5.627e-08	0							High	34.72	0.00639159
ASDESVK	1	1	1	Q8MNS9	N-Term(iTRAQ8plex); S2(Phospho); K7(iTRAQ8plex)	1423.72	S(2): 100.0; S(5): 0.0	0.0932367			0.109676			0.126151			0.111204			0.126878			0.129614			0.163917			0.139323			0	0.003297	0	High	27.91	0.0124592
ASDESVK	1	1	1	Q8MNS9	N-Term(iTRAQ8plex); S2(Phospho); S5(Phospho); K7(iTRAQ8plex)	1503.69	S(2): 100.0; S(5): 100.0	0.126838			0.145591			0.15376			0.108278			0.145432			0.0918272			0.0978282			0.130446			0.006	0.08681	0	High	17.75	0.0797432
ASDIADSFK	2	1	1	H2FLL1	N-Term(iTRAQ8plex); S7(Phospho); K9(iTRAQ8plex)	1641.82	S(2): 0.0; S(7): 100.0	0.105444	0.109594		0.126335	0.103006		0.140484	0.119992		0.126926	0.136443		0.110129	0.140138		0.121828	0.119079		0.137752	0.134565		0.1311	0.137182		0	4.37e-06	0	High	43.06	0.000521498	High	18.46	0.153966
ASDSEDEESGASDSEK	3	1	1	Q9U1V9	N-Term(iTRAQ8plex); S4(Phospho); K16(iTRAQ8plex)	2330.99	S(2): 0.0; S(4): 100.0; S(9): 0.0; S(12): 0.0; S(14): 0.0	0.15012	0.125436		0.171495	0.117522		0.112357	0.121002		0.0980188	0.107128		0.108866	0.143101		0.0428229	0.130292		0.169599	0.118337		0.146721	0.137182		0	1.35e-05	0	High	32.42	0.00526972	High	11.46	0.675199
ASDSEPDVGSPMTNTR	3	1	1	Q9U2D8	N-Term(iTRAQ8plex); S2(Phospho)	2047.89	S(2): 100.0; S(4): 0.0; S(10): 0.0; T(13): 0.0; T(15): 0.0	0.127925	0.117314		0.131551	0.12068		0.146389	0.110546		0.117563	0.137599		0.118065	0.142176		0.1145	0.121853		0.12115	0.120405		0.120972	0.129428		0	3.417e-14	0	High	31.7	0.00669322	High	34.14	0.00366204
ASDSEPDVGSPMTNTR	1	1	1	Q9U2D8	N-Term(iTRAQ8plex); S2(Phospho); S4(Phospho)	2127.86	S(2): 100.0; S(4): 100.0; S(10): 0.0; T(13): 0.0; T(15): 0.0			0.127623			0.173751			0.154479			0.0989868			0.130255			0.106567			0.117584			0.0907533	0	0.0002246	0							High	28.56	0.0071051
ASDSEPDVGSPMTNTR	2	1	1	Q9U2D8	N-Term(iTRAQ8plex); S2(Phospho); S4(Phospho); M12(Oxidation)	2143.85	S(2): 100.0; S(4): 100.0; S(10): 0.0; T(13): 0.0; T(15): 0.0			0.112665			0.137203			0.145478			0.0618148			0.163357			0.111471			0.125785			0.119358	0	0.004536	0							High	20.86	0.0451193
ASDSEPDVGSPMTNTR	2	1	1	Q9U2D8	N-Term(iTRAQ8plex); S4(Phospho); M12(Oxidation)	2063.89	S(2): 0.0; S(4): 100.0; S(10): 0.0; T(13): 0.0; T(15): 0.0		0.097959	0.122895		0.108301	0.112895		0.113649	0.133275		0.124538	0.0920051		0.126447	0.143427		0.122368	0.124619		0.15188	0.124857		0.154857	0.146027	0	2.39e-06	0				High	26.43	0.0184283	High	28.24	0.0124474
ASDSPMSHDGADSPRPELDR	1	1	1	A9D4E4	N-Term(iTRAQ8plex); S4(Phospho); S7(Phospho); S13(Phospho)	2684.04	S(2): 0.0; S(4): 100.0; S(7): 100.0; S(13): 100.0		0.107529			0.120659			0.104883			0.12474			0.136917			0.132471			0.114461			0.158338		0	0.0004765	1				High	16.78	0.0965512
ASDVADSFK	4	1	1	H2FLL1	N-Term(iTRAQ8plex); S7(Phospho); K9(iTRAQ8plex)	1627.82	S(2): 0.0; S(7): 100.0	0.115381	0.118236	0.117545	0.126972	0.124661	0.124617	0.137865	0.135147	0.128294	0.108842	0.124801	0.119175	0.124822	0.123565	0.127494	0.127321	0.105889	0.130146	0.129011	0.118766	0.125921	0.129786	0.148935	0.125129	0	3.927e-05	0	High	23.5	0.0511453	High	22.31	0.067855	High	39.42	0.0013486
ASDVTLPPAAASPVPDIPK	1	1	1	O01442	N-Term(iTRAQ8plex); S12(Phospho); K19(iTRAQ8plex)	2534.37	S(2): 0.0; T(5): 98.3; S(12): 1.7		0.107954			0.100988			0.122424			0.11749			0.134004			0.11684			0.15065			0.14965		0	8.5e-10	0				High	23.64	0.093423
ASDVYGDEEDSPK	9	1	1	Q9BKQ7	N-Term(iTRAQ8plex); S11(Phospho); K13(iTRAQ8plex)	2099.96	S(2): 0.0; Y(5): 0.0; S(11): 100.0	0.133641	0.126313	0.132416	0.123624	0.122455	0.125295	0.157053	0.124157	0.13432	0.0949323	0.131815	0.11187	0.130581	0.130565	0.119395	0.128142	0.108671	0.122742	0.123863	0.119607	0.139044	0.11275	0.131317	0.121374	0	1.481e-09	0	High	51.54	7.11977e-05	High	65.38	2.96978e-06	High	61.1	7.8401e-06
ASEASTTASSEWNDDGWNDDDGEIDR	5	1	1	Q22847	N-Term(iTRAQ8plex); S10(Phospho)	3227.26	S(2): 16.7; S(5): 16.7; T(6): 16.7; T(7): 16.7; S(9): 16.7; S(10): 16.7	0.101459			0.224944			0.166684			0.0704786			0.181572			0.072451			0.105975			0.0764359			0	0.0009527	0	High	26.95	0.0150368
ASEFQPDDMPDLDTTQGLFHYNR	4	1	1	P34364	N-Term(iTRAQ8plex); T15(Phospho)	3081.36	S(2): 0.0; T(14): 50.0; T(15): 50.0; Y(21): 0.0	0.100467	0.114008		0.0981358	0.100523		0.132105	0.160468		0.121296	0.118956		0.0588079	0.157627		0.146914	0.120125		0.173051	0.0731978		0.169223	0.155095		0	4.862e-16	0	High	31.47	0.0140076	High	44.63	0.000616386
ASEPGVGEISQDSVDDSQK	3	1	1	Q7JKP6	N-Term(iTRAQ8plex); S13(Phospho); S17(Phospho); K19(iTRAQ8plex)	2716.21	S(2): 0.0; S(10): 1.8; S(13): 98.2; S(17): 100.0	0.148217	0.0994594		0.0957489	0.113544		0.0953844	0.122508		0.101928	0.12417		0.125956	0.131925		0.15592	0.136346		0.13236	0.151316		0.144486	0.120732		0	1.581e-11	0	High	32.49	0.00927184	High	41.02	0.00124927
ASEPGVGEISQDSVDDSQK	11	1	1	Q7JKP6	N-Term(iTRAQ8plex); S17(Phospho); K19(iTRAQ8plex)	2636.25	S(2): 0.0; S(10): 0.0; S(13): 0.0; S(17): 100.0	0.146608	0.125593	0.130247	0.129272	0.121432	0.134722	0.141471	0.148677	0.128285	0.108926	0.128417	0.103687	0.125439	0.133334	0.124873	0.125314	0.121949	0.125281	0.104749	0.102888	0.115103	0.11741	0.120551	0.121389	0	5.314e-15	0	High	57.28	3.92843e-05	High	72.77	1.19957e-06	High	73.69	9.81257e-07
ASESDDDEYIGAVNEDPEHR	3	1	1	Q9NA87	N-Term(iTRAQ8plex); S2(Phospho); S4(Phospho)	2712.07	S(2): 98.4; S(4): 98.4; Y(9): 3.3			0.111837			0.128924			0.138301			0.0530999			0.141989			0.126055			0.167479			0.132316	0	0.0003099	0							High	23.09	0.0311727
ASESDDDEYIGAVNEDPEHR	6	1	1	Q9NA87	N-Term(iTRAQ8plex); S4(Phospho)	2632.1	S(2): 1.1; S(4): 98.9; Y(9): 0.0	0.210757	0.172559		0.111234	0.0961865		0.164106	0.131994		0.0869382	0.143398		0.0815172	0.121569		0.110329	0.104262		0.123534	0.114137		0.111585	0.111958		0	4.862e-16	0	High	78.82	1.25315e-07	High	87.77	1.6126e-08
ASESQETLR	1	1	1	G5EDT9	N-Term(iTRAQ8plex); S4(Phospho)	1404.66	S(2): 0.0; S(4): 100.0; T(7): 0.0		0.104667			0.102655			0.101242			0.124215			0.258008			0.0985159			0.0853212			0.125376		0	0.004116	0				High	13.85	0.265803
ASESSSESNAESTEK	1	1	1	P91457	N-Term(iTRAQ8plex); S6(Phospho); K15(iTRAQ8plex)	2231.02	S(2): 0.0; S(4): 0.0; S(5): 1.1; S(6): 97.7; S(8): 1.1; S(12): 0.0; T(13): 0.0			0.129076			0.127411			0.139128			0.131374			0.127854			0.122997			0.113507			0.108652	0	9.347e-08	0							High	46.85	0.000259205
ASFAPIPNEEER	12	1	1	Q21353	N-Term(iTRAQ8plex); S2(Phospho)	1743.82	S(2): 100.0	0.134568	0.153091	0.1167	0.126731	0.120321	0.123858	0.145313	0.136087	0.138353	0.122473	0.119399	0.133598	0.123598	0.113911	0.125273	0.113467	0.112587	0.101064	0.120119	0.125722	0.151693	0.113916	0.132299	0.111304	0	4.862e-16	0	High	37.76	0.00160795	High	33.4	0.00445661	High	33.7	0.00379656
ASFAPIPNEEERK	3	1	1	Q21353	N-Term(iTRAQ8plex); S2(Phospho); K13(iTRAQ8plex)	2176.13	S(2): 100.0	0.163088	0.12301	0.169408	0.133321	0.133366	0.131329	0.124009	0.123986	0.101588	0.103441	0.142512	0.126389	0.115991	0.122394	0.120562	0.120784	0.102696	0.115099	0.116565	0.120561	0.118029	0.1228	0.131477	0.117596	0	4.186e-06	1	High	23.01	0.104007	High	20.59	0.182015	High	23.78	0.0885748
ASFSAVK	2	1	1	Q9NAA5	N-Term(iTRAQ8plex); S2(Phospho); K7(iTRAQ8plex)	1397.76	S(2): 100.0; S(4): 0.0	0.122992	0.101643		0.125584	0.124182		0.152531	0.135534		0.120463	0.127465		0.123824	0.153451		0.121293	0.103246		0.105847	0.111967		0.127466	0.142512		0	0.003132	0	High	27.51	0.0221774	High	20.7	0.108095
ASFTAGGTLK	2	1	1	Q9BHL5	N-Term(iTRAQ8plex); S2(Phospho); K10(iTRAQ8plex)	1640.89	S(2): 100.0; T(4): 0.0; T(8): 0.0	0.122063		0.138999	0.126686		0.120333	0.156295		0.138883	0.127043		0.129403	0.106551		0.115841	0.109783		0.121905	0.117061		0.11979	0.134519		0.114846	0	0.000572	0	High	34.2	0.00511355				High	37.47	0.00240836
ASGGSASPPSADGASQIDR	6	1	1	O62020	N-Term(iTRAQ8plex); S10(Phospho)	2114.96	S(2): 0.0; S(5): 0.0; S(7): 50.0; S(10): 50.0; S(15): 0.0	0.0985321	0.104055	0.130717	0.103134	0.102929	0.129875	0.107519	0.117806	0.11847	0.151522	0.166262	0.0908013	0.111905	0.131996	0.164904	0.145384	0.126318	0.129319	0.16587	0.135306	0.09893	0.116133	0.115329	0.136984	0	4.862e-16	0	High	36.99	0.00228984	High	35.49	0.00292375	High	12.33	0.637421
ASGGSASPPSADGASQIDR	2	1	1	O62020	N-Term(iTRAQ8plex); S2(Phospho); S5(Phospho); S7(Phospho)	2274.9	S(2): 100.0; S(5): 100.0; S(7): 100.0; S(10): 0.0; S(15): 0.0			0.122641			0.10142			0.0968927			0.086511			0.14226			0.138933			0.13846			0.142027	0	0.00441	0							High	17.16	0.0817314
ASGILDSFK	9	1	1	H2FLL1	N-Term(iTRAQ8plex); S7(Phospho); K9(iTRAQ8plex)	1625.88	S(2): 0.0; S(7): 100.0	0.102145	0.0940684	0.105544	0.096763	0.108179	0.0890176	0.138411	0.148633	0.133468	0.114528	0.124601	0.124836	0.112769	0.120376	0.112148	0.147085	0.133059	0.126373	0.127192	0.131443	0.180673	0.128354	0.13599	0.119334	0	6.128e-06	0	High	31.29	0.0123713	High	36.69	0.00309648	High	48.96	0.000201386
ASGMSPPTPAQNVR	7	1	1	Q19720	N-Term(iTRAQ8plex); M4(Oxidation); S5(Phospho)	1812.87	S(2): 0.0; S(5): 100.0; T(8): 0.0	0.11631	0.124286	0.135514	0.110509	0.125627	0.118882	0.12967	0.12701	0.120012	0.163329	0.130307	0.116365	0.109438	0.127456	0.125714	0.127879	0.111349	0.133277	0.104518	0.12279	0.114543	0.13396	0.129984	0.123821	0	0.0003798	0	High	29.95	0.00961	High	19.03	0.120025	High	23.34	0.0449544
ASGMSPPTPAQNVR	9	1	1	Q19720	N-Term(iTRAQ8plex); S5(Phospho)	1796.86	S(2): 1.1; S(5): 98.9; T(8): 0.0	0.121345	0.114025	0.110834	0.120091	0.113806	0.12494	0.144933	0.120636	0.109845	0.128463	0.139525	0.14114	0.1109	0.127569	0.126116	0.121445	0.107703	0.123701	0.13596	0.13776	0.148661	0.13243	0.137714	0.114763	0	8.365e-07	0	High	34.13	0.00455913	High	37.62	0.00202389	High	37.91	0.00182034
ASGQVYSTETNAK	2	1	1	Q9TYP9	N-Term(iTRAQ8plex); S7(Phospho); K13(iTRAQ8plex)	2044.01	S(2): 0.0; Y(6): 0.8; S(7): 98.5; T(8): 0.8; T(10): 0.0	0.136831	0.13329		0.127693	0.121894		0.137719	0.135348		0.108533	0.114095		0.108265	0.123855		0.127781	0.112444		0.116998	0.122915		0.136179	0.136159		0	4.862e-16	0	High	21.31	0.140525	High	27.84	0.0299276
ASGSGER	2	1	1	P34708	N-Term(iTRAQ8plex); S2(Phospho)	1047.47	S(2): 100.0; S(4): 0.0		0.147598	0.119468		0.123162	0.131231		0.132637	0.154251		0.124628	0.111465		0.122941	0.123874		0.100752	0.120824		0.121806	0.122112		0.126474	0.116776	0.001	0.01674	0				High	14.32	0.0887588	High	10.73	0.177509
ASGSIDLAMR	1	1	1	Q19370	N-Term(iTRAQ8plex); S2(Phospho)	1404.69	S(2): 50.0; S(4): 50.0			0.128814			0.1242			0.131562			0.11543			0.123144			0.128309			0.124914			0.123627	0	0.002777	0							High	13.32	0.332894
ASGSSERGGITGGGGGGGPTDDILYER	3	1	1	Q9U2D8	N-Term(iTRAQ8plex); S2(Phospho); S5(Phospho)	2987.3	S(2): 100.0; S(4): 50.0; S(5): 50.0; T(11): 0.0; T(20): 0.0; Y(25): 0.0			0.179534			0.148874			0.132807			0.104929			0.113226			0.103793			0.115715			0.101122	0	3.203e-06	1							High	15.22	0.517045
ASGTLPPQQQVVHK	5	1	1	H2L0Q6	N-Term(iTRAQ8plex); S2(Phospho); K14(iTRAQ8plex)	2178.19	S(2): 99.1; T(4): 0.9	0.146742	0.130598	0.142026	0.129966	0.115885	0.148362	0.141538	0.132754	0.148014	0.108854	0.126862	0.117529	0.10212	0.119446	0.107079	0.105944	0.120058	0.104158	0.129422	0.124016	0.115826	0.135414	0.13038	0.117006	0	4.164e-06	0	High	21.88	0.12097	High	12.46	1.02158	High	26.72	0.0390514
ASHIQTTVASSR	29	1	1	Q19286	N-Term(iTRAQ8plex); S11(Phospho)	1641.82	S(2): 0.0; T(6): 1.0; T(7): 99.0; S(10): 0.0; S(11): 0.0	0.128532	0.116446	0.136744	0.126022	0.120094	0.13622	0.145476	0.125063	0.123269	0.122924	0.126274	0.123986	0.118015	0.12867	0.123224	0.115349	0.122496	0.129583	0.113757	0.121503	0.126325	0.133491	0.138916	0.109599	0	8.742e-13	0	High	43.17	0.000534962	High	40.56	0.000975715	High	41.49	0.000737961
ASIAAGAAYGSGYGAASGALQNGQSPTSR	2	1	1	Q09482	N-Term(iTRAQ8plex); S25(Phospho)	3025.43	S(2): 0.0; Y(9): 0.0; S(11): 0.0; Y(13): 0.0; S(17): 0.0; S(25): 98.4; T(27): 1.6; S(28): 0.0		0.11985	0.106493		0.113006	0.15161		0.100102	0.0944769		0.153164	0.118058		0.120613	0.13167		0.125806	0.128397		0.153297	0.129067		0.114162	0.140228	0	4.862e-16	0				High	71.87	1.78136e-06	High	35.31	0.00811188
ASIAEEPSEMPYEPIVVTIPPPAK	1	1	1	Q21920	N-Term(iTRAQ8plex); S2(Phospho); K24(iTRAQ8plex)	3253.68	S(2): 98.7; S(8): 1.3; Y(12): 0.0; T(18): 0.0	0.0922317			0.122712			0.141097			0.12366			0.138598			0.139814			0.0828486			0.159039			0	0.00291	0	High	21.05	0.234785
ASIAITPTK	2	1	1	Q17635	N-Term(iTRAQ8plex); T6(Phospho); K9(iTRAQ8plex)	1589.91	S(2): 0.0; T(6): 100.0; T(8): 0.0	0.139488	0.132677		0.12634	0.123901		0.138978	0.114965		0.124505	0.12568		0.112829	0.134357		0.115295	0.107477		0.0985267	0.121049		0.144039	0.139894		0	0.003395	0	High	24.34	0.0447277	High	15.29	0.43187
ASIDDRSSNK	4	1	1	Q95XV8	N-Term(iTRAQ8plex); S7(Phospho); K10(iTRAQ8plex)	1780.9	S(2): 0.0; S(7): 50.0; S(8): 50.0	0.126814		0.147859	0.131918		0.132523	0.135671		0.127361	0.119026		0.121543	0.1277		0.133384	0.110833		0.104616	0.111449		0.106557	0.136588		0.126157	0	0.002954	1	High	10.6	1.11048				High	16	0.326545
ASIDGGYGSMNQDVENAEK	2	1	1	Q9N4P3	N-Term(iTRAQ8plex); S9(Phospho); K19(iTRAQ8plex)	2673.22	S(2): 0.0; Y(7): 0.0; S(9): 100.0	0.139732	0.102059		0.139606	0.0998617		0.14951	0.150294		0.125823	0.145314		0.116608	0.139036		0.103947	0.108319		0.0856126	0.0895634		0.139161	0.165553		0	4.862e-16	0	High	33.85	0.00764441	High	44.11	0.00069673
ASIDGGYGSMNQDVENAEK	2	1	1	Q9N4P3	N-Term(iTRAQ8plex); S9(Phospho); M10(Oxidation); K19(iTRAQ8plex)	2689.22	S(2): 0.0; Y(7): 0.0; S(9): 100.0	0.145491			0.129982			0.140367			0.116443			0.123928			0.10924			0.0982039			0.130925			0	2.333e-10	0	High	44.32	0.000678635
ASIDSRPESAANAALDEVR	1	1	1	G4SLH0	N-Term(iTRAQ8plex); S2(Phospho)	2356.14	S(2): 100.0; S(5): 0.0; S(9): 0.0		0.125248			0.121536			0.14343			0.116233			0.133899			0.0960812			0.126847			0.136725		0	0.0004765	1				High	12	1.17674
ASIESLNR	1	1	1	Q17490	N-Term(iTRAQ8plex); S5(Phospho)	1273.64	S(2): 0.0; S(5): 100.0			0.127012			0.137283			0.144869			0.114778			0.14132			0.112212			0.118152			0.104374	0.002	0.01748	0							High	15.99	0.426746
ASIESLNRRSPVEPK	1	1	1	Q17490	N-Term(iTRAQ8plex); S2(Phospho); S5(Phospho); S10(Phospho); K15(iTRAQ8plex)	2531.23	S(2): 100.0; S(5): 100.0; S(10): 100.0			0.131286			0.14018			0.132334			0.111226			0.135876			0.121614			0.119464			0.10802	0.006	0.08132	2							High	13.8	0.900438
ASIINPSVHCK	11	1	1	Q9XU56	N-Term(iTRAQ8plex); S2(Phospho); C10(Carbamidomethyl); K11(iTRAQ8plex)	1914.02	S(2): 100.0; S(7): 0.0	0.118886		0.139331	0.123094		0.137622	0.134645		0.127907	0.147488		0.122795	0.114857		0.121622	0.100818		0.119955	0.108657		0.126165	0.149526		0.100944	0	2.096e-05	0	High	44.44	0.000611574				High	41.96	0.00103798
ASILDSSPNSR	3	1	1	Q9GYL2	N-Term(iTRAQ8plex); S7(Phospho)	1530.74	S(2): 0.0; S(6): 50.0; S(7): 50.0; S(10): 0.0	0.131836	0.123008		0.124494	0.117216		0.132709	0.131153		0.109567	0.128892		0.115905	0.120045		0.110799	0.114874		0.123597	0.138655		0.151095	0.126156		0	0.005132	0	High	15.34	0.242705	High	18.73	0.113873
ASIMALK	1	1	1	Q20733	N-Term(iTRAQ8plex); S2(Phospho); M4(Oxidation); K7(iTRAQ8plex)	1437.8	S(2): 100.0	0.114651			0.137325			0.122474			0.113624			0.116316			0.133797			0.130406			0.131408			0.002	0.02999	0	High	17.56	0.141187
ASLAGYR	1	1	1	Q9N3Y3	N-Term(iTRAQ8plex); S2(Phospho)	1121.57	S(2): 100.0; Y(6): 0.0			0.113599			0.140948			0.136514			0.114612			0.128517			0.12433			0.119805			0.121675	0.005	0.06099	0							High	10.51	0.400141
ASLLLR	1	1	1	Q19857	N-Term(iTRAQ8plex); S2(Phospho)	1056.61	S(2): 100.0	0.146567			0.131544			0.158101			0.095929			0.125983			0.100911			0.117469			0.123497			0.005	0.06476	0	High	15.13	0.320713
ASLPPPTLVTESSSESTFTDK	12	1	1	P34643	N-Term(iTRAQ8plex); S14(Phospho); K21(iTRAQ8plex)	2882.46	S(2): 1.4; T(7): 92.9; T(10): 1.4; S(12): 1.4; S(13): 1.4; S(14): 1.4; S(16): 0.0; T(17): 0.0; T(19): 0.0	0.132317	0.11249	0.135447	0.112524	0.110802	0.156437	0.121022	0.114356	0.122679	0.105924	0.131144	0.101525	0.118186	0.135212	0.154268	0.138674	0.137769	0.109173	0.126285	0.130771	0.120055	0.145068	0.127456	0.11731	0	1.087e-06	0	High	22.28	0.149074	High	26.08	0.061651	High	18.06	0.390787
ASLSGGVSSLAAPISTAPR	34	1	1	Q09236	N-Term(iTRAQ8plex); S2(Phospho)	2126.12	S(2): 100.0; S(4): 0.0; S(8): 0.0; S(9): 0.0; S(15): 0.0; T(16): 0.0	0.121879	0.114825	0.118374	0.124423	0.121311	0.131056	0.140258	0.12558	0.108218	0.124375	0.130575	0.128084	0.127217	0.134619	0.140921	0.127048	0.118683	0.122561	0.11309	0.120097	0.108091	0.135556	0.136982	0.132532	0	1.286e-16	0	High	111.59	1.26203e-10	High	127.37	3.27068e-12	High	79.32	2.07001e-07
ASMISIADTSEAAK	1	1	1	Q17941	N-Term(iTRAQ8plex); S2(Phospho); K14(iTRAQ8plex)	2083.06	S(2): 100.0; S(5): 0.0; T(9): 0.0; S(10): 0.0	0.163174			0.120317			0.171347			0.100527			0.109874			0.0795926			0.125383			0.129785			0	0.0004523	0	High	22.38	0.0968311
ASMISIADTSEAAK	2	1	1	Q17941	N-Term(iTRAQ8plex); S2(Phospho); M3(Oxidation); K14(iTRAQ8plex)	2099.05	S(2): 100.0; S(5): 0.0; T(9): 0.0; S(10): 0.0			0.176434			0.148493			0.130866			0.112854			0.116319			0.0888091			0.102322			0.120707	0	8.795e-09	0							High	45.01	0.000530041
ASNASSDPFR	2	1	1	A5JYR4	N-Term(iTRAQ8plex); S2(Phospho)	1435.65	S(2): 100.0; S(5): 0.0; S(6): 0.0		0.125883	0.135452		0.120845	0.134612		0.133073	0.127388		0.109125	0.108989		0.130696	0.136233		0.119377	0.106327		0.126044	0.128798		0.134957	0.122202	0	0.0004765	0				High	22.71	0.0227714	High	23.2	0.0203418
ASNGFLGLFGNAAASSK	1	1	1	Q8WQC9	N-Term(iTRAQ8plex); S2(Phospho); K17(iTRAQ8plex)	2300.18	S(2): 100.0; S(15): 0.0; S(16): 0.0		0.076116			0.108483			0.121124			0.153737			0.148002			0.144871			0.123113			0.124555		0	0.00299	0				High	19.14	0.282196
ASNPDLTAPEQFEDTGSPFAQR	8	1	1	H2L0C5	N-Term(iTRAQ8plex); S2(Phospho)	2762.26	S(2): 100.0; T(7): 0.0; T(15): 0.0; S(17): 0.0	0.146772	0.0904237	0.128866	0.149762	0.135019	0.11383	0.103674	0.102169	0.124056	0.133737	0.176124	0.0963805	0.122916	0.137597	0.125166	0.100626	0.143383	0.127776	0.115533	0.0937397	0.130868	0.128594	0.121545	0.134583	0	6.935e-11	0	High	65.28	4.99574e-06	High	27.54	0.0289845	High	61.3	1.54934e-05
ASNPSIYQSSR	2	1	1	H2KYC4	N-Term(iTRAQ8plex); S2(Phospho)	1593.75	S(2): 100.0; S(5): 0.0; Y(7): 0.0; S(9): 0.0; S(10): 0.0	0.119786		0.129005	0.11881		0.123065	0.14047		0.126291	0.137197		0.111176	0.126263		0.135405	0.118766		0.129961	0.109285		0.129804	0.129422		0.115292	0	2.453e-06	0	High	31.23	0.00681787				High	19.36	0.093861
ASNPSIYQSSR	1	1	1	H2KYC4	N-Term(iTRAQ8plex); S2(Phospho); S5(Phospho)	1673.72	S(2): 100.0; S(5): 100.0; Y(7): 0.0; S(9): 0.0; S(10): 0.0			0.152756			0.1306			0.139482			0.109691			0.108812			0.120461			0.12941			0.108789	0	2.408e-05	0							High	30.21	0.00519274
ASPDNFSFSTLNPR	1	1	1	A5Z2S5	N-Term(iTRAQ8plex); S2(Phospho)	1936.91	S(2): 100.0; S(7): 0.0; S(9): 0.0; T(10): 0.0		0.129891			0.113359			0.121738			0.124629			0.124643			0.089043			0.146351			0.150347		0	0.0003932	0				High	25.16	0.0423657
ASPGSSPGMSPAASSEK	5	1	1	E2JKZ0	N-Term(iTRAQ8plex); S2(Phospho); K17(iTRAQ8plex)	2236.07	S(2): 100.0; S(5): 0.0; S(6): 0.0; S(10): 0.0; S(14): 0.0; S(15): 0.0	0.114721	0.105191		0.0930078	0.109083		0.142484	0.115636		0.11099	0.119212		0.109943	0.122579		0.144152	0.131133		0.138563	0.133043		0.143253	0.16026		0	2.212e-09	0	High	50.63	0.000143585	High	52.16	0.000102775
ASPGSSPGMSPAASSEK	14	1	1	E2JKZ0	N-Term(iTRAQ8plex); S2(Phospho); S5(Phospho); K17(iTRAQ8plex)	2316.04	S(2): 100.0; S(5): 100.0; S(6): 0.0; S(10): 0.0; S(14): 0.0; S(15): 0.0	0.208048	0.11931	0.131572	0.109707	0.109461	0.113104	0.130717	0.118479	0.134292	0.104116	0.130034	0.104293	0.0984618	0.123861	0.124043	0.107335	0.122246	0.124461	0.0954017	0.135319	0.120482	0.119624	0.138738	0.132816	0	2.095e-09	0	High	48.36	0.000163387	High	36.33	0.00252598	High	38.29	0.00166783
ASPGSSPGMSPAASSEK	12	1	1	E2JKZ0	N-Term(iTRAQ8plex); S2(Phospho); S5(Phospho); M9(Oxidation); K17(iTRAQ8plex)	2332.03	S(2): 100.0; S(5): 100.0; S(6): 0.0; S(10): 0.0; S(14): 0.0; S(15): 0.0	0.143676	0.116106	0.129916	0.114284	0.121869	0.122836	0.133393	0.119678	0.122817	0.108611	0.118053	0.112495	0.108481	0.12015	0.117443	0.137525	0.129514	0.122688	0.122982	0.129306	0.148317	0.136674	0.150055	0.122776	0	4.862e-16	0	High	40.38	0.00103991	High	65.97	2.80752e-06	High	24.79	0.0416528
ASPGSSPGMSPAASSEK	4	1	1	E2JKZ0	N-Term(iTRAQ8plex); S2(Phospho); S5(Phospho); S6(Phospho); K17(iTRAQ8plex)	2396.01	S(2): 100.0; S(5): 100.0; S(6): 100.0; S(10): 0.0; S(14): 0.0; S(15): 0.0	0.137316	0.150964	0.127677	0.12115	0.138519	0.128781	0.134039	0.103578	0.147677	0.130987	0.12655	0.117633	0.110396	0.133491	0.0987736	0.109587	0.0980858	0.0999605	0.113824	0.109991	0.146906	0.142699	0.138821	0.132592	0	1.186e-06	0	High	11.45	0.483397	High	11.12	0.618144	High	33.11	0.00371376
ASPGSSPGMSPAASSEK	7	1	1	E2JKZ0	N-Term(iTRAQ8plex); S2(Phospho); S5(Phospho); S6(Phospho); M9(Oxidation); K17(iTRAQ8plex)	2412	S(2): 100.0; S(5): 100.0; S(6): 100.0; S(10): 0.0; S(14): 0.0; S(15): 0.0	0.138746	0.146815	0.129898	0.139952	0.128784	0.139642	0.11268	0.122395	0.124827	0.107641	0.145519	0.105162	0.122124	0.100109	0.133794	0.135419	0.109478	0.131749	0.104552	0.103481	0.130937	0.138887	0.14342	0.115217	0	2.762e-07	0	High	34.2	0.00214807	High	19.81	0.0600714	High	33.72	0.00303603
ASPGSSPGMSPAASSEK	1	1	1	E2JKZ0	N-Term(iTRAQ8plex); S2(Phospho); S5(Phospho); S6(Phospho); S14(Phospho); K17(iTRAQ8plex)	2475.97	S(2): 100.0; S(5): 50.7; S(6): 50.7; S(10): 98.5; S(14): 2.9; S(15): 97.1		0.124626			0.117594			0.113893			0.119207			0.126461			0.116186			0.1307			0.151333		0	0.004114	0				High	14.73	0.136287
ASPGSSPGMSPAASSEK	9	1	1	E2JKZ0	N-Term(iTRAQ8plex); S2(Phospho); S6(Phospho); M9(Oxidation); S10(Phospho); S14(Phospho); K17(iTRAQ8plex)	2491.98	S(2): 100.0; S(5): 100.0; S(6): 100.0; S(10): 0.0; S(14): 98.3; S(15): 1.7			0.159253			0.189662			0.117379			0.0658676			0.12386			0.107064			0.115802			0.133897	0	4.709e-06	0							High	38.35	0.000548316
ASPGSSPGMSPAASSEK	11	1	1	E2JKZ0	N-Term(iTRAQ8plex); S5(Phospho); M9(Oxidation); K17(iTRAQ8plex)	2252.07	S(2): 0.0; S(5): 99.3; S(6): 0.7; S(10): 0.0; S(14): 0.0; S(15): 0.0	0.130588	0.122206	0.142746	0.121174	0.130873	0.122047	0.114409	0.114459	0.120797	0.12771	0.127985	0.115099	0.112612	0.113331	0.13543	0.134952	0.110116	0.125848	0.12243	0.125385	0.131774	0.13015	0.153842	0.11999	0	5.422e-11	0	High	58.97	2.09796e-05	High	46.89	0.000330501	High	61.71	1.1467e-05
ASPIIFK	5	1	1	O76413	N-Term(iTRAQ8plex); S2(Phospho); K7(iTRAQ8plex)	1463.84	S(2): 100.0	0.12092	0.11893	0.131144	0.126111	0.130455	0.131171	0.144387	0.126557	0.108546	0.130127	0.136729	0.122947	0.117221	0.118863	0.124347	0.111987	0.103325	0.130838	0.109981	0.12713	0.127397	0.138743	0.137037	0.12361	0	0.002848	0	High	24.96	0.0349473	High	23.7	0.0488434	High	17.9	0.146774
ASPISNTPSVESTQPALNVQK	1	1	1	Q9XVR0	N-Term(iTRAQ8plex); S2(Phospho); K21(iTRAQ8plex)	2856.5	S(2): 100.0; S(5): 0.0; T(7): 0.0; S(9): 0.0; S(12): 0.0; T(13): 0.0			0.160148			0.0931059			0.110798			0.141422			0.114168			0.0947065			0.142454			0.143197	0	4.924e-05	0							High	24.88	0.0859856
ASPLGPERPESPSGSPLPR	7	1	1	Q17490	N-Term(iTRAQ8plex); S11(Phospho)	2315.18	S(2): 0.0; S(11): 100.0; S(13): 0.0; S(15): 0.0	0.116723	0.0897962	0.110191	0.124674	0.12642	0.12639	0.127197	0.117371	0.136202	0.134581	0.14559	0.120656	0.124754	0.122571	0.122393	0.115996	0.135603	0.137999	0.128259	0.126448	0.137466	0.125465	0.134873	0.108702	0	5.543e-05	1	High	25.93	0.0541173	High	23.69	0.0917122	High	18.27	0.314255
ASPLGPERPESPSGSPLPR	6	1	1	Q17490	N-Term(iTRAQ8plex); S11(Phospho); S15(Phospho)	2395.13	S(2): 0.0; S(11): 100.0; S(13): 0.1; S(15): 100.0	0.148191	0.121865	0.0852152	0.107263	0.112512	0.136853	0.124294	0.119906	0.120354	0.125152	0.131687	0.135083	0.130727	0.136397	0.146982	0.112447	0.116887	0.114272	0.109764	0.119306	0.129031	0.136792	0.140161	0.13221	0	0.0004448	1	High	38.65	0.00269505	High	39.53	0.00217845	High	19.87	0.191137
ASPLGPERPESPSGSPLPR	9	1	1	Q17490	N-Term(iTRAQ8plex); S2(Phospho); S11(Phospho); S15(Phospho)	2475.1	S(2): 100.0; S(11): 100.0; S(13): 50.0; S(15): 50.0	0.108076	0.153009	0.131939	0.122112	0.10004	0.143462	0.15474	0.106958	0.136704	0.109209	0.141175	0.104003	0.146689	0.176145	0.122239	0.111691	0.097393	0.110674	0.118266	0.093534	0.137658	0.129218	0.115952	0.109933	0	0.001505	1	High	24.99	0.0461172	High	21	0.109617	High	25.5	0.0410075
ASPMPVSSSIVLR	1	1	1	G5EGS5	N-Term(iTRAQ8plex); S2(Phospho)	1727.91	S(2): 100.0; S(7): 0.0; S(8): 0.0; S(9): 0.0			0.152721			0.13739			0.127316			0.141937			0.0937862			0.11395			0.105561			0.127338	0	0.0001844	0							High	26.66	0.026756
ASPMPVSSSIVLR	11	1	1	G5EGS5	N-Term(iTRAQ8plex); S2(Phospho); M4(Oxidation)	1743.91	S(2): 100.0; S(7): 0.0; S(8): 0.0; S(9): 0.0	0.140147	0.125234	0.134687	0.118789	0.129319	0.122593	0.121695	0.132522	0.124528	0.130771	0.134768	0.128358	0.110891	0.120985	0.127523	0.133654	0.11291	0.117247	0.125257	0.118451	0.121126	0.12233	0.137818	0.115422	0	4.192e-05	0	High	33.98	0.00521928	High	37.2	0.00261048	High	23.38	0.0592365
ASPPPEEPK	3	1	1	H2KZQ0	N-Term(iTRAQ8plex); S2(Phospho); K9(iTRAQ8plex)	1639.85	S(2): 100.0	0.121718		0.128866	0.121668		0.135831	0.133363		0.131016	0.116199		0.118076	0.119036		0.13445	0.11698		0.110681	0.134457		0.12234	0.135957		0.11874	0	0.001111	0	High	19.28	0.14813				High	28.75	0.018936
ASPPPEEPKPNVLETYAQYR	3	1	1	H2KZQ0	N-Term(iTRAQ8plex); S2(Phospho); K9(iTRAQ8plex)	2974.51	S(2): 100.0; T(15): 0.0; Y(16): 0.0; Y(19): 0.0	0.10465	0.112425		0.122293	0.135635		0.124053	0.128447		0.145067	0.130764		0.118399	0.117568		0.125436	0.108126		0.123599	0.13414		0.136503	0.130165		0	9.838e-12	1	High	44.78	0.000888201	High	30.21	0.0256779
ASPPSPAER	2	0	0		N-Term(iTRAQ8plex); S2(Phospho); S5(Phospho)	1375.59	S(2): 100.0; S(5): 100.0																									0.004	0.04964	0	High	10.33	0.185366	High	11.66	0.139879
ASPPTPAGTTAPK	3	1	1	Q9XW25	N-Term(iTRAQ8plex); S2(Phospho); K13(iTRAQ8plex)	1884.01	S(2): 100.0; T(5): 0.0; T(9): 0.0; T(10): 0.0	0.122103	0.116109	0.123721	0.127363	0.126538	0.148866	0.138225	0.147135	0.121517	0.138649	0.12452	0.107084	0.116146	0.122146	0.13064	0.117602	0.113306	0.119265	0.120855	0.127497	0.126978	0.119058	0.122749	0.121929	0	2.009e-06	0	High	41.34	0.00110912	High	17.29	0.281823	High	35.16	0.00486139
ASPQNVVK	2	1	1	Q8MPS3	N-Term(iTRAQ8plex); S2(Phospho); K8(iTRAQ8plex)	1530.85	S(2): 100.0	0.122037		0.128066	0.12688		0.128905	0.149947		0.126942	0.105747		0.12679	0.118263		0.121811	0.118119		0.115395	0.125743		0.125221	0.133264		0.12687	0.002	0.02601	0	High	19.52	0.116154				High	23.42	0.0468638
ASPSLTPK	4	1	1	J7S122	N-Term(iTRAQ8plex); S2(Phospho); K8(iTRAQ8plex)	1488.82	S(2): 99.3; S(4): 0.7; T(6): 0.0	0.125307	0.114525		0.132349	0.127828		0.139987	0.128151		0.124998	0.122717		0.110119	0.122235		0.118013	0.108249		0.117779	0.130385		0.130412	0.144582		0	0.00154	0	High	28.34	0.0164141	High	20.08	0.122228
ASPSPAESR	2	0	0		N-Term(iTRAQ8plex); S4(Phospho)	1285.6	S(2): 98.9; S(4): 1.1; S(8): 0.0																									0.008	0.1137	0	High	11.4	0.191976
ASPTSSETSSTTDEVTPR	1	1	1	H2KZB7	N-Term(iTRAQ8plex); S2(Phospho)	2237.01	S(2): 96.1; T(4): 1.3; S(5): 1.3; S(6): 1.3; T(8): 0.0; S(9): 0.0; S(10): 0.0; T(11): 0.0; T(12): 0.0; T(16): 0.0		0.121558			0.129259			0.158959			0.102954			0.119035			0.10665			0.0960645			0.16552		0	0.0004765	0				High	21.59	0.0956928
ASPTSTGSGGAAK	9	1	1	O16466	N-Term(iTRAQ8plex); S2(Phospho); K13(iTRAQ8plex)	1779.9	S(2): 100.0; T(4): 0.0; S(5): 0.0; T(6): 0.0; S(8): 0.0	0.117488	0.110747	0.137482	0.12508	0.121308	0.120973	0.133513	0.13024	0.132314	0.136224	0.131823	0.120913	0.10862	0.132032	0.125283	0.126453	0.113098	0.131169	0.115318	0.137376	0.12435	0.132735	0.133139	0.112746	0	1.53e-09	0	High	55.04	4.59026e-05	High	48.07	0.000238612	High	43.86	0.000614669
ASPTTPPPSMLNLSEDLTDSPVK	6	1	1	Q8I113	N-Term(iTRAQ8plex); S2(Phospho); T4(Phospho); M10(Oxidation); K23(iTRAQ8plex)	3181.54	S(2): 100.0; T(4): 97.5; T(5): 2.5; S(9): 0.0; S(14): 0.0; T(18): 0.0; S(20): 0.0			0.164492			0.171095			0.112012			0.0888714			0.128366			0.111223			0.097869			0.119004	0	1.657e-08	0							High	51.48	0.000205185
ASPYNPPPPSSQVIR	25	2	1	Q8MPS2	N-Term(iTRAQ8plex); S2(Phospho)	1994	S(2): 100.0; Y(4): 0.0; S(10): 0.0; S(11): 0.0	0.128601	0.128417	0.137967	0.124697	0.126411	0.124895	0.136846	0.118709	0.127723	0.120999	0.129997	0.134375	0.110863	0.121651	0.114554	0.123911	0.107989	0.118122	0.108361	0.115269	0.122397	0.129336	0.141827	0.121642	0	8.6e-11	0	High	48.4	0.000229825	High	48.33	0.000238701	High	38.96	0.00209009
ASQFFLGSQADDGTSLTGSMDNLR	1	1	1	H9G325	N-Term(iTRAQ8plex); S19(Phospho); M20(Oxidation)	2918.32	S(2): 0.0; S(8): 20.0; T(14): 20.0; S(15): 20.0; T(17): 20.0; S(19): 20.0		0.0974425			0.117188			0.164883			0.150066			0.12583			0.0730182			0.167133			0.104439		0	0.0004765	0				High	26	0.0573966
ASQLNLAGTSGELPPNLTK	24	1	1	G5EET7	N-Term(iTRAQ8plex); S2(Phospho); K19(iTRAQ8plex)	2599.4	S(2): 100.0; T(9): 0.0; S(10): 0.0; T(18): 0.0	0.114705	0.118634	0.133262	0.122497	0.113819	0.13147	0.136354	0.125296	0.116336	0.121209	0.121154	0.111026	0.113837	0.128521	0.128922	0.124475	0.117109	0.131922	0.133165	0.13951	0.135718	0.122115	0.138241	0.128418	0	1.961e-10	0	High	48.43	0.000324421	High	52.08	0.000134728	High	48.05	0.000350169
ASQSDLSIANSSPR	1	1	1	Q965F9	N-Term(iTRAQ8plex); S2(Phospho)	1816.88	S(2): 100.0; S(4): 0.0; S(7): 0.0; S(11): 0.0; S(12): 0.0			0.118105			0.1296			0.133849			0.120969			0.136044			0.120577			0.11149			0.129366	0	7.583e-11	0							High	53.34	5.83943e-05
ASRESTDSEVSESEQISNAYNK	1	1	1	Q93330	N-Term(iTRAQ8plex); T6(Phospho); S8(Phospho); K22(iTRAQ8plex)	3199.43	S(2): 1.0; S(5): 49.5; T(6): 49.5; S(8): 100.0; S(11): 0.0; S(13): 0.0; S(17): 0.0; Y(20): 0.0			0.11372			0.137647			0.112616			0.094736			0.116919			0.129016			0.141392			0.153954	0	8.957e-07	1							High	40.29	0.00196435
ASRPIVTSSTTESAESSAETVPTTYVVQTLTK	10	1	1	Q22552	N-Term(iTRAQ8plex); S2(Phospho); T7(Phospho); K32(iTRAQ8plex)	4110.05	S(2): 50.7; T(7): 50.7; S(8): 13.5; S(9): 13.5; T(10): 13.5; T(11): 13.5; S(13): 13.5; S(16): 13.5; S(17): 13.5; T(20): 1.0; T(23): 1.0; T(24): 1.0; Y(25): 1.0; T(29): 0.0; T(31): 0.0			0.149764			0.128282			0.119425			0.107547			0.115882			0.112808			0.12228			0.12246	0	0.0006698	1							High	22.81	0.200277
ASRPTSTEYLDFDSASESDVENNGPSGR	10	2	1	J7RNK9	N-Term(iTRAQ8plex); S14(Phospho); S16(Phospho); S18(Phospho)	3532.42	S(2): 37.5; T(5): 37.5; S(6): 37.5; T(7): 37.5; Y(9): 37.5; S(14): 37.5; S(16): 37.5; S(18): 37.5; S(26): 0.0			0.135628			0.0810661			0.235653			0.0806449			0.0798956			0.217373			0.0844183			0.0853209	0	0.00286	1							High	17.54	0.157697
ASSAANIDALFAPK	15	1	1	Q9U2D8	N-Term(iTRAQ8plex); S3(Phospho); K14(iTRAQ8plex)	2064.1	S(2): 0.6; S(3): 99.4	0.118559	0.118391	0.141435	0.110761	0.103159	0.112322	0.129547	0.121578	0.115587	0.135659	0.12372	0.121114	0.109286	0.122424	0.134918	0.125518	0.112859	0.124195	0.126159	0.141383	0.112862	0.13216	0.132773	0.134056	0	4.862e-16	0	High	35.54	0.00533376	High	36.19	0.00414753	High	46.37	0.000401374
ASSAIGYASSSSTATPATPQSQQQQHFQR	12	1	1	F3Y5Q7	N-Term(iTRAQ8plex); S3(Phospho)	3406.59	S(2): 1.1; S(3): 98.9; Y(7): 0.0; S(9): 0.0; S(10): 0.0; S(11): 0.0; S(12): 0.0; T(13): 0.0; T(15): 0.0; T(18): 0.0; S(21): 0.0	0.126647	0.102018	0.148545	0.105644	0.106696	0.0846556	0.129366	0.125071	0.0806465	0.102138	0.131927	0.139057	0.141931	0.126089	0.0868367	0.118507	0.13103	0.130075	0.145441	0.120382	0.18259	0.12913	0.138973	0.138601	0	4.076e-16	0	High	84.8	9.83459e-08	High	76.91	5.75464e-07	High	75.88	8.04374e-07
ASSASGR	1	1	1	B7WNA0	N-Term(iTRAQ8plex); S5(Phospho)	1019.48	S(2): 0.0; S(3): 50.0; S(5): 50.0		0.11564			0.110723			0.132763			0.124812			0.132467			0.112224			0.139086			0.132285		0.006	0.06089	0				High	16.38	0.0632896
ASSDAGDR	6	2	1	G5EFM4	N-Term(iTRAQ8plex); S3(Phospho)	1162.5	S(2): 1.0; S(3): 99.0	0.11378	0.114109		0.11808	0.123775		0.150781	0.11192		0.150113	0.138468		0.123772	0.139796		0.11631	0.116747		0.120542	0.111364		0.106622	0.136161		0	0.00307	0	High	21.19	0.00758525	High	27.4	0.00181539
ASSEDLK	1	1	1	Q27355	N-Term(iTRAQ8plex); S3(Phospho); K7(iTRAQ8plex)	1437.74	S(2): 0.5; S(3): 99.5	0.149895			0.122754			0.142644			0.125348			0.120615			0.108818			0.114083			0.115843			0.009	0.1248	0	High	23.24	0.0476613
ASSETPK	1	2	1	Q9TW45	N-Term(iTRAQ8plex); S3(Phospho); K7(iTRAQ8plex)	1407.72	S(2): 0.5; S(3): 99.5; T(5): 0.0		0.113774			0.114661			0.122943			0.118961			0.144198			0.123114			0.126138			0.13621		0.001	0.01375	0				High	22.75	0.0615826
ASSFEPESQLYIDPGK	1	1	1	Q9TYK1	N-Term(iTRAQ8plex); S3(Phospho); K16(iTRAQ8plex)	2456.21	S(2): 1.2; S(3): 98.8; S(8): 0.0; Y(11): 0.0	0.121206			0.105626			0.131668			0.129417			0.131941			0.132196			0.113861			0.134085			0	7.771e-05	0	High	19.5	0.23899
ASSGLVPSLNR	1	1	1	K8ERY5	N-Term(iTRAQ8plex); S2(Phospho)	1484.78	S(2): 100.0; S(3): 0.0; S(8): 0.0			0.129152			0.128948			0.155678			0.112082			0.138751			0.1046			0.125971			0.104819	0.002	0.02105	0							High	11.59	0.783571
ASSIAATK	2	1	1	Q22516	N-Term(iTRAQ8plex); S3(Phospho); K8(iTRAQ8plex)	1436.79	S(2): 50.0; S(3): 50.0; T(7): 0.0	0.127311	0.11465		0.141681	0.132032		0.155572	0.130912		0.121561	0.128927		0.114405	0.137426		0.100855	0.104104		0.10555	0.109906		0.133064	0.142043		0	0.000516	0	High	23.65	0.0623545	High	26.6	0.0292066
ASSIDVQQEVEEPTTPK	15	1	1	Q18508	N-Term(iTRAQ8plex); S3(Phospho); K17(iTRAQ8plex)	2546.28	S(2): 0.9; S(3): 99.1; T(14): 0.0; T(15): 0.0	0.140961	0.121698	0.128422	0.128125	0.134072	0.128984	0.137792	0.116981	0.125167	0.119024	0.127155	0.111783	0.116164	0.122114	0.122556	0.123896	0.123265	0.121413	0.109423	0.119606	0.120951	0.124614	0.140402	0.129989	0	4.258e-12	0	High	22.2	0.143409	High	39.83	0.00252701	High	56.2	5.88913e-05
ASSIDVQQEVEEPTTPK	2	1	1	Q18508	N-Term(iTRAQ8plex); S3(Phospho); T15(Phospho); K17(iTRAQ8plex)	2626.25	S(2): 1.6; S(3): 98.4; T(14): 0.0; T(15): 100.0		0.174808			0.131238			0.104398			0.132131			0.0965799			0.0985286			0.104972			0.157346		0	4.862e-16	0				High	43.3	0.00103136
ASSITSIDR	2	1	1	Q8I0Z1	N-Term(iTRAQ8plex); S3(Phospho)	1333.66	S(2): 1.2; S(3): 98.8; T(5): 0.0; S(6): 0.0		0.120243	0.128186		0.131627	0.136861		0.126462	0.131198		0.129863	0.134614		0.127735	0.11079		0.103219	0.10508		0.120558	0.127615		0.140294	0.125657	0	0.001531	0				High	23.4	0.02354	High	20.82	0.0409831
ASSLEEDVVSPEVLELDDR	9	1	1	G5EDI2	N-Term(iTRAQ8plex); S3(Phospho)	2486.19	S(2): 50.0; S(3): 50.0; S(10): 0.0			0.148091			0.133631			0.138467			0.106759			0.117976			0.0995343			0.134676			0.114708	0	8.028e-11	0							High	60.74	1.85955e-05
ASSLLPNIQPDSR	1	1	1	J7S122	N-Term(iTRAQ8plex); S2(Phospho)	1781.92	S(2): 100.0; S(3): 0.0; S(12): 0.0			0.133562			0.140746			0.135874			0.118522			0.137185			0.0852286			0.112031			0.136851	0	0.002464	0							High	16.76	0.278339
ASSLPDQESTTAATDQHIPFR	6	1	1	G5EEB5	N-Term(iTRAQ8plex); S2(Phospho)	2656.25	S(2): 50.0; S(3): 50.0; S(9): 0.0; T(10): 0.0; T(11): 0.0; T(14): 0.0	0.123531	0.110149		0.127711	0.126153		0.131741	0.119672		0.115921	0.116909		0.129669	0.13332		0.103239	0.111833		0.132287	0.121942		0.1359	0.160021		0	4.862e-16	0	High	55.05	6.78359e-05	High	66.9	4.21619e-06
ASSLPSTSTYTLTPSEDR	7	1	1	Q20759	N-Term(iTRAQ8plex); S3(Phospho)	2297.08	S(2): 50.0; S(3): 50.0; S(6): 0.0; T(7): 0.0; S(8): 0.0; T(9): 0.0; Y(10): 0.0; T(11): 0.0; T(13): 0.0; S(15): 0.0	0.100834	0.104816	0.142682	0.102622	0.112797	0.136843	0.12406	0.128854	0.119766	0.124352	0.12544	0.118669	0.10974	0.0983712	0.144561	0.126187	0.127181	0.0886999	0.146064	0.131514	0.130747	0.156962	0.164085	0.118032	0	0.0004765	0	High	39.65	0.00170718	High	47.82	0.00026927	High	14.16	0.696429
ASSLVTLPTSSVSR	3	1	1	Q19479	N-Term(iTRAQ8plex); S3(Phospho)	1788.94	S(2): 1.1; S(3): 98.9; T(6): 0.0; T(9): 0.0; S(10): 0.0; S(11): 0.0; S(13): 0.0	0.12699	0.126656		0.126165	0.113625		0.148941	0.134007		0.11705	0.140446		0.10516	0.132061		0.118199	0.108344		0.109628	0.110724		0.147867	0.134138		0	4.862e-16	0	High	29.11	0.0171841	High	36.92	0.00285546
ASSNEESSSNIVAGAEIK	5	1	1	Q9TXP3	N-Term(iTRAQ8plex); S9(Phospho); K18(iTRAQ8plex)	2481.23	S(2): 20.0; S(3): 20.0; S(7): 20.0; S(8): 20.0; S(9): 20.0			0.123748			0.10216			0.132813			0.126659			0.130296			0.122594			0.151689			0.110041	0.001	0.006533	0							High	13.12	0.989683
ASSNFNTTPSSTNLYIR	8	1	1	Q21900	N-Term(iTRAQ8plex); S10(Phospho)	2257.08	S(2): 0.0; S(3): 0.0; T(7): 0.0; T(8): 0.0; S(10): 99.2; S(11): 0.8; T(12): 0.0; Y(15): 0.0	0.113969	0.0955095	0.118388	0.106475	0.113953	0.112498	0.13928	0.126678	0.136028	0.131819	0.121709	0.112947	0.111862	0.136226	0.12079	0.123588	0.131667	0.136555	0.139956	0.141608	0.151729	0.124252	0.152789	0.111065	0	3.36e-10	0	High	55.49	5.05654e-05	High	55.75	4.53654e-05	High	48.02	0.000254784
ASSPATPTLK	4	1	1	G5EEX7	N-Term(iTRAQ8plex); S3(Phospho); K10(iTRAQ8plex)	1660.91	S(2): 1.0; S(3): 99.0; T(6): 0.0; T(8): 0.0	0.124199	0.102293	0.129877	0.125352	0.119829	0.121454	0.142447	0.117931	0.123147	0.131297	0.137661	0.124899	0.122455	0.157065	0.134631	0.122233	0.112739	0.132084	0.112268	0.109016	0.113926	0.119749	0.143466	0.119982	0	0.0001045	0	High	14.36	0.474537	High	14.26	0.474341	High	33.74	0.00530449
ASSPAVQTNSNIPEK	3	1	1	O01498	N-Term(iTRAQ8plex); S3(Phospho); K15(iTRAQ8plex)	2231.16	S(2): 1.1; S(3): 98.9; T(8): 0.0; S(10): 0.0	0.128541		0.143198	0.117785		0.121659	0.151246		0.11373	0.145677		0.139828	0.0977826		0.116676	0.117964		0.125793	0.0977258		0.112789	0.14328		0.125427	0	0.0004256	0	High	17.19	0.330405				High	23.5	0.0824131
ASSPISFPHR	10	1	1	P91129	N-Term(iTRAQ8plex); S2(Phospho)	1482.74	S(2): 97.7; S(3): 1.1; S(6): 1.1	0.13312	0.129744	0.120378	0.119915	0.132586	0.121156	0.133681	0.115908	0.125157	0.123757	0.119529	0.129051	0.118913	0.129173	0.127787	0.114195	0.109966	0.110084	0.119395	0.123777	0.143652	0.136508	0.138201	0.122734	0	0.0004765	0	High	35.83	0.00267747	High	38.98	0.00132165	High	25.1	0.0292033
ASSPNPSLNNSVESFQSLSTSQTASDLSGSSGTVNR	28	1	1	O62219	N-Term(iTRAQ8plex); T23(Phospho)	3997.87	S(2): 0.0; S(3): 0.0; S(7): 0.1; S(11): 2.0; S(14): 2.0; S(17): 2.0; S(19): 2.0; T(20): 2.0; S(21): 2.0; T(23): 87.8; S(25): 0.1; S(28): 0.0; S(30): 0.0; S(31): 0.0; T(33): 0.0	0.122783	0.153262	0.0925709	0.0966158	0.116257	0.0899226	0.136874	0.137126	0.196852	0.110998	0.115981	0.110606	0.147285	0.116537	0.163805	0.126639	0.116273	0.11877	0.147282	0.119698	0.119272	0.0999015	0.120191	0.0931953	0	6.223e-09	0	High	31	0.0275235	High	27.08	0.0682657	High	43.61	0.00151776
ASSPSAPAK	12	1	1	G5EFJ2	N-Term(iTRAQ8plex); S3(Phospho); K9(iTRAQ8plex)	1503.8	S(2): 0.7; S(3): 99.3; S(5): 0.0	0.114904	0.114357	0.127518	0.123465	0.118887	0.119083	0.135067	0.117213	0.13553	0.13188	0.126978	0.123293	0.114212	0.126115	0.128515	0.120286	0.115405	0.121512	0.124833	0.134043	0.118965	0.133614	0.148377	0.123342	0	0.0007796	0	High	30.55	0.00859023	High	23.09	0.0478635	High	17.6	0.159009
ASSQRTPSPMNYEDK	1	1	1	G4SLH0	N-Term(iTRAQ8plex); T6(Phospho); S8(Phospho); K15(iTRAQ8plex)	2479.12	S(2): 0.0; S(3): 0.0; T(6): 100.0; S(8): 100.0; Y(12): 0.0	0.145066			0.144646			0.15255			0.135229			0.102192			0.0945195			0.0927002			0.133097			0	8.638e-05	1	High	16.54	0.368221
ASSQRTPSPMNYEDK	4	1	1	G4SLH0	N-Term(iTRAQ8plex); T6(Phospho); S8(Phospho); M10(Oxidation); K15(iTRAQ8plex)	2495.1	S(2): 0.0; S(3): 0.0; T(6): 100.0; S(8): 100.0; Y(12): 0.0			0.167801			0.142034			0.124117			0.123442			0.146511			0.089374			0.0953043			0.10929	0	7.624e-05	1							High	16.47	0.299814
ASSSAATAR	2	1	1	G4SLH0	N-Term(iTRAQ8plex); S3(Phospho)	1205.58	S(2): 50.0; S(3): 50.0; S(4): 0.0; T(7): 0.0	0.104573	0.102591		0.112045	0.120417		0.144429	0.123039		0.119908	0.126883		0.130239	0.122483		0.129836	0.139487		0.124714	0.139932		0.134256	0.125167		0	2.335e-05	0	High	32.48	0.00183605	High	31.42	0.0023436
ASSSDEDEVVESSR	5	1	1	Q17676	N-Term(iTRAQ8plex); S3(Phospho)	1880.8	S(2): 50.0; S(3): 50.0; S(4): 0.0; S(12): 0.0; S(13): 0.0	0.128055	0.129127		0.128834	0.11063		0.131015	0.117		0.12199	0.112581		0.116894	0.141458		0.11146	0.133159		0.101975	0.12855		0.159777	0.127494		0	4.862e-16	0	High	24.58	0.0170685	High	60.41	4.14011e-06
ASSSDEDEVVESSR	3	1	1	Q17676	N-Term(iTRAQ8plex); S3(Phospho); S4(Phospho)	1960.77	S(2): 1.3; S(3): 98.8; S(4): 100.0; S(12): 0.0; S(13): 0.0	0.132283	0.120557	0.121557	0.145585	0.101505	0.128596	0.137427	0.135548	0.140153	0.10861	0.130341	0.106855	0.120862	0.132054	0.139735	0.115279	0.130207	0.12723	0.0894139	0.10581	0.134099	0.15054	0.143978	0.101775	0	8.859e-13	0	High	72.03	1.06524e-07	High	65.51	5.90499e-07	High	60.33	2.27073e-06
ASSSDEPNPAK	3	1	1	Q09437	N-Term(iTRAQ8plex); S3(Phospho); K11(iTRAQ8plex)	1790.87	S(2): 99.1; S(3): 0.9; S(4): 0.0	0.119041	0.113315		0.112017	0.120128		0.135474	0.117081		0.121722	0.133026		0.120013	0.126253		0.135515	0.118032		0.131232	0.130921		0.124987	0.141245		0	4.546e-05	0	High	37.21	0.00204366	High	32.23	0.00637308
ASSSPGPSRDDEVTSSQNNK	2	1	1	H2KYN6	N-Term(iTRAQ8plex); S4(Phospho); K20(iTRAQ8plex)	2751.3	S(2): 32.4; S(3): 32.4; S(4): 32.4; S(8): 0.7; T(14): 0.7; S(15): 0.7; S(16): 0.7		0.0894154			0.132428			0.111331			0.176364			0.132846			0.100658			0.122354			0.134604		0	0.001531	1				High	14.69	0.736987
ASSSPSIDSIDMA	1	1	1	H2KYN8	N-Term(iTRAQ8plex); S3(Phospho)	1664.73	S(2): 2.1; S(3): 95.7; S(4): 2.1; S(6): 0.1; S(9): 0.0		0.124706			0.102522			0.0993226			0.105341			0.142757			0.128664			0.163554			0.133133		0.001	0.01582	0				High	15.61	0.138769
ASSSPSIDSIDMA	3	1	1	H2KYN8	N-Term(iTRAQ8plex); S3(Phospho); M12(Oxidation)	1680.74	S(2): 1.3; S(3): 96.0; S(4): 1.3; S(6): 1.3; S(9): 0.0	0.134294	0.121138	0.139343	0.106896	0.139547	0.132349	0.0998857	0.102157	0.134476	0.0960299	0.12423	0.0902673	0.148311	0.112569	0.108652	0.140853	0.115488	0.122893	0.142998	0.136807	0.145916	0.130732	0.148064	0.126104	0	0.002491	0	High	17.16	0.0711544	High	24.41	0.0135841	High	21.46	0.0303661
ASSSSPTDEIPK	2	1	1	I2HAF0	N-Term(iTRAQ8plex); S3(Phospho); S5(Phospho); K12(iTRAQ8plex)	1986.92	S(2): 1.3; S(3): 66.2; S(4): 66.2; S(5): 66.2; T(7): 0.0			0.116145			0.106598			0.136778			0.102556			0.142366			0.129722			0.149459			0.116375	0	0.0007212	0							High	23.3	0.0563621
ASSSTEK	3	1	1	Q10655	N-Term(iTRAQ8plex); S3(Phospho); K7(iTRAQ8plex)	1397.71	S(2): 0.0; S(3): 0.0; S(4): 100.0; T(5): 0.0	0.111817	0.109294		0.140911	0.127919		0.143815	0.136262		0.126374	0.124607		0.121868	0.140042		0.120991	0.103936		0.10939	0.126363		0.124835	0.131579		0.003	0.03798	0	High	18.51	0.11979	High	16.74	0.189593
ASSSTPQTSERPGMPIENR	1	0	0		N-Term(iTRAQ8plex); S3(Phospho); M14(Oxidation)	2445.13	S(2): 100.0; S(3): 0.0; S(4): 0.0; T(5): 0.0; T(8): 0.0; S(9): 0.0																									0	0.005427	1	High	10.41	1.5605
ASSSTSSDVQNGGGENGGIVETQTR	10	1	1	G5EEG8	N-Term(iTRAQ8plex); S4(Phospho)	2822.27	S(2): 24.9; S(3): 24.9; S(4): 24.9; T(5): 24.9; S(6): 0.4; S(7): 0.0; T(22): 0.0; T(24): 0.0	0.132472			0.106015			0.126575			0.0939674			0.128674			0.114466			0.120727			0.149745			0	5.291e-14	0	High	66.25	4.33961e-06
ASSSTSSDVQNGGGENGGIVETQTR	4	1	1	G5EEG8	N-Term(iTRAQ8plex); S6(Phospho); S7(Phospho)	2902.25	S(2): 1.5; S(3): 39.7; S(4): 39.7; T(5): 39.7; S(6): 39.7; S(7): 39.7; T(22): 0.0; T(24): 0.0	0.263			0.0946123			0.130076			0.0802907			0.100024			0.121223			0.101212			0.109561			0	0.0006324	0	High	24.01	0.0542166
ASSSVEEEDVMVLD	2	1	1	Q9TXJ8	N-Term(iTRAQ8plex); S2(Phospho); M11(Oxidation)	1909.83	S(2): 99.3; S(3): 0.7; S(4): 0.0			0.145368			0.148988			0.144395			0.104464			0.142831			0.103071			0.106441			0.104442	0	0.0007476	0							High	27.43	0.0103009
ASSSVEEEDVMVLD	2	1	1	Q9TXJ8	N-Term(iTRAQ8plex); S3(Phospho)	1893.84	S(2): 49.6; S(3): 49.6; S(4): 0.7			0.152387			0.122429			0.133069			0.0383891			0.156466			0.0936487			0.165459			0.138152	0.008	0.09901	0							High	10.02	0.806278
ASSTLTLPSK	2	1	1	Q94071	N-Term(iTRAQ8plex); S3(Phospho); K10(iTRAQ8plex)	1692.94	S(2): 0.8; S(3): 99.2; T(4): 0.0; T(6): 0.0; S(9): 0.0			0.142618			0.132952			0.117656			0.118308			0.112489			0.120512			0.123236			0.132228	0	0.004746	0							High	21.95	0.0893569
ASSTQSLASGSEQSFNLGNVPDK	8	1	1	Q09299	N-Term(iTRAQ8plex); S3(Phospho); K23(iTRAQ8plex)	3012.47	S(2): 1.5; S(3): 97.0; T(4): 1.5; S(6): 0.0; S(9): 0.0; S(11): 0.0; S(14): 0.0	0.104857	0.100335	0.152546	0.114267	0.136202	0.127507	0.134029	0.144753	0.118849	0.126011	0.156517	0.134263	0.10713	0.11949	0.129718	0.138643	0.113226	0.0963529	0.123997	0.104032	0.103293	0.146795	0.125445	0.134754	0	5.221e-08	0	High	15.45	0.835348	High	52.42	0.00016697	High	35.28	0.00849424
ASSTQSLASGSEQSFNLGNVPDK	3	1	1	Q09299	N-Term(iTRAQ8plex); S3(Phospho); T4(Phospho); K23(iTRAQ8plex)	3092.44	S(2): 1.9; S(3): 98.1; T(4): 98.1; S(6): 1.9; S(9): 0.0; S(11): 0.0; S(14): 0.0		0.106017	0.117571		0.119789	0.115883		0.126271	0.13692		0.134113	0.145094		0.120654	0.13753		0.124495	0.14442		0.108983	0.0950879		0.148974	0.107494	0	2.205e-05	0				High	28.5	0.0366553	High	33.52	0.0116493
ASSTSALTYR	4	1	1	C6KRG5	N-Term(iTRAQ8plex); S3(Phospho)	1440.7	S(2): 0.0; S(3): 100.0; T(4): 0.0; S(5): 0.0; T(8): 0.0; Y(9): 0.0	0.129494	0.113271	0.121505	0.117379	0.113346	0.124394	0.13156	0.118197	0.139775	0.128551	0.122377	0.114053	0.120093	0.129243	0.137694	0.11928	0.120878	0.131265	0.12217	0.139636	0.132674	0.131473	0.143052	0.0986413	0	0.0001142	0	High	22.73	0.0330668	High	21.26	0.0448902	High	14.8	0.254971
ASSTSTVYAGSTFSGVSK	3	1	1	P91870	N-Term(iTRAQ8plex); S3(Phospho); K18(iTRAQ8plex)	2425.22	S(2): 49.8; S(3): 49.8; T(4): 0.5; S(5): 0.0; T(6): 0.0; Y(8): 0.0; S(11): 0.0; T(12): 0.0; S(14): 0.0; S(17): 0.0	0.125857	0.113772	0.142335	0.118598	0.117666	0.138303	0.144883	0.131644	0.115058	0.121047	0.107903	0.116042	0.119129	0.147318	0.121241	0.121941	0.114903	0.115399	0.125574	0.121461	0.115249	0.12297	0.145332	0.136371	0	6.062e-09	0	High	22.36	0.124284	High	29.83	0.0218383	High	41.17	0.00172245
ASSVADFEQHHIR	28	1	1	D1MN75	N-Term(iTRAQ8plex); S3(Phospho)	1880.9	S(2): 0.8; S(3): 99.2	0.14145	0.132228	0.142543	0.102593	0.116487	0.123365	0.136339	0.124746	0.123862	0.12496	0.137196	0.1214	0.128153	0.127506	0.125985	0.128596	0.0955278	0.116504	0.112587	0.112075	0.123417	0.123414	0.142095	0.126487	0	5.934e-12	0	High	63.13	5.64232e-06	High	53.99	4.70849e-05	High	63.82	5.16618e-06
ASSVAPQSAPIAPTPK	4	1	1	Q95Y80	N-Term(iTRAQ8plex); S3(Phospho); K16(iTRAQ8plex)	2210.2	S(2): 50.0; S(3): 50.0; S(8): 0.0; T(14): 0.0	0.120865	0.109601	0.106265	0.128825	0.121685	0.126097	0.148614	0.118396	0.101095	0.109981	0.123665	0.114874	0.125838	0.143047	0.193756	0.127915	0.116322	0.135413	0.11504	0.127425	0.106369	0.122921	0.139859	0.112173	0	2.066e-05	0	High	30.69	0.015825	High	36.18	0.00457882	High	45.55	0.000522398
ASSVDSGV	9	1	1	Q09639	N-Term(iTRAQ8plex); S3(Phospho)	1105.51	S(2): 50.0; S(3): 50.0; S(6): 0.0	0.128121	0.133027	0.129937	0.12471	0.130556	0.11983	0.147478	0.123691	0.127808	0.117023	0.125084	0.129959	0.113311	0.129185	0.117438	0.126554	0.113596	0.119244	0.112707	0.113757	0.129299	0.129045	0.128452	0.12449	0	0.0004765	0	High	33.34	0.00127448	High	34.12	0.000929418	High	25.85	0.00728045
ASSVVTQSISAPNWLHK	1	1	1	Q17832	N-Term(iTRAQ8plex); S3(Phospho); K17(iTRAQ8plex)	2513.33	S(2): 1.5; S(3): 98.5; T(6): 0.0; S(8): 0.0; S(10): 0.0		0.0836973			0.132586			0.130919			0.156008			0.152667			0.109264			0.107224			0.127634		0	0.0004765	0				High	21.83	0.154194
ASTENHPPQQQQQQQQR	28	1	1	Q09482	N-Term(iTRAQ8plex); S2(Phospho)	2417.12	S(2): 99.0; T(3): 1.0	0.124983	0.114279	0.127194	0.134588	0.122685	0.145291	0.145101	0.125744	0.149164	0.113646	0.112415	0.0892632	0.117838	0.123827	0.128144	0.107355	0.113724	0.110441	0.128313	0.146869	0.13104	0.138105	0.139532	0.11287	0	3.773e-09	0	High	44.97	0.000469669	High	26.81	0.03158	High	51.81	9.98648e-05
ASTEQLCAEANIQR	7	1	1	P54406	N-Term(iTRAQ8plex); S2(Phospho); C7(Carbamidomethyl)	1974.92	S(2): 100.0; T(3): 0.0	0.146577	0.114933	0.148451	0.110146	0.100096	0.11791	0.128018	0.108919	0.124931	0.122307	0.13768	0.120036	0.0946481	0.114461	0.119147	0.114633	0.126187	0.118572	0.126209	0.139833	0.126632	0.157462	0.155296	0.121632	0	2.067e-14	0	High	77.25	2.07201e-07	High	64.73	4.17274e-06	High	47.53	0.000218989
ASTLCSPTFADNSGR	4	1	1	Q2AAC0	N-Term(iTRAQ8plex); C5(Carbamidomethyl); S6(Phospho)	1967.88	S(2): 1.1; T(3): 1.1; S(6): 97.9; T(8): 0.0; S(13): 0.0	0.13732	0.122308		0.145258	0.123779		0.129059	0.114492		0.118321	0.125431		0.125773	0.137563		0.111513	0.106518		0.116304	0.139102		0.11645	0.130808		0	2.632e-09	0	High	41.38	0.000647724	High	18.8	0.117325
ASTLSIPR	6	2	1	H2L0E6	N-Term(iTRAQ8plex); S5(Phospho)	1228.66	S(2): 0.0; T(3): 0.0; S(5): 100.0	0.148728	0.144827	0.158146	0.133561	0.145064	0.142544	0.150503	0.138879	0.144535	0.122496	0.131369	0.134232	0.110221	0.120621	0.107131	0.0925968	0.0840325	0.0916894	0.0917316	0.10571	0.0961101	0.147917	0.141384	0.125612	0	0.001706	0	High	16.37	0.227215	High	20.41	0.0896265	High	15.36	0.279429
ASTLSIPR	4	2	1	H2L0E6	N-Term(iTRAQ8plex); T3(Phospho); S5(Phospho)	1308.63	S(2): 98.8; T(3): 1.2; S(5): 100.0	0.147069	0.143129	0.136269	0.134359	0.150033	0.188832	0.134209	0.156503	0.152444	0.133979	0.160414	0.138208	0.0948526	0.1097	0.0972019	0.104572	0.0748158	0.0952507	0.0955654	0.0776305	0.0814317	0.149158	0.127776	0.110363	0	0.001434	0	High	23.99	0.0147639	High	15.34	0.181297	High	16.7	0.0791046
ASTPAPVEEEIVVK	28	1	1	Q20626	N-Term(iTRAQ8plex); T3(Phospho); K14(iTRAQ8plex)	2157.17	S(2): 50.0; T(3): 50.0	0.110106	0.108575	0.141354	0.114552	0.120519	0.122428	0.128299	0.122795	0.116307	0.11877	0.126398	0.116989	0.114975	0.128212	0.140554	0.128245	0.112644	0.117545	0.131462	0.130808	0.118351	0.150752	0.151058	0.125673	0	6.43e-08	0	High	19.36	0.226541	High	25.89	0.0503671	High	34.8	0.00647361
ASTPEQSSVSMTSTSK	3	1	1	G5ECV7	N-Term(iTRAQ8plex); T3(Phospho); M11(Oxidation); K16(iTRAQ8plex)	2332.12	S(2): 50.0; T(3): 50.0; S(7): 0.0; S(8): 0.0; S(10): 0.0; T(12): 0.0; S(13): 0.0; T(14): 0.0; S(15): 0.0	0.110029		0.140626	0.135728		0.119197	0.140647		0.125836	0.111986		0.11025	0.109779		0.12958	0.133471		0.11451	0.120033		0.131614	0.138328		0.127594	0	3.919e-06	0	High	25.9	0.0429256				High	35.18	0.00571888
ASTPSNSSSPK	5	1	1	Q21938	N-Term(iTRAQ8plex); S9(Phospho); K11(iTRAQ8plex)	1750.88	S(2): 0.0; T(3): 0.0; S(5): 0.0; S(7): 0.4; S(8): 49.8; S(9): 49.8	0.111949	0.103564	0.118471	0.123312	0.134999	0.125341	0.159509	0.135557	0.146032	0.116631	0.128014	0.132432	0.121653	0.12644	0.137264	0.117943	0.119826	0.109398	0.121507	0.117925	0.125249	0.127496	0.133675	0.105812	0	0.0001104	0	High	26.31	0.028183	High	15.9	0.322585	High	35.34	0.00339202
ASTPTPSGTFGTFTT	2	2	1	Q8ITX8	N-Term(iTRAQ8plex); T3(Phospho)	1856.86	S(2): 1.4; T(3): 98.5; T(5): 0.0; S(7): 0.0; T(9): 0.0; T(12): 0.0; T(14): 0.0; T(15): 0.0		0.121288	0.114853		0.130825	0.0828126		0.0759484	0.109284		0.150946	0.164586		0.0983518	0.115544		0.12476	0.116461		0.154282	0.16649		0.143599	0.129968	0	0.003741	0				High	10.29	0.926052	High	19.35	0.115564
ASTSSPPVPSTPAPVPHIR	5	1	1	Q95XD3	N-Term(iTRAQ8plex); S4(Phospho); T11(Phospho)	2362.15	S(2): 1.2; T(3): 48.8; S(4): 48.8; S(5): 1.3; S(10): 0.1; T(11): 99.9	0.116296	0.0921615		0.0941401	0.0928892		0.116961	0.108104		0.147387	0.150159		0.120678	0.13055		0.142171	0.139292		0.150748	0.145436		0.111619	0.141409		0	1.897e-13	0	High	13.95	0.793353	High	33.84	0.00826095
ASTSSPPVPSTPAPVPHIR	14	1	1	Q95XD3	N-Term(iTRAQ8plex); S5(Phospho)	2282.19	S(2): 0.0; T(3): 0.0; S(4): 1.8; S(5): 98.1; S(10): 0.0; T(11): 0.0	0.129394	0.124711	0.137943	0.124361	0.138546	0.128427	0.136788	0.116844	0.131985	0.135276	0.118064	0.116865	0.0842954	0.116306	0.106995	0.138367	0.111643	0.108566	0.12001	0.118315	0.141145	0.128179	0.140492	0.128074	0	8.164e-07	0	High	52.31	0.000123373	High	48.47	0.000293	High	22.47	0.116928
ASTTTAPVSKPSLSK	2	1	1	E2JKZ0	N-Term(iTRAQ8plex); K10(iTRAQ8plex); S12(Phospho); K15(iTRAQ8plex)	2467.38	S(2): 0.0; T(3): 0.0; T(4): 0.0; T(5): 0.0; S(9): 0.0; S(12): 98.7; S(14): 1.2		0.106694	0.135973		0.110412	0.117843		0.114539	0.102742		0.122943	0.102305		0.136238	0.144846		0.153395	0.152505		0.127233	0.129772		0.128547	0.114014	0	2.611e-15	1				High	36.85	0.00369703	High	17.09	0.330283
ASTTTNPFDDDEVTTISR	10	1	1	Q09600	N-Term(iTRAQ8plex); S17(Phospho)	2354.08	S(2): 0.0; T(3): 0.0; T(4): 0.0; T(5): 0.0; T(14): 0.0; T(15): 0.0; S(17): 100.0	0.138094	0.137299	0.130552	0.151658	0.106887	0.162337	0.132575	0.143169	0.131882	0.0982723	0.142862	0.1002	0.111134	0.0724789	0.130479	0.132351	0.135784	0.14453	0.100107	0.108244	0.108634	0.145425	0.153275	0.102124	0	1.2e-07	0	High	36.23	0.00295408	High	33.82	0.00510393	High	57	2.63375e-05
ASVAGSVSSPSIPR	3	1	1	Q2XN10	N-Term(iTRAQ8plex); S9(Phospho)	1698.87	S(2): 0.0; S(6): 0.0; S(8): 0.0; S(9): 100.0; S(11): 0.0	0.131333	0.14349		0.13377	0.13261		0.120745	0.125361		0.127615	0.120113		0.12281	0.114896		0.121231	0.108968		0.104439	0.1133		0.138057	0.141262		0	4.862e-16	0	High	40.31	0.00132217	High	51.98	9.00095e-05
ASVAGSVSSPSIPRSPSVNR	1	1	1	Q2XN10	N-Term(iTRAQ8plex); S15(Phospho)	2339.21	S(2): 0.0; S(6): 0.0; S(8): 0.0; S(9): 0.0; S(11): 0.0; S(15): 99.9; S(17): 0.1		0.11585			0.128918			0.13018			0.104072			0.130546			0.122399			0.132981			0.135054		0	4.862e-16	1				High	24.41	0.0860327
ASVCNSPSK	1	1	1	Q95Q77	N-Term(iTRAQ8plex); C4(Carbamidomethyl); S6(Phospho); K9(iTRAQ8plex)	1637.82	S(2): 0.0; S(6): 100.0; S(8): 0.0			0.147813			0.139005			0.123527			0.126204			0.122562			0.112288			0.108183			0.120419	0	0.0007908	0							High	24.4	0.0384863
ASVDGEESQSTDAK	13	1	1	P91306	N-Term(iTRAQ8plex); S2(Phospho); K14(iTRAQ8plex)	2111.99	S(2): 100.0; S(8): 0.0; S(10): 0.0; T(11): 0.0	0.133798	0.128427	0.144023	0.134667	0.117663	0.133674	0.141668	0.124853	0.125077	0.118688	0.120427	0.133203	0.114867	0.129078	0.122727	0.110026	0.121542	0.119491	0.117793	0.123806	0.100922	0.136972	0.134929	0.119549	0	4.862e-16	0	High	53.99	5.04767e-05	High	62.41	7.3774e-06	High	60.35	1.34234e-05
ASVDGEESQSTDAK	3	1	1	P91306	N-Term(iTRAQ8plex); S2(Phospho); T11(Phospho); K14(iTRAQ8plex)	2191.95	S(2): 100.0; S(8): 33.3; S(10): 33.3; T(11): 33.3		0.125968			0.145541			0.0979633			0.119029			0.141542			0.113889			0.121456			0.134612		0.001	0.01392	0				High	17.73	0.139984
ASVDGEESQSTDAKPQEMSADAEK	8	1	1	P91306	N-Term(iTRAQ8plex); S8(Phospho); K14(iTRAQ8plex); M18(Oxidation); K24(iTRAQ8plex)	3518.66	S(2): 0.0; S(8): 100.0; S(10): 0.0; T(11): 0.0; S(19): 0.0		0.12691	0.168884		0.120304	0.129129		0.129457	0.136205		0.145629	0.0914409		0.110046	0.127704		0.122244	0.1334		0.109186	0.100819		0.133221	0.123247	0	4.79e-12	1				High	50.81	0.000242316	High	50.57	0.000265293
ASVDGEESQSTDAKPQEMSADAEK	10	1	1	P91306	N-Term(iTRAQ8plex); T11(Phospho); K14(iTRAQ8plex); K24(iTRAQ8plex)	3502.67	S(2): 0.0; S(8): 0.0; S(10): 50.0; T(11): 50.0; S(19): 0.0	0.160515	0.107495	0.143647	0.116031	0.116722	0.148282	0.16105	0.125397	0.113538	0.11618	0.143623	0.128339	0.101313	0.13087	0.123486	0.10503	0.124948	0.102574	0.0945297	0.113722	0.100698	0.145351	0.135666	0.139435	0	9.259e-11	1	High	55.42	8.77023e-05	High	55.12	9.28981e-05	High	35.71	0.00872737
ASVEPFQVNNTQQQQPSPQMMK	1	2	1	E0AHC9	N-Term(iTRAQ8plex); S17(Phospho); K22(iTRAQ8plex)	3205.56	S(2): 0.0; T(11): 0.0; S(17): 100.0		0.0861127			0.12599			0.134155			0.133578			0.145756			0.10875			0.124268			0.14139		0	1.089e-11	0				High	27.18	0.0596291
ASVHIALPK	1	3	2	O45011;O45518	N-Term(iTRAQ8plex); S2(Phospho); K9(iTRAQ8plex)	1623.94	S(2): 100.0																									0	0.004294	0							High	25.71	0.0267192
ASVSLGDEQAEQQQR	1	1	1	Q18408	N-Term(iTRAQ8plex); S2(Phospho)	2029.95	S(2): 100.0; S(4): 0.0		0.108377			0.110765			0.130598			0.118565			0.136001			0.119436			0.129649			0.146609		0	4.862e-16	0				High	42.97	0.000582884
ASVSNSATSPIK	13	1	1	G5EFL5	N-Term(iTRAQ8plex); S9(Phospho); K12(iTRAQ8plex)	1849.98	S(2): 0.0; S(4): 0.0; S(6): 0.0; T(8): 0.9; S(9): 99.1	0.128197	0.120538	0.1461	0.126505	0.126366	0.121019	0.138155	0.128239	0.126411	0.133739	0.137427	0.127911	0.12462	0.129348	0.130501	0.119278	0.114986	0.118044	0.108131	0.114845	0.106684	0.121088	0.128008	0.121468	0	4.862e-16	0	High	47.34	0.000304428	High	50.31	0.000152702	High	54.72	5.43033e-05
ATAANASGR	1	1	1	P46561	N-Term(iTRAQ8plex); T2(Phospho)	1202.58	T(2): 100.0; S(7): 0.0		0.120996			0.139278			0.133872			0.125756			0.126794			0.10782			0.106417			0.139066		0	0.004326	0				High	10.98	0.371068
ATAETAESVK	4	1	1	G5EC39	N-Term(iTRAQ8plex); S8(Phospho); K10(iTRAQ8plex)	1694.87	T(2): 0.0; T(5): 0.0; S(8): 100.0	0.128283	0.114539	0.12901	0.120326	0.110111	0.121214	0.142218	0.122923	0.127508	0.108417	0.124752	0.102743	0.130755	0.135431	0.14106	0.114962	0.121506	0.12268	0.131067	0.137482	0.136837	0.123971	0.133258	0.118565	0	3.494e-13	0	High	42.73	0.000698669	High	42.3	0.00080966	High	40.77	0.00113904
ATAETAESVKSADWAK	5	1	1	G5EC39	N-Term(iTRAQ8plex); S8(Phospho); K10(iTRAQ8plex); S11(Phospho); K16(iTRAQ8plex)	2737.36	T(2): 0.0; T(5): 0.0; S(8): 100.0; S(11): 100.0	0.112893	0.108338	0.143361	0.121545	0.111559	0.115228	0.140311	0.127121	0.11539	0.114486	0.141617	0.123289	0.125428	0.130033	0.115729	0.137644	0.121027	0.125654	0.121797	0.132965	0.142621	0.125896	0.125618	0.11587	0	4.862e-16	1	High	25.86	0.0635574	High	50.29	0.000226836	High	35.32	0.00722662
ATAPSPTPYSYDR	5	1	1	H2KYY5	N-Term(iTRAQ8plex); S5(Phospho)	1809.84	T(2): 0.0; S(5): 100.0; T(7): 0.0; Y(9): 0.0; S(10): 0.0; Y(11): 0.0	0.135954	0.116815	0.150182	0.122498	0.123391	0.13103	0.14202	0.134906	0.111487	0.130802	0.140628	0.113158	0.108847	0.115106	0.133165	0.117313	0.113432	0.118891	0.114165	0.128301	0.124902	0.128401	0.12742	0.123627	0	7.232e-05	0	High	32.4	0.00558177	High	23.47	0.0413797	High	23.03	0.049276
ATAQEGVEEAEEPSE	4	1	1	Q22794	N-Term(iTRAQ8plex); S14(Phospho)	1959.84	T(2): 0.0; S(14): 100.0	0.142772	0.131896	0.141927	0.154013	0.0997555	0.13976	0.133351	0.142304	0.124033	0.0965211	0.153158	0.100948	0.109593	0.162429	0.126101	0.119984	0.0947158	0.12632	0.115755	0.100758	0.121015	0.124234	0.114985	0.119896	0	2.851e-14	0	High	41.83	0.000295265	High	69.01	5.96614e-07	High	90.5	4.23344e-09
ATASFDDADSK	9	1	1	Q03606	N-Term(iTRAQ8plex); S4(Phospho); K11(iTRAQ8plex)	1815.86	T(2): 0.0; S(4): 100.0; S(10): 0.0	0.121964	0.111344	0.145556	0.122524	0.127661	0.121915	0.15326	0.131869	0.1435	0.130872	0.137368	0.113188	0.114857	0.120203	0.119961	0.107703	0.119215	0.121207	0.114935	0.109732	0.115296	0.130082	0.134468	0.117711	0	9.009e-10	0	High	56.38	2.19788e-05	High	47.17	0.000174599	High	56.76	2.06646e-05
ATASSPSK	2	1	1	Q23590	N-Term(iTRAQ8plex); S5(Phospho); K8(iTRAQ8plex)	1436.75	T(2): 0.0; S(4): 0.0; S(5): 99.1; S(7): 0.8	0.134343	0.127003		0.119632	0.127345		0.141715	0.133083		0.116072	0.122517		0.125761	0.133416		0.119544	0.105935		0.115143	0.121371		0.127791	0.129329		0	0.0007213	0	High	26.84	0.022668	High	31.23	0.00821158
ATASTPPPAPPAAR	10	1	1	Q6AW06	N-Term(iTRAQ8plex); T5(Phospho)	1688.87	T(2): 1.1; S(4): 1.1; T(5): 97.8	0.121954	0.114224	0.129023	0.113546	0.122972	0.117715	0.134903	0.121011	0.122367	0.138548	0.13805	0.116501	0.118804	0.116135	0.151606	0.129509	0.118901	0.11392	0.120309	0.13017	0.134203	0.127	0.137677	0.114665	0	7.252e-09	0	High	36.39	0.00289315	High	39.87	0.00138072	High	52.26	7.16122e-05
ATATPDGR	2	1	1	O61845	N-Term(iTRAQ8plex); T4(Phospho)	1172.56	T(2): 0.0; T(4): 100.0		0.130622	0.147839		0.128785	0.140178		0.120593	0.134194		0.142023	0.130186		0.130275	0.116021		0.110178	0.110153		0.0989295	0.0979764		0.138594	0.123452	0.001	0.01577	0				High	11.28	0.197354	High	17.07	0.0657726
ATAVAVSSPATNQK	6	1	1	Q09482	N-Term(iTRAQ8plex); S7(Phospho); K14(iTRAQ8plex)	2033.09	T(2): 0.0; S(7): 50.0; S(8): 50.0; T(11): 0.0	0.135347	0.129643	0.148919	0.128086	0.118911	0.138644	0.143563	0.122942	0.135605	0.141944	0.132904	0.126492	0.109051	0.136658	0.119728	0.112236	0.11955	0.106356	0.0986598	0.110772	0.102605	0.129956	0.12862	0.120623	0	9.342e-12	0	High	48.15	0.000256457	High	44.07	0.000662044	High	52.82	9.27253e-05
ATDSINEILNYGQSSTSPQK	30	1	1	Q9GYR0	N-Term(iTRAQ8plex); S17(Phospho); K20(iTRAQ8plex)	2841.41	T(2): 0.0; S(4): 0.0; Y(11): 0.0; S(14): 0.0; S(15): 0.0; T(16): 1.3; S(17): 98.6	0.117302	0.112103	0.0927579	0.124053	0.112247	0.131362	0.135374	0.117699	0.174169	0.123532	0.127979	0.16535	0.10694	0.13212	0.0915714	0.144741	0.110486	0.0966973	0.127734	0.146194	0.12052	0.135443	0.14481	0.11643	0	1.51e-11	0	High	52.89	0.000137507	High	54.88	8.30598e-05	High	45.29	0.000792747
ATDSLLIK	2	1	1	Q8MXF0	N-Term(iTRAQ8plex); S4(Phospho); K8(iTRAQ8plex)	1548.88	T(2): 0.0; S(4): 100.0	0.132114	0.107474		0.141861	0.12543		0.133465	0.125406		0.11424	0.134681		0.129484	0.142017		0.115823	0.116283		0.103226	0.121719		0.129787	0.12699		0	1.093e-05	0	High	44.78	0.000429131	High	31.6	0.00906299
ATEASSSSR	1	0	0		N-Term(iTRAQ8plex); S6(Phospho)	1279.58	T(2): 0.0; S(5): 1.0; S(6): 99.0; S(7): 0.0; S(8): 0.0																									0.003	0.04307	0				High	10.15	0.38159
ATEQLLLQDISDDEDEVQMTR	3	1	1	Q9GZI0	N-Term(iTRAQ8plex); S11(Phospho); M19(Oxidation)	2849.31	T(2): 0.0; S(11): 100.0; T(20): 0.0			0.118225			0.132022			0.127522			0.0989284			0.103093			0.118398			0.159297			0.131411	0	7.625e-16	0							High	71.43	1.61516e-06
ATFEDDEISKIDESE	2	1	1	G5EDU2	N-Term(iTRAQ8plex); S9(Phospho); K10(iTRAQ8plex)	2416.12	T(2): 0.0; S(9): 98.6; S(14): 1.4		0.0725869			0.112745			0.118678			0.186068			0.10386			0.135269			0.134107			0.131989		0	4.862e-16	1				High	46.3	0.000342257
ATFEDDEISKIDESE	3	1	1	G5EDU2	N-Term(iTRAQ8plex); S9(Phospho); K10(iTRAQ8plex); S14(Phospho)	2496.09	T(2): 0.0; S(9): 100.0; S(14): 100.0		0.0998918	0.0858176		0.0774049	0.137107		0.151992	0.168973		0.153075	0.0862081		0.106401	0.145561		0.169316	0.108929		0.118812	0.172763		0.111191	0.094641	0	4.862e-16	1				High	56.25	2.69151e-05	High	21.62	0.0774734
ATGGTPPVHR	1	1	1	Q09267	N-Term(iTRAQ8plex); T5(Phospho)	1376.7	T(2): 1.0; T(5): 99.0			0.129608			0.12981			0.148368			0.112307			0.118721			0.104694			0.148333			0.10816	0	0.000128	0							High	21.49	0.0496704
ATGSSDDDQVDDDLFADK	15	1	1	G5EBY0	N-Term(iTRAQ8plex); S4(Phospho); S5(Phospho); K18(iTRAQ8plex)	2682.13	T(2): 0.1; S(4): 100.0; S(5): 100.0		0.119689	0.134889		0.114773	0.144871		0.118251	0.157029		0.116447	0.104128		0.135204	0.176327		0.134878	0.0805925		0.0993528	0.114794		0.157415	0.126941	0	0.000277	0				High	36.24	0.00211539	High	20.99	0.0708582
ATGSSDDDQVDDDLFADK	13	1	1	G5EBY0	N-Term(iTRAQ8plex); S5(Phospho); K18(iTRAQ8plex)	2602.17	T(2): 0.0; S(4): 50.0; S(5): 50.0	0.117637	0.121113	0.102612	0.109301	0.0673926	0.12021	0.147751	0.0999378	0.100714	0.0927837	0.130295	0.0807071	0.0939406	0.0898344	0.138653	0.127342	0.138055	0.146139	0.150092	0.196551	0.189208	0.158416	0.156822	0.117739	0	1.283e-06	0	High	16.38	0.316448	High	18.27	0.196596	High	36.81	0.00293913
ATHPPVRSPPR	5	1	1	O01661	N-Term(iTRAQ8plex); S8(Phospho)	1598.85	T(2): 0.0; S(8): 100.0	0.122308	0.112935	0.126004	0.127534	0.11576	0.128605	0.128248	0.131398	0.129713	0.127588	0.122965	0.128195	0.11537	0.126961	0.13094	0.113542	0.121677	0.108437	0.129432	0.132056	0.121364	0.134	0.135403	0.126742	0	0.0004665	1	High	10.14	1.35075	High	14.65	0.466164	High	13.47	0.598207
ATLLSGQRGSQDSMDSAAETSSIASGTISSR	3	1	1	Q22070	N-Term(iTRAQ8plex); S10(Phospho); M14(Oxidation)	3471.63	T(2): 0.0; S(5): 50.0; S(10): 50.0; S(13): 0.0; S(16): 0.0; T(20): 0.0; S(21): 0.0; S(22): 0.0; S(25): 0.0; T(27): 0.0; S(29): 0.0; S(30): 0.0			0.124073			0.16787			0.148588			0.0969348			0.14067			0.091222			0.119515			0.111127	0	3.913e-09	1							High	43.1	0.00163341
ATLLSGQRGSQDSMDSAAETSSIASGTISSR	3	1	1	Q22070	N-Term(iTRAQ8plex); S5(Phospho)	3455.62	T(2): 0.0; S(5): 49.6; S(10): 49.6; S(13): 0.8; S(16): 0.0; T(20): 0.0; S(21): 0.0; S(22): 0.0; S(25): 0.0; T(27): 0.0; S(29): 0.0; S(30): 0.0		0.126804			0.185017			0.134315			0.152347			0.104757			0.062154			0.103102			0.131504		0	1.435e-14	1				High	24.84	0.107451
ATLLSPPSLLER	29	1	1	O17328	N-Term(iTRAQ8plex); S8(Phospho)	1680.93	T(2): 0.0; S(5): 0.0; S(8): 100.0	0.176089	0.179831	0.162666	0.117179	0.134891	0.142075	0.145147	0.126117	0.127735	0.127939	0.129958	0.119861	0.0776964	0.0840102	0.112749	0.0923308	0.0982927	0.109617	0.111736	0.115309	0.110128	0.139086	0.129127	0.127024	0	1.595e-08	0	High	58.52	2.05283e-05	High	59.39	1.7262e-05	High	55.32	4.46523e-05
ATLLSPPSLLER	1	1	1	O17328	N-Term(iTRAQ8plex); T2(Phospho); S8(Phospho)	1760.89	T(2): 100.0; S(5): 0.0; S(8): 100.0		0.212333			0.0799487			0.118203			0.107583			0.0862661			0.121057			0.148226			0.126383		0	0.0004765	0				High	26.08	0.0320585
ATLPSITTTTSENNSDDAK	6	2	1	Q1W0R0	N-Term(iTRAQ8plex); S15(Phospho); K19(iTRAQ8plex)	2654.3	T(2): 0.0; S(5): 0.0; T(7): 0.0; T(8): 2.0; T(9): 2.0; T(10): 2.0; S(11): 0.0; S(15): 94.0	0.13882	0.15362		0.11817	0.126182		0.141837	0.102419		0.11243	0.106718		0.0987586	0.132348		0.118208	0.0966151		0.124795	0.123107		0.140291	0.125363		0	9.684e-08	0	High	42.09	0.00153268	High	41.58	0.00162288
ATLPSITTTTSENNSDDAK	1	2	1	Q1W0R0	N-Term(iTRAQ8plex); T2(Phospho); S5(Phospho); K19(iTRAQ8plex)	2734.27	T(2): 92.0; S(5): 1.0; T(7): 3.0; T(8): 3.0; T(9): 3.0; T(10): 3.0; S(11): 47.5; S(15): 47.5			0.134598			0.137729			0.109722			0.102662			0.148089			0.150053			0.137122			0.0800245	0	0.005064	0							High	14.85	0.743063
ATNLCELYADGNDDDSEK	1	1	1	Q18905	N-Term(iTRAQ8plex); C5(Carbamidomethyl); S16(Phospho); K18(iTRAQ8plex)	2718.21	T(2): 0.0; Y(8): 0.0; S(16): 100.0			0.134626			0.134744			0.128036			0.110751			0.135253			0.124774			0.112513			0.119304	0	1.03e-07	0							High	35.69	0.00426243
ATPAATPAATATPAATATPAATGTPK	3	1	1	H2KZS2	N-Term(iTRAQ8plex); T16(Phospho); T18(Phospho); T22(Phospho); T24(Phospho); K26(iTRAQ8plex)	3207.47	T(2): 0.1; T(6): 2.2; T(10): 49.9; T(12): 49.9; T(16): 93.9; T(18): 4.3; T(22): 99.8; T(24): 100.0			0.119647			0.100486			0.109275			0.0788406			0.180734			0.156598			0.125844			0.11555	0	0.00115	0							High	18.79	0.332306
ATPAATPAATATPAATATPAATGTPK	19	1	1	H2KZS2	N-Term(iTRAQ8plex); T18(Phospho); T22(Phospho); K26(iTRAQ8plex)	3047.53	T(2): 0.0; T(6): 0.0; T(10): 0.0; T(12): 0.0; T(16): 0.0; T(18): 100.0; T(22): 0.0; T(24): 100.0	0.118889	0.112571	0.136391	0.136496	0.11667	0.117085	0.135372	0.136086	0.123591	0.12426	0.128658	0.120978	0.118927	0.142871	0.130449	0.117442	0.123968	0.11732	0.119693	0.104756	0.127157	0.131494	0.134001	0.120521	0	1.279e-11	0	High	67.29	5.98175e-06	High	71.36	2.2775e-06	High	67.74	5.4771e-06
ATPAATPAATATPAATATPAATGTPK	5	1	1	H2KZS2	N-Term(iTRAQ8plex); T18(Phospho); T22(Phospho); T24(Phospho); K26(iTRAQ8plex)	3127.51	T(2): 0.0; T(6): 0.0; T(10): 0.0; T(12): 0.0; T(16): 3.0; T(18): 97.0; T(22): 100.0; T(24): 100.0	0.145604	0.115122	0.131322	0.131994	0.107358	0.107432	0.155232	0.129639	0.121039	0.117429	0.139275	0.109129	0.114558	0.116463	0.159372	0.0991749	0.131966	0.140576	0.0968818	0.104987	0.106943	0.139127	0.14398	0.117306	0	1.105e-09	0	High	56.45	6.95246e-05	High	64.63	1.05715e-05	High	43.79	0.00128274
ATPAATPAATATPAATATPAATGTPK	22	1	1	H2KZS2	N-Term(iTRAQ8plex); T24(Phospho); K26(iTRAQ8plex)	2967.57	T(2): 0.0; T(6): 0.0; T(10): 0.0; T(12): 0.0; T(16): 0.0; T(18): 0.0; T(22): 0.0; T(24): 100.0	0.125066	0.115764	0.117064	0.118413	0.119123	0.126508	0.135177	0.131469	0.135273	0.115722	0.144987	0.09953	0.13271	0.124022	0.148109	0.113764	0.101292	0.117592	0.118029	0.118021	0.124618	0.136324	0.133912	0.114405	0	2.363e-14	0	High	80.72	2.43154e-07	High	79.87	2.92114e-07	High	73.01	1.37009e-06
ATPLPFHPLLYNNGER	1	1	1	H2L045	N-Term(iTRAQ8plex); T2(Phospho)	2223.13	T(2): 100.0; Y(11): 0.0		0.103701			0.141183			0.11059			0.121851			0.12235			0.129629			0.115406			0.15529		0	0.0004765	0				High	21.46	0.118606
ATPSIEPDLVGR	4	1	1	H2L045	N-Term(iTRAQ8plex); T2(Phospho)	1638.84	T(2): 100.0; S(4): 0.0	0.102301	0.128077	0.129701	0.104563	0.101221	0.105638	0.130501	0.12736	0.149454	0.13782	0.127171	0.108362	0.10032	0.108438	0.106572	0.137067	0.129799	0.126934	0.125053	0.133155	0.132985	0.162375	0.144778	0.135939	0	4.862e-16	0	High	22.32	0.0630099	High	39.41	0.00120279	High	25.77	0.0259553
ATPTIPTPIPLIVEEK	1	1	1	O45019	N-Term(iTRAQ8plex); T2(Phospho); K16(iTRAQ8plex)	2407.37	T(2): 100.0; T(4): 0.0; T(7): 0.0	0.151629			0.147908			0.146391			0.089078			0.132975			0.119397			0.105883			0.106738			0	0.0001032	0	High	21.5	0.111855
ATQDDAHLAELK	1	1	1	Q9XVP0	N-Term(iTRAQ8plex); T2(Phospho); K12(iTRAQ8plex)	2000.03	T(2): 100.0	0.124411			0.136029			0.137976			0.102745			0.115611			0.131203			0.121656			0.130369			0	0.0008666	0	High	26.35	0.0424083
ATQGHPVVQSSQITPPISAK	14	1	1	Q9U2J0	N-Term(iTRAQ8plex); T14(Phospho); K20(iTRAQ8plex)	2734.47	T(2): 0.0; S(10): 1.0; S(11): 1.0; T(14): 98.0; S(18): 0.0	0.12443	0.109373	0.143396	0.126961	0.130728	0.119194	0.139264	0.125959	0.11723	0.134997	0.123389	0.110966	0.110344	0.131488	0.134648	0.116819	0.111455	0.120574	0.114288	0.13361	0.123767	0.12822	0.134661	0.122903	0	4.862e-16	0	High	39.07	0.00255811	High	52.63	0.000117611	High	43.75	0.000856044
ATQGHPVVQSSQITPPISAK	1	1	1	Q9U2J0	N-Term(iTRAQ8plex); T14(Phospho); S18(Phospho); K20(iTRAQ8plex)	2814.44	T(2): 0.0; S(10): 0.0; S(11): 0.0; T(14): 100.0; S(18): 100.0			0.10967			0.178603			0.194723			0.0912009			0.125206			0.103795			0.104025			0.0927776	0	7.303e-09	0							High	32.78	0.0127853
ATSANLNPLLPGISSSQSPMK	1	1	1	D7SFQ8	N-Term(iTRAQ8plex); S18(Phospho); K21(iTRAQ8plex)	2801.47	T(2): 0.0; S(3): 0.0; S(14): 1.9; S(15): 1.9; S(16): 1.9; S(18): 94.4		0.106821			0.136286			0.171482			0.0951224			0.0932943			0.149637			0.111606			0.135751		0	0.0004765	0				High	26.96	0.0471211
ATSANLNPLLPGISSSQSPMK	8	1	1	D7SFQ8	N-Term(iTRAQ8plex); S18(Phospho); M20(Oxidation); K21(iTRAQ8plex)	2817.46	T(2): 0.0; S(3): 0.0; S(14): 1.3; S(15): 1.3; S(16): 1.3; S(18): 96.2		0.163715			0.136221			0.128796			0.127496			0.119279			0.1052			0.110424			0.103137		0	4.862e-16	0				High	40.16	0.00245776
ATSEVVSK	8	1	1	Q18508	N-Term(iTRAQ8plex); S3(Phospho); K8(iTRAQ8plex)	1508.81	T(2): 0.0; S(3): 100.0; S(7): 0.0	0.136966	0.121032	0.138036	0.139152	0.14026	0.119318	0.132443	0.118799	0.116113	0.112894	0.112309	0.109271	0.131821	0.143995	0.146944	0.114991	0.109098	0.126523	0.108717	0.116252	0.116248	0.122216	0.137007	0.126589	0	0.001463	0	High	29.46	0.0157404	High	28.82	0.0179115	High	23.95	0.0507423
ATSGGSTAASTASWAK	6	1	1	Q9XXK5	N-Term(iTRAQ8plex); S3(Phospho); K16(iTRAQ8plex)	2142.06	T(2): 50.0; S(3): 50.0; S(6): 0.0; T(7): 0.0; S(10): 0.0; T(11): 0.0; S(13): 0.0	0.119067	0.116728	0.0960823	0.119112	0.134972	0.106776	0.148552	0.122218	0.121799	0.153932	0.136333	0.142197	0.127239	0.133576	0.183744	0.106144	0.108344	0.12966	0.101263	0.116256	0.101322	0.123598	0.131573	0.11842	0	2.658e-08	0	High	39.28	0.00208917	High	28.52	0.0240434	High	25.7	0.0497934
ATSGGSTAASTASWAK	2	1	1	Q9XXK5	N-Term(iTRAQ8plex); S3(Phospho); S6(Phospho); K16(iTRAQ8plex)	2222.03	T(2): 50.5; S(3): 50.5; S(6): 98.9; T(7): 0.1; S(10): 0.0; T(11): 0.0; S(13): 0.0	0.125696	0.132088		0.129285	0.119221		0.124235	0.127864		0.108206	0.114298		0.119787	0.142541		0.136651	0.114344		0.115409	0.120657		0.140732	0.128987		0	4.218e-10	0	High	18.03	0.216423	High	27.43	0.0239451
ATSLDSPPEK	3	1	1	O44130	N-Term(iTRAQ8plex); S3(Phospho); K10(iTRAQ8plex)	1732.89	T(2): 50.0; S(3): 50.0; S(6): 0.0	0.12571	0.122658		0.124463	0.115286		0.14764	0.124078		0.12531	0.125468		0.127121	0.134995		0.0938851	0.106859		0.109592	0.1318		0.146279	0.138857		0	0.0004765	0	High	26.38	0.0310695	High	32.34	0.00773065
ATSNSNETGLLINVIR	1	1	1	Q9XWS2	N-Term(iTRAQ8plex); T2(Phospho)	2086.08	T(2): 97.9; S(3): 1.0; S(5): 1.0; T(8): 0.0		0.125051			0.121514			0.0962771			0.149916			0.126402			0.0959463			0.122383			0.162511		0	3.909e-06	0				High	21.25	0.141355
ATSNVFAMFDQAQIQEFK	10	1	1	Q09510	N-Term(iTRAQ8plex); S3(Phospho); M8(Oxidation); K18(iTRAQ8plex)	2779.36	T(2): 0.9; S(3): 99.1	0.101805	0.0675733	0.0749912	0.119125	0.0942921	0.192668	0.124398	0.139678	0.15099	0.124637	0.123808	0.111938	0.130749	0.133009	0.167554	0.134656	0.100898	0.153543	0.127447	0.172773	0.0750042	0.142952	0.167968	0.0733118	0	8.146e-06	0	High	34.64	0.00852024	High	14.09	0.998251	High	15.08	0.838231
ATSPPPPAQK	11	1	1	Q95Q95	N-Term(iTRAQ8plex); T2(Phospho); K10(iTRAQ8plex)	1681.91	T(2): 99.1; S(3): 0.9	0.124868	0.105833	0.125942	0.123916	0.128565	0.123733	0.138147	0.133049	0.124174	0.124156	0.137978	0.138823	0.123209	0.119286	0.127473	0.114722	0.10934	0.119937	0.118454	0.121601	0.118895	0.130771	0.144348	0.107464	0	3.878e-05	0	High	27.56	0.022362	High	40.45	0.0011495	High	28.96	0.0168986
ATSPSYVIVSK	12	1	1	G5EBP5	N-Term(iTRAQ8plex); S3(Phospho); K11(iTRAQ8plex)	1840.01	T(2): 0.8; S(3): 98.4; S(5): 0.8; Y(6): 0.0; S(10): 0.0	0.126233	0.115371	0.145536	0.129032	0.133531	0.120518	0.139241	0.122791	0.122606	0.129015	0.126693	0.139178	0.117474	0.126714	0.126315	0.115929	0.115134	0.120015	0.103112	0.123178	0.109618	0.135254	0.133431	0.107887	0	0.0005048	0	High	26.54	0.0312766	High	19.22	0.167544	High	30.31	0.0133148
ATSQESGVMDSSLYYPDEALTK	3	0	0		N-Term(iTRAQ8plex); S3(Phospho); S6(Phospho); K22(iTRAQ8plex)	3160.42	T(2): 58.8; S(3): 58.8; S(6): 58.8; S(11): 5.9; S(12): 5.9; Y(14): 5.9; Y(15): 5.9; T(21): 0.0																									0.003	0.03589	0							High	17.05	0.41125
ATSQESGVMDSSLYYPDEALTK	3	0	0		N-Term(iTRAQ8plex); S6(Phospho); M9(Oxidation); K22(iTRAQ8plex)	3096.46	T(2): 33.3; S(3): 33.3; S(6): 33.3; S(11): 0.0; S(12): 0.0; Y(14): 0.0; Y(15): 0.0; T(21): 0.0																									0.002	0.01864	0							High	11.71	1.92578
ATSQQMSR	1	2	1	Q9TW45	N-Term(iTRAQ8plex); S3(Phospho); M6(Oxidation)	1308.59	T(2): 98.5; S(3): 1.5; S(7): 0.0		0.120745			0.109047			0.120203			0.134835			0.105289			0.133081			0.143864			0.132936		0.007	0.06364	0				High	15.56	0.105629
ATSSTSLGQQSR	6	1	1	O44130	N-Term(iTRAQ8plex); S3(Phospho)	1606.78	T(2): 1.0; S(3): 98.9; S(4): 0.0; T(5): 0.0; S(6): 0.0; S(11): 0.0	0.12267	0.127475	0.146931	0.118702	0.116711	0.126401	0.134466	0.129996	0.119541	0.137505	0.116384	0.114577	0.117344	0.116725	0.133781	0.115059	0.118793	0.114062	0.11399	0.124089	0.119166	0.140265	0.147675	0.125541	0	0.002374	0	High	34.08	0.00359574	High	25.47	0.0268183	High	13.74	0.390968
ATSSTSLGQQSR	6	1	1	O44130	N-Term(iTRAQ8plex); S4(Phospho); S6(Phospho)	1686.74	T(2): 1.4; S(3): 1.4; S(4): 95.8; T(5): 2.8; S(6): 98.6; S(11): 0.0	0.12592	0.122398	0.1331	0.132543	0.11969	0.125585	0.135386	0.134418	0.149598	0.129796	0.128965	0.13106	0.118776	0.131104	0.135668	0.112698	0.112964	0.103637	0.109861	0.120434	0.113511	0.13502	0.130028	0.107842	0	1.656e-05	0	High	27.24	0.00830716	High	34.95	0.00142351	High	29.18	0.00549555
ATSTSSPSSSTSAPAEK	15	2	1	Q65ZK0	N-Term(iTRAQ8plex); S6(Phospho); K17(iTRAQ8plex)	2284.12	T(2): 0.0; S(3): 0.0; T(4): 1.2; S(5): 1.2; S(6): 95.0; S(8): 1.2; S(9): 1.2; S(10): 0.0; T(11): 0.0; S(12): 0.0	0.126596	0.116005	0.123666	0.120888	0.121458	0.11913	0.13534	0.125265	0.121042	0.12236	0.139065	0.120032	0.120172	0.129371	0.129556	0.1202	0.108243	0.148113	0.113054	0.128912	0.125801	0.135846	0.134652	0.111564	0	1.917e-08	0	High	44.39	0.000675062	High	33.19	0.00815547	High	37.83	0.00310679
ATSTSSPSSSTSAPAEK	3	2	1	Q65ZK0	N-Term(iTRAQ8plex); S6(Phospho); S8(Phospho); K17(iTRAQ8plex)	2364.08	T(2): 0.0; S(3): 1.4; T(4): 96.0; S(5): 2.7; S(6): 2.7; S(8): 97.3; S(9): 0.0; S(10): 0.0; T(11): 0.0; S(12): 0.0		0.127686	0.114562		0.114168	0.124323		0.115013	0.128268		0.119931	0.121144		0.136172	0.135672		0.117086	0.11747		0.13257	0.140151		0.137375	0.11841	0	3.483e-06	0				High	30.52	0.0122428	High	28.7	0.0186157
ATSVLQNLR	1	1	1	H2L0S5	N-Term(iTRAQ8plex); S3(Phospho)	1385.75	T(2): 0.0; S(3): 100.0		0.124087			0.119825			0.122952			0.122909			0.123341			0.120121			0.132779			0.133986		0	0.0004765	0				High	26.4	0.0161506
ATSVQGSAPSSGSK	4	1	1	P91017	N-Term(iTRAQ8plex); S3(Phospho); K14(iTRAQ8plex)	1951.99	T(2): 0.0; S(3): 100.0; S(7): 0.0; S(10): 0.0; S(11): 0.0; S(13): 0.0	0.118207	0.1187	0.142136	0.139313	0.140614	0.153979	0.13504	0.13602	0.12644	0.112647	0.108523	0.0844576	0.128192	0.129893	0.141846	0.114644	0.112622	0.125694	0.109322	0.108034	0.103328	0.142635	0.143799	0.122118	0	6.981e-08	0	High	40.05	0.00158663	High	31.59	0.0109908	High	44.48	0.000622007
ATSVSVHSSVSQK	8	2	1	Q93636	N-Term(iTRAQ8plex); S3(Phospho); S5(Phospho); S8(Phospho); S11(Phospho); K13(iTRAQ8plex)	2244.96	T(2): 50.0; S(3): 50.0; S(5): 100.0; S(8): 99.9; S(9): 2.5; S(11): 97.5		0.0765359	0.091653		0.124499	0.137191		0.118603	0.13357		0.138828	0.105762		0.147612	0.150625		0.120292	0.144514		0.122679	0.109854		0.148981	0.125098	0	0.003049	0				High	29.24	0.00816001	High	24.74	0.0245088
ATSVSVHSSVSQK	3	2	1	Q93636	N-Term(iTRAQ8plex); T2(Phospho); S3(Phospho); S5(Phospho); S8(Phospho); S11(Phospho); K13(iTRAQ8plex)	2324.93	T(2): 100.0; S(3): 100.0; S(5): 100.0; S(8): 97.2; S(9): 2.8; S(11): 100.0			0.254878			0.139082			0.102342			0.0793976			0.116256			0.0895867			0.091494			0.109348	0	0.00271	0							High	31.78	0.00265497
ATSYDPFASTNR	3	1	1	Q95Q77	N-Term(iTRAQ8plex); S3(Phospho)	1713.77	T(2): 0.0; S(3): 98.9; Y(4): 1.1; S(9): 0.0; T(10): 0.0	0.123415	0.112456	0.132588	0.104284	0.118666	0.118739	0.106229	0.117478	0.118001	0.137387	0.147526	0.13476	0.105735	0.106747	0.103107	0.155605	0.120464	0.132851	0.148545	0.137136	0.131598	0.1188	0.139527	0.128357	0	1.146e-06	0	High	27.36	0.0115702	High	20.78	0.0509718	High	25.91	0.0158998
ATTASGK	2	1	1	G5EEV7	N-Term(iTRAQ8plex); S5(Phospho); K7(iTRAQ8plex)	1323.7	T(2): 0.0; T(3): 0.0; S(5): 100.0	0.113471	0.128732		0.124847	0.12054		0.126688	0.114076		0.108704	0.114166		0.1067	0.137447		0.126267	0.120164		0.128698	0.120185		0.164625	0.144691		0.003	0.04307	0	High	18.78	0.173489	High	20.62	0.113572
ATTASPGPSEDR	4	1	1	G4SB35	N-Term(iTRAQ8plex); S5(Phospho)	1572.71	T(2): 0.0; T(3): 0.0; S(5): 100.0; S(9): 0.0	0.110717	0.1175	0.12094	0.105921	0.106919	0.111908	0.118143	0.118169	0.120147	0.118077	0.129145	0.113946	0.112513	0.11538	0.123971	0.143487	0.126063	0.130542	0.151601	0.154288	0.151494	0.139542	0.132537	0.124178	0	4.489e-05	0	High	29.25	0.00665561	High	35.81	0.00139084	High	30.66	0.00554064
ATTLSTASSESGLGWVR	2	1	1	Q9TZM3	N-Term(iTRAQ8plex); S9(Phospho)	2107.04	T(2): 0.0; T(3): 0.0; S(5): 0.0; T(6): 0.0; S(8): 50.0; S(9): 50.0; S(11): 0.0			0.137856			0.111621			0.139767			0.0924502			0.137281			0.149878			0.0945534			0.136592	0	0.0001185	0							High	21.91	0.105
ATTPEGHVEPVNDNEEK	13	1	1	D0VWL6	N-Term(iTRAQ8plex); T2(Phospho); K17(iTRAQ8plex)	2554.22	T(2): 50.0; T(3): 50.0	0.107801	0.0969741	0.13973	0.109004	0.117776	0.129121	0.146476	0.134223	0.114261	0.11885	0.135506	0.10916	0.135978	0.124458	0.138519	0.121288	0.130561	0.107779	0.125252	0.132182	0.141557	0.134038	0.134386	0.119874	0	4.862e-16	0	High	13.11	1.02128	High	27.64	0.0358149	High	25.87	0.0568113
ATTPGDQPK	3	1	1	C1P627	N-Term(iTRAQ8plex); T3(Phospho); K9(iTRAQ8plex)	1602.83	T(2): 50.0; T(3): 50.0	0.12677	0.108666		0.120058	0.122791		0.136068	0.137632		0.135423	0.137738		0.12042	0.122828		0.113503	0.107606		0.122891	0.134232		0.124867	0.128508		0	0.003259	0	High	23.55	0.0540924	High	16.62	0.300524
ATTPGSSMLATHQDPEK	1	1	1	P34545	N-Term(iTRAQ8plex); T3(Phospho); K17(iTRAQ8plex)	2459.2	T(2): 0.7; T(3): 49.3; S(6): 0.7; S(7): 49.3; T(11): 0.0		0.114508			0.144042			0.118527			0.134201			0.137159			0.108339			0.110397			0.132827		0	4.862e-16	0				High	31.14	0.0158056
ATTPGSSMLATHQDPEK	11	1	1	P34545	N-Term(iTRAQ8plex); T3(Phospho); M8(Oxidation); K17(iTRAQ8plex)	2475.2	T(2): 0.0; T(3): 99.9; S(6): 0.0; S(7): 0.0; T(11): 0.0	0.141826	0.138802		0.137228	0.131458		0.11187	0.118543		0.114952	0.1188		0.120705	0.128419		0.121848	0.109814		0.111843	0.109422		0.137265	0.14344		0	4.763e-07	0	High	29.09	0.0271283	High	25.4	0.0608531
ATTSGDGTERPASR	4	1	1	Q20060	N-Term(iTRAQ8plex); S13(Phospho)	1789.83	T(2): 0.0; T(3): 0.0; S(4): 0.0; T(8): 0.0; S(13): 100.0	0.129701	0.134301	0.147291	0.124888	0.127478	0.130023	0.126371	0.128525	0.118032	0.119029	0.121363	0.118326	0.116908	0.107199	0.130737	0.126605	0.127841	0.120724	0.124983	0.127868	0.113135	0.129245	0.125425	0.121732	0	0.001627	1	High	16.27	0.212443	High	11.49	0.592497	High	23.21	0.0386799
ATTTDIHVHQDHQYVPQASPR	3	2	1	Q93636	N-Term(iTRAQ8plex); S19(Phospho)	2785.33	T(2): 0.0; T(3): 0.0; T(4): 0.0; Y(14): 0.0; S(19): 100.0	0.13636	0.109864		0.117944	0.12493		0.122538	0.107579		0.126416	0.142089		0.125365	0.128997		0.127308	0.120974		0.112006	0.123076		0.129559	0.142491		0	4.862e-16	0	High	45.68	0.000594871	High	69.63	2.55899e-06
ATTVPANSGSNTEMNSTGVRPIGK	19	1	1	Q19370	N-Term(iTRAQ8plex); S10(Phospho); M14(Oxidation); K24(iTRAQ8plex)	3093.55	T(2): 0.0; T(3): 0.0; S(8): 49.2; S(10): 49.2; T(12): 1.6; S(16): 0.0; T(17): 0.0	0.136303	0.119709	0.130231	0.129292	0.132981	0.123105	0.121366	0.120363	0.12349	0.130845	0.128743	0.132598	0.11749	0.115918	0.132246	0.116975	0.120673	0.122942	0.124503	0.126745	0.108663	0.123226	0.133567	0.115559	0	1.192e-10	1	High	19.93	0.282517	High	18.81	0.39654	High	17	0.539718
ATTVPANSGSNTEMNSTGVRPIGK	11	1	1	Q19370	N-Term(iTRAQ8plex); T12(Phospho); K24(iTRAQ8plex)	3077.55	T(2): 0.0; T(3): 0.0; S(8): 0.8; S(10): 49.6; T(12): 49.6; S(16): 0.0; T(17): 0.0	0.124199	0.112462	0.129906	0.127097	0.129626	0.12371	0.137633	0.114971	0.118731	0.126623	0.123168	0.0995574	0.11599	0.136464	0.116003	0.108106	0.11808	0.13596	0.117028	0.127687	0.141945	0.139396	0.135538	0.134188	0	4.862e-16	1	High	42.24	0.00156722	High	31.89	0.0171816	High	13.58	1.15991
ATVAPPTVVSVSPVSAAQQQQR	3	1	1	Q23590	N-Term(iTRAQ8plex); S12(Phospho)	2605.35	T(2): 0.0; T(7): 0.0; S(10): 0.0; S(12): 100.0; S(15): 0.0	0.123156	0.130337	0.154448	0.126657	0.114463	0.125129	0.139511	0.122503	0.130118	0.112011	0.135989	0.130658	0.1346	0.119849	0.115376	0.12047	0.111009	0.102355	0.116322	0.125531	0.11434	0.127273	0.14032	0.127576	0	4.862e-16	0	High	68.85	3.21882e-06	High	56.63	5.16017e-05	High	40.24	0.00228989
ATVPSDFAQLQPVVSRSPSNPR	7	1	1	D0IMZ5	N-Term(iTRAQ8plex); S17(Phospho)	2737.39	T(2): 0.0; S(5): 0.0; S(15): 0.0; S(17): 98.7; S(19): 1.3	0.143711	0.12732	0.142805	0.135048	0.109514	0.125341	0.123699	0.119418	0.137972	0.13508	0.133926	0.113021	0.0966589	0.125034	0.141195	0.0984217	0.113261	0.127946	0.124952	0.126154	0.105348	0.142429	0.141588	0.106373	0	4.387e-05	1	High	21.52	0.180754	High	34.64	0.00881226	High	10.8	2.13347
ATVTPEPATPSNGSSTGLSSYFSNTEDNSGMMK	10	0	0		N-Term(iTRAQ8plex); S29(Phospho); M31(Oxidation); M32(Oxidation); K33(iTRAQ8plex)	4085.86	T(2): 0.0; T(4): 0.2; T(9): 9.1; S(11): 9.1; S(14): 9.1; S(15): 9.1; T(16): 9.1; S(19): 9.1; S(20): 9.1; Y(21): 9.1; S(23): 9.1; T(25): 9.1; S(29): 9.1																									0.002	0.02742	0							High	13.14	1.59903
ATVTPEPATPSNGSSTGLSSYFSNTEDNSGMMK	22	1	1	P90841	N-Term(iTRAQ8plex); T25(Phospho); M31(Oxidation); K33(iTRAQ8plex)	4069.84	T(2): 0.0; T(4): 0.0; T(9): 0.4; S(11): 11.0; S(14): 11.0; S(15): 11.0; T(16): 11.0; S(19): 11.0; S(20): 11.0; Y(21): 11.0; S(23): 11.0; T(25): 11.0; S(29): 0.4	0.175433	0.122286		0.136055	0.149919		0.136099	0.133044		0.107288	0.111139		0.128213	0.130135		0.0689443	0.133773		0.120967	0.101234		0.103841	0.11847		0	2.246e-09	0	High	21.75	0.212868	High	32.86	0.0165893
AVADENSLSDETK	3	1	1	Q564Y0	N-Term(iTRAQ8plex); S7(Phospho); T12(Phospho); K13(iTRAQ8plex)	2146.97	S(7): 99.3; S(9): 50.3; T(12): 50.3		0.138433			0.116218			0.134495			0.119244			0.143634			0.109126			0.0992053			0.139646		0	1.537e-09	0				High	32.81	0.00578578
AVAELGGGNSNDDDSMSGSNSADER	2	1	1	Q9TYY8	N-Term(iTRAQ8plex); S15(Phospho)	2839.16	S(10): 0.0; S(15): 100.0; S(17): 0.0; S(19): 0.0; S(21): 0.0	0.131119	0.160465		0.109776	0.0962854		0.145273	0.145247		0.0873448	0.0961918		0.112556	0.137571		0.146471	0.117957		0.141874	0.115614		0.125586	0.13067		0	2.147e-13	0	High	50.13	8.78312e-05	High	59.12	1.07766e-05
AVAELGGGNSNDDDSMSGSNSADER	12	1	1	Q9TYY8	N-Term(iTRAQ8plex); S15(Phospho); M16(Oxidation)	2855.16	S(10): 49.6; S(15): 49.6; S(17): 0.8; S(19): 0.0; S(21): 0.0	0.140898	0.110839	0.134677	0.120545	0.0942244	0.16656	0.130953	0.130154	0.156776	0.0631658	0.105851	0.0665217	0.112595	0.130253	0.0955684	0.150786	0.140438	0.123315	0.129846	0.134098	0.14859	0.15121	0.154142	0.1028	0	1.771e-14	0	High	69.98	9.04154e-07	High	38.01	0.0013994	High	50.75	8.41395e-05
AVAELGGGNSNDDDSMSGSNSADER	2	1	1	Q9TYY8	N-Term(iTRAQ8plex); S15(Phospho); M16(Oxidation); S17(Phospho)	2935.13	S(10): 66.3; S(15): 66.3; S(17): 65.2; S(19): 2.2; S(21): 0.0			0.167025			0.142252			0.127028			0.093495			0.130205			0.117847			0.134241			0.0879072	0	2.829e-07	0							High	21.42	0.0479536
AVAELGGGNSNDDDSMSGSNSADEREPYK	17	1	1	Q9TYY8	N-Term(iTRAQ8plex); S10(Phospho); K29(iTRAQ8plex)	3660.63	S(10): 49.3; S(15): 49.3; S(17): 1.3; S(19): 0.0; S(21): 0.0; Y(28): 0.0	0.141446	0.0927924		0.157365	0.118941		0.16669	0.14927		0.0973518	0.140814		0.104779	0.11213		0.111454	0.110303		0.107774	0.12155		0.125966	0.147293		0	1.041e-11	1	High	36.34	0.00593459	High	22.31	0.168609
AVAELGGGNSNDDDSMSGSNSADEREPYK	27	1	1	Q9TYY8	N-Term(iTRAQ8plex); S10(Phospho); S15(Phospho); M16(Oxidation); K29(iTRAQ8plex)	3756.57	S(10): 92.6; S(15): 92.6; S(17): 7.2; S(19): 7.2; S(21): 0.3; Y(28): 0.0		0.135338	0.18388		0.129405	0.143033		0.110077	0.119347		0.126936	0.088985		0.0893478	0.12995		0.135422	0.105558		0.0978548	0.108037		0.131726	0.117358	0	4.862e-16	1				High	32.92	0.0102101	High	33.51	0.00866801
AVAELGGGNSNDDDSMSGSNSADEREPYK	63	1	1	Q9TYY8	N-Term(iTRAQ8plex); S15(Phospho); M16(Oxidation); K29(iTRAQ8plex)	3676.61	S(10): 98.3; S(15): 1.6; S(17): 0.0; S(19): 0.0; S(21): 0.0; Y(28): 0.0	0.136891	0.1276	0.144415	0.147376	0.120895	0.143697	0.12646	0.136594	0.117537	0.0998716	0.14315	0.104197	0.106393	0.0975705	0.11482	0.129795	0.142377	0.114859	0.122442	0.113995	0.128727	0.12983	0.135772	0.121058	0	4.862e-16	1	High	35.98	0.00656105	High	59.4	2.97372e-05	High	35.47	0.00717994
AVAELGGGNSNDDDSMSGSNSADEREPYK	10	1	1	Q9TYY8	N-Term(iTRAQ8plex); S21(Phospho); Y28(Phospho); K29(iTRAQ8plex)	3740.58	S(10): 33.3; S(15): 33.3; S(17): 33.3; S(19): 33.3; S(21): 33.3; Y(28): 33.3		0.13132			0.127532			0.104762			0.154973			0.11465			0.112571			0.127607			0.126586		0	0.0005145	1				High	27.28	0.0374136
AVAETLTSDDEEEETDVDSPDTTATLPR	4	1	1	Q23027	N-Term(iTRAQ8plex); T7(Phospho); S8(Phospho)	3471.47	T(5): 2.8; T(7): 95.8; S(8): 50.0; T(15): 50.0; S(19): 1.5; T(22): 0.0; T(23): 0.0; T(25): 0.0		0.095776	0.150027		0.130522	0.212362		0.143325	0.136685		0.101623	0.083414		0.119529	0.08428		0.16634	0.103307		0.107846	0.104451		0.135038	0.107241	0	4.862e-16	0				High	37.45	0.00301311	High	37.22	0.00362271
AVAGLSLDAILAK	3	1	1	O01868	N-Term(iTRAQ8plex); S6(Phospho); K13(iTRAQ8plex)	1930.12	S(6): 100.0	0.150701	0.0814476	0.109331	0.136446	0.109204	0.184603	0.114172	0.19585	0.0558669	0.167961	0.0435202	0.147202	0.095747	0.194485	0.155721	0.0449324	0.137613	0.0517753	0.16821	0.121819	0.236532	0.12183	0.116061	0.0589689	0	2.105e-05	0	High	34.3	0.00585168	High	21.27	0.117566	High	12.29	0.835135
AVATGAEDAGCTDGESLR	2	0	0		N-Term(iTRAQ8plex); C11(Carbamidomethyl); S16(Phospho)	2163.93	T(4): 0.0; T(12): 1.9; S(16): 98.1																									0.002	0.01815	0				High	17.19	0.140374
AVDDSSDESAR	6	1	1	P46012	N-Term(iTRAQ8plex); S5(Phospho)	1535.65	S(5): 99.2; S(6): 0.8; S(9): 0.0	0.131412	0.115578	0.136228	0.144349	0.134117	0.127052	0.169149	0.144894	0.150668	0.11189	0.111082	0.10818	0.131101	0.139713	0.150359	0.103796	0.105297	0.105549	0.0782734	0.107236	0.106643	0.130032	0.135283	0.115321	0	9.762e-08	0	High	51.09	2.33411e-05	High	47.32	5.37524e-05	High	39.61	0.000344596
AVECSPQK	4	1	1	Q21730	N-Term(iTRAQ8plex); C4(Carbamidomethyl); S5(Phospho); K8(iTRAQ8plex)	1606.81	S(5): 100.0	0.126044	0.118952	0.131458	0.127941	0.124698	0.130802	0.145689	0.132921	0.13452	0.128478	0.126561	0.125704	0.111611	0.132749	0.111489	0.108848	0.106895	0.125231	0.120456	0.125324	0.122516	0.130933	0.131899	0.116208	0.002	0.0274	0	High	11.41	0.805888	High	12.88	0.5075	High	22.19	0.0688501
AVEEPVQAAPSSK	2	1	1	Q20626	N-Term(iTRAQ8plex); S12(Phospho); K13(iTRAQ8plex)	2001.04	S(11): 1.0; S(12): 99.0		0.115931			0.128668			0.106288			0.129058			0.125205			0.117435			0.127988			0.149426		0	4.151e-11	0				High	31.2	0.0113787
AVEEPVQAAPTSK	2	1	1	Q20626	N-Term(iTRAQ8plex); S12(Phospho); K13(iTRAQ8plex)	2015.06	T(11): 0.8; S(12): 99.2	0.112067			0.134909			0.142272			0.11608			0.121324			0.118692			0.119409			0.135247			0	9.342e-07	0	High	45.23	0.000476867
AVEVNNDSDDNEEQYENPK	13	1	1	Q19848	N-Term(iTRAQ8plex); S8(Phospho); K19(iTRAQ8plex)	2897.29	S(8): 100.0; Y(15): 0.0	0.151116	0.129166	0.142618	0.11116	0.111717	0.159928	0.142657	0.119949	0.114745	0.0911991	0.132786	0.0832431	0.0847084	0.134633	0.131897	0.139211	0.125827	0.125125	0.123812	0.121999	0.119566	0.144168	0.128048	0.122118	0	6.306e-06	0	High	29.25	0.0181841	High	41.25	0.00113609	High	39.03	0.0021567
AVEYFEDDNQDDALTSTSSGNSTQK	7	2	1	Q9N531	N-Term(iTRAQ8plex); T15(Phospho); K25(iTRAQ8plex)	3410.55	Y(4): 0.0; T(15): 19.7; S(16): 19.7; T(17): 19.7; S(18): 19.7; S(19): 19.7; S(22): 0.6; T(23): 0.6			0.16674			0.133585			0.0729988			0.0917302			0.172238			0.144043			0.126017			0.0926478	0.001	0.006795	0							High	15.6	0.694066
AVFDGADSK	6	1	1	Q19858	N-Term(iTRAQ8plex); S8(Phospho); K9(iTRAQ8plex)	1597.8	S(8): 100.0	0.12804	0.123583	0.117136	0.130366	0.133653	0.118133	0.134922	0.112058	0.117373	0.12351	0.126992	0.126586	0.113652	0.11986	0.132241	0.114831	0.115391	0.125646	0.11677	0.126337	0.142968	0.137588	0.141288	0.119266	0	0.0004765	0	High	28.46	0.0153253	High	31.31	0.00802472	High	36.61	0.00251014
AVGDSNISGFSLDSPR	3	1	1	G5EEW9	N-Term(iTRAQ8plex); S14(Phospho)	2005.95	S(5): 0.0; S(8): 0.0; S(11): 50.0; S(14): 50.0	0.127115	0.135587	0.143101	0.124347	0.134615	0.148458	0.131102	0.116209	0.124603	0.111483	0.124487	0.120612	0.122078	0.127318	0.110034	0.125259	0.0970876	0.110096	0.107988	0.125996	0.119989	0.150627	0.1387	0.123107	0	1.554e-08	0	High	47.1	0.000272978	High	34.79	0.00451376	High	27.31	0.0255448
AVIDSSSEDEEEEK	1	1	1	Q95XW8	N-Term(iTRAQ8plex); S5(Phospho); S6(Phospho); S7(Phospho); K14(iTRAQ8plex)	2414.97	S(5): 100.0; S(6): 100.0; S(7): 100.0		0.12318			0.128504			0.110244			0.124566			0.12983			0.128992			0.12478			0.129904		0	0.001531	0				High	13.74	0.228241
AVIPAAPAISSANNK	2	1	1	Q8MQ70	N-Term(iTRAQ8plex); S11(Phospho); K15(iTRAQ8plex)	2112.17	S(10): 1.4; S(11): 98.6			0.122109			0.115661			0.119129			0.16179			0.111795			0.101095			0.155092			0.113327	0	6.614e-06	0							High	30.4	0.016097
AVISSPK	8	1	1	Q9N3S4	N-Term(iTRAQ8plex); S4(Phospho); K7(iTRAQ8plex)	1389.79	S(4): 50.0; S(5): 50.0	0.12611	0.113347	0.118119	0.12695	0.114195	0.125915	0.157737	0.14516	0.129109	0.123129	0.131881	0.124531	0.109851	0.129747	0.127798	0.105557	0.103691	0.128239	0.126044	0.130696	0.145404	0.123509	0.129619	0.100886	0.003	0.03982	0	High	22.55	0.0589259	High	20.74	0.0864418	High	22.42	0.0673035
AVISSPKK	3	1	1	Q9N3S4	N-Term(iTRAQ8plex); S5(Phospho); K7(iTRAQ8plex); K8(iTRAQ8plex)	1822.09	S(4): 0.0; S(5): 100.0		0.100836	0.145505		0.142296	0.110633		0.12201	0.111738		0.142505	0.139109		0.132511	0.138227		0.103154	0.137503		0.112747	0.108028		0.14394	0.109257	0.001	0.007786	1				High	18.5	0.156085	High	34.5	0.00358362
AVITPTSTLQR	1	1	1	H2L045	N-Term(iTRAQ8plex); T4(Phospho)	1570.85	T(4): 100.0; T(6): 0.0; S(7): 0.0; T(8): 0.0			0.139127			0.122971			0.141878			0.109132			0.128259			0.112941			0.117424			0.128269	0.002	0.01628	0							High	18.55	0.189906
AVLGSSSSTSR	3	1	1	Q7JP67	N-Term(iTRAQ8plex); S8(Phospho)	1435.7	S(5): 0.0; S(6): 0.0; S(7): 0.9; S(8): 98.1; T(9): 0.9; S(10): 0.0	0.113731	0.109165	0.115931	0.124084	0.120763	0.124664	0.144487	0.136624	0.137742	0.121797	0.122721	0.111095	0.125648	0.145556	0.130289	0.120666	0.123514	0.121793	0.131409	0.124506	0.139173	0.118177	0.117151	0.119312	0	9.262e-05	0	High	28.3	0.00998398	High	29.38	0.00720908	High	26.18	0.0157849
AVLSPDVFAK	2	1	1	G5ECS9	N-Term(iTRAQ8plex); S4(Phospho); K10(iTRAQ8plex)	1734.96	S(4): 100.0	0.12003	0.0927077		0.119139	0.127636		0.130746	0.113313		0.12769	0.147398		0.102145	0.13329		0.132294	0.105117		0.109747	0.150566		0.158209	0.129971		0	0.0004765	0	High	27.27	0.0297187	High	31.49	0.0100405
AVLVDLEPGTMDSVR	2	4	4	P12456;P52275;O17921;Q18817	N-Term(iTRAQ8plex); M11(Oxidation); S13(Phospho)	2001.99	T(10): 1.1; S(13): 98.9																									0	0.001883	0							High	17.01	0.357326
AVNPAATRSESDEEEEEGWSK	21	1	1	Q09482	N-Term(iTRAQ8plex); S11(Phospho); K21(iTRAQ8plex)	3009.4	T(7): 0.0; S(9): 2.1; S(11): 97.9; S(20): 0.0	0.167748	0.112689	0.16901	0.132233	0.111302	0.136802	0.122132	0.131056	0.122079	0.111791	0.133721	0.107289	0.0846923	0.111322	0.107573	0.11906	0.122643	0.112791	0.121642	0.133989	0.130085	0.138512	0.139235	0.114181	0	8.074e-05	1	High	13.57	1.07468	High	16.62	0.521561	High	19.19	0.291016
AVNPAATRSESDEEEEEGWSK	17	1	1	Q09482	N-Term(iTRAQ8plex); S9(Phospho); S11(Phospho); K21(iTRAQ8plex)	3089.36	T(7): 66.7; S(9): 66.7; S(11): 66.7; S(20): 0.0	0.136077	0.109553	0.147414	0.155622	0.139754	0.155686	0.127386	0.123069	0.112706	0.078375	0.156452	0.0809637	0.109451	0.127484	0.108258	0.123962	0.119938	0.137996	0.135603	0.0934047	0.126559	0.130968	0.130346	0.119664	0	0.0008948	1	High	10.82	1.53997	High	22.12	0.109863	High	12.62	1.16788
AVNPAATRSESDEEEEEGWSK	1	1	1	Q09482	N-Term(iTRAQ8plex); T7(Phospho); S9(Phospho); S11(Phospho); K21(iTRAQ8plex)	3169.31	T(7): 99.9; S(9): 99.9; S(11): 99.9; S(20): 0.4			0.133278			0.203214			0.124914			0.0862315			0.116075			0.0954375			0.108377			0.132472	0.005	0.06084	1							High	10.17	1.14432
AVNPNEESEWIEYGESQGR	1	1	1	Q20310	N-Term(iTRAQ8plex); S16(Phospho)	2578.14	S(8): 0.0; Y(13): 0.0; S(16): 100.0			0.126198			0.172047			0.102912			0.108095			0.135447			0.108768			0.112386			0.134147	0	2.66e-05	0							High	26.92	0.0261158
AVNSSRSTSPRR	3	1	1	G5ECF2	N-Term(iTRAQ8plex); S7(Phospho); T8(Phospho); S9(Phospho)	1861.79	S(4): 49.5; S(5): 49.5; S(7): 3.0; T(8): 98.0; S(9): 100.0	0.148465	0.108832	0.137418	0.0935585	0.124518	0.116836	0.128219	0.130101	0.127851	0.127414	0.137287	0.114039	0.119134	0.136164	0.117038	0.105376	0.105724	0.125005	0.126488	0.121265	0.132225	0.151345	0.136109	0.129588	0.001	0.006275	2	High	11.28	0.413326	High	18.84	0.0724925	High	11.98	0.367644
AVPAVSEVSESNLSR	3	1	1	G5EBP5	N-Term(iTRAQ8plex); S9(Phospho)	1928.97	S(6): 0.0; S(9): 100.0; S(11): 0.0; S(14): 0.0	0.0965	0.101345	0.120152	0.118292	0.117983	0.131883	0.149462	0.130814	0.110932	0.0977174	0.127717	0.139942	0.129923	0.122789	0.133787	0.136479	0.124816	0.111979	0.126259	0.145425	0.123912	0.145368	0.129113	0.127413	0	3.006e-06	0	High	51.82	0.00010095	High	22.66	0.0861781	High	41.59	0.00116496
AVPAVSEVSESNLSR	2	1	1	G5EBP5	N-Term(iTRAQ8plex); S9(Phospho); S14(Phospho)	2008.93	S(6): 0.0; S(9): 100.0; S(11): 50.0; S(14): 50.0			0.126508			0.114348			0.135011			0.117568			0.116114			0.118556			0.165192			0.106703	0	1.035e-05	0							High	45.27	0.000349171
AVSAEEDEAVVGAK	10	1	1	Q9XW73	N-Term(iTRAQ8plex); S3(Phospho); K14(iTRAQ8plex)	2063.05	S(3): 100.0	0.123816	0.109788	0.14805	0.132708	0.13139	0.120217	0.1283	0.115392	0.130355	0.113955	0.129323	0.121052	0.108637	0.125781	0.13315	0.11485	0.121332	0.119942	0.12834	0.128414	0.115777	0.153669	0.137391	0.110195	0	1.122e-08	0	High	82.89	7.71065e-08	High	59.54	1.6676e-05	High	51.09	0.000121374
AVSAHGEQQLQPVPGVNGVDLNAVLQQQQQQSQNQR	1	1	1	Q8WQC9	N-Term(iTRAQ8plex); S3(Phospho)	4278.12	S(3): 100.0; S(32): 0.0		0.10638			0.103649			0.198107			0.10243			0.103842			0.101792			0.176701			0.107098		0.005	0.06053	0				High	20.78	0.307084
AVSAMDNR	2	1	1	P91184	N-Term(iTRAQ8plex); S3(Phospho)	1247.57	S(3): 100.0	0.139379	0.148088		0.108989	0.101676		0.137649	0.119847		0.120509	0.116145		0.127568	0.158585		0.120727	0.0997228		0.118415	0.127923		0.126764	0.128014		0.001	0.01	0	High	19.29	0.0270849	High	12.71	0.123233
AVSENAVNQDHSLKK	2	1	1	Q09221	N-Term(iTRAQ8plex); S12(Phospho); K14(iTRAQ8plex); K15(iTRAQ8plex)	2632.44	S(3): 0.0; S(12): 100.0	0.123209		0.143237	0.124383		0.121038	0.118889		0.111287	0.123252		0.115452	0.126063		0.129452	0.129441		0.12734	0.116747		0.12216	0.138016		0.130035	0	0.0002528	1	High	24.66	0.0743805				High	17.88	0.327489
AVSEPMIQAANK	5	1	1	Q18183	N-Term(iTRAQ8plex); S3(Phospho); K12(iTRAQ8plex)	1947.03	S(3): 100.0	0.131961	0.107039	0.127987	0.130109	0.124814	0.137272	0.154611	0.125691	0.119872	0.134491	0.141466	0.130019	0.11876	0.146449	0.122777	0.101418	0.0982452	0.123789	0.0965164	0.116447	0.121284	0.132134	0.139211	0.115418	0	8.811e-07	0	High	36.62	0.00310324	High	45.75	0.000377823	High	47.57	0.000244104
AVSEPMIQAANK	7	1	1	Q18183	N-Term(iTRAQ8plex); S3(Phospho); M6(Oxidation); K12(iTRAQ8plex)	1963.01	S(3): 100.0	0.115607	0.102437	0.136783	0.124367	0.10996	0.140388	0.136295	0.12981	0.121429	0.123874	0.134541	0.120019	0.114883	0.125297	0.130693	0.125026	0.121987	0.1161	0.12291	0.133198	0.114129	0.133584	0.141697	0.117588	0	1.579e-10	0	High	45.75	0.000387135	High	35.33	0.00422049	High	29.27	0.0179231
AVSETTNETFR	2	1	1	Q09221	N-Term(iTRAQ8plex); S3(Phospho)	1638.77	S(3): 100.0; T(5): 0.0; T(6): 0.0; T(9): 0.0		0.116932	0.147512		0.137205	0.150821		0.117066	0.125072		0.115026	0.112764		0.150925	0.130309		0.113225	0.108898		0.112977	0.100661		0.136643	0.123962	0	4.862e-16	0				High	42.89	0.000447218	High	12.23	0.607388
AVSFADDIETR	2	1	1	Q9NAH3	N-Term(iTRAQ8plex); S3(Phospho)	1607.76	S(3): 100.0; T(10): 0.0		0.0898638			0.0970806			0.131938			0.139658			0.119864			0.115823			0.155002			0.149101		0	1.695e-12	0				High	35.61	0.00175865
AVSFNQQSSTNGSISPR	2	1	1	H2KZM7	N-Term(iTRAQ8plex); S15(Phospho)	2164.02	S(3): 1.7; S(8): 1.7; S(9): 1.7; T(10): 1.7; S(13): 46.7; S(15): 46.7	0.141568			0.129504			0.129404			0.108961			0.0538586			0.135037			0.151787			0.149881			0.006	0.08905	0	High	17.86	0.223425
AVSFTDLAAAMSK	10	1	1	Q02331	N-Term(iTRAQ8plex); S3(Phospho); K13(iTRAQ8plex)	2000.04	S(3): 100.0; T(5): 0.0; S(12): 0.0	0.128339	0.0989503	0.106388	0.110578	0.106621	0.1144	0.139727	0.126074	0.120463	0.121032	0.162938	0.12191	0.119356	0.141939	0.123616	0.0968599	0.126665	0.137416	0.127182	0.110848	0.130255	0.130732	0.126135	0.142244	0	2.217e-07	0	High	37.9	0.00292737	High	44.54	0.00062402	High	45.58	0.000484215
AVSFTDLAAAMSK	12	1	1	Q02331	N-Term(iTRAQ8plex); S3(Phospho); M11(Oxidation); K13(iTRAQ8plex)	2016.03	S(3): 100.0; T(5): 0.0; S(12): 0.0	0.124827	0.120848	0.12793	0.123326	0.131325	0.114496	0.114704	0.120879	0.121875	0.124401	0.12986	0.125848	0.131977	0.123564	0.146	0.130436	0.126436	0.132035	0.113248	0.122796	0.118869	0.142018	0.127537	0.118017	0	3.134e-07	0	High	64.54	6.13473e-06	High	67.18	3.34038e-06	High	43.64	0.000769875
AVSLPNAISNAGQINGVEK	6	1	1	Q8MQ20	N-Term(iTRAQ8plex); S3(Phospho); K19(iTRAQ8plex)	2570.38	S(3): 100.0; S(9): 0.0	0.129653	0.110644	0.124385	0.111099	0.112249	0.1306	0.126505	0.124675	0.118289	0.115434	0.12293	0.127648	0.109158	0.0968255	0.116585	0.129969	0.127035	0.125022	0.142972	0.160425	0.138425	0.13521	0.145217	0.125625	0	2.231e-08	0	High	38.5	0.00305814	High	13.28	1.02202	High	51.27	0.000156008
AVSMAHIPR	1	1	1	Q9U3H8	N-Term(iTRAQ8plex); S3(Phospho)	1365.7	S(3): 100.0	0.148076			0.129232			0.148391			0.118075			0.118807			0.110158			0.103239			0.124023			0	4.599e-07	0	High	44.93	0.000284409
AVSMAHIPR	4	1	1	Q9U3H8	N-Term(iTRAQ8plex); S3(Phospho); M4(Oxidation)	1381.7	S(3): 100.0	0.174239	0.191816	0.121387	0.128253	0.102413	0.10736	0.122732	0.126578	0.132544	0.119986	0.134259	0.108229	0.107562	0.103066	0.131076	0.111966	0.104068	0.118779	0.113673	0.111648	0.155885	0.121589	0.126151	0.119595	0	1.753e-05	0	High	55.02	2.84871e-05	High	44.72	0.000303559	High	36.78	0.00160569
AVSPASSTSSSSNR	3	1	1	G5ECZ3	N-Term(iTRAQ8plex); S3(Phospho)	1721.8	S(3): 100.0; S(6): 0.0; S(7): 0.0; T(8): 0.0; S(9): 0.0; S(10): 0.0; S(11): 0.0; S(12): 0.0	0.143939	0.128506	0.127607	0.126458	0.126917	0.136748	0.126464	0.131767	0.153412	0.120553	0.127366	0.118172	0.101234	0.11476	0.117385	0.122807	0.105182	0.104247	0.121875	0.127325	0.130445	0.13667	0.138176	0.111984	0	8.459e-13	0	High	63.65	3.21482e-06	High	44.31	0.000257623	High	47.83	0.000123612
AVSPFGR	1	0	0		N-Term(iTRAQ8plex); S3(Phospho)	1117.57	S(3): 100.0																									0.009	0.1056	0				High	12.33	0.342102
AVSPTLEEK	9	1	1	Q9XU41	N-Term(iTRAQ8plex); S3(Phospho); K9(iTRAQ8plex)	1661.89	S(3): 100.0; T(5): 0.0	0.119312	0.111079	0.11951	0.118585	0.115363	0.115548	0.140554	0.122606	0.136469	0.137759	0.132614	0.125008	0.116365	0.129526	0.140357	0.120157	0.11673	0.119339	0.119769	0.127504	0.134257	0.126784	0.136745	0.108843	0	2.987e-06	0	High	36.85	0.00256107	High	39.32	0.00141509	High	37.58	0.00220847
AVSPTQDEPAAK	9	1	1	P91482	N-Term(iTRAQ8plex); S3(Phospho); K12(iTRAQ8plex)	1901.98	S(3): 100.0; T(5): 0.0	0.124722	0.125921	0.127006	0.12299	0.116473	0.123991	0.145093	0.127183	0.129253	0.124132	0.120372	0.117025	0.124087	0.130599	0.129108	0.116661	0.10958	0.13151	0.119428	0.134322	0.121888	0.122187	0.133097	0.119933	0	4.862e-16	0	High	40.35	0.00142999	High	47.27	0.000290624	High	32.27	0.008716
AVSPVNLSR	2	1	1	Q9XVK6	N-Term(iTRAQ8plex); S3(Phospho)	1326.71	S(3): 100.0; S(8): 0.0	0.117461	0.107533		0.119614	0.115392		0.146408	0.127405		0.115333	0.141691		0.119415	0.128634		0.128786	0.117119		0.122253	0.137282		0.130731	0.124944		0	0.003031	0	High	16.66	0.188803	High	18.72	0.124206
AVSPVPVSPIIK	6	1	1	Q20712	N-Term(iTRAQ8plex); S3(Phospho); K12(iTRAQ8plex)	1895.12	S(3): 100.0; S(8): 0.0	0.131591	0.116063	0.140132	0.127469	0.133856	0.132631	0.134223	0.124868	0.115291	0.118082	0.122796	0.116603	0.114761	0.122046	0.126768	0.134048	0.126436	0.121131	0.112845	0.121854	0.119054	0.126521	0.13109	0.126015	0	8.946e-09	0	High	38.94	0.00155087	High	33.93	0.00523926	High	46.47	0.00028178
AVSPVPVSPIIK	7	1	1	Q20712	N-Term(iTRAQ8plex); S3(Phospho); S8(Phospho); K12(iTRAQ8plex)	1975.09	S(3): 100.0; S(8): 100.0	0.1347	0.139096	0.145433	0.122196	0.136199	0.134792	0.151194	0.13153	0.132288	0.135645	0.135419	0.114683	0.100143	0.13016	0.125178	0.0920161	0.0921372	0.122285	0.103008	0.0922184	0.0988063	0.135452	0.131541	0.126535	0	0.0004997	0	High	33.98	0.00689905	High	34.9	0.00530694	High	37.04	0.00347947
AVSPVRDFQK	2	0	0		N-Term(iTRAQ8plex); S3(Phospho); K10(iTRAQ8plex)	1835	S(3): 100.0																									0.003	0.04307	1	High	11.99	1.07194	High	17.49	0.305678
AVSQVSVAQIQPR	3	1	1	Q9N3Y1	N-Term(iTRAQ8plex); S6(Phospho)	1766.95	S(3): 0.0; S(6): 100.0			0.128111			0.117424			0.13523			0.121341			0.114214			0.139224			0.121997			0.115337	0	1.612e-09	0							High	48.46	0.000206713
AVSSDDMNQQLVK	8	1	1	Q9NEZ5	N-Term(iTRAQ8plex); S3(Phospho); K13(iTRAQ8plex)	2123.06	S(3): 50.0; S(4): 50.0	0.147368	0.119979	0.119405	0.12816	0.126726	0.12694	0.122341	0.13609	0.118052	0.123053	0.129909	0.113803	0.121784	0.125273	0.129153	0.112885	0.0991989	0.117185	0.11045	0.12775	0.147233	0.133075	0.1336	0.128229	0	4.003e-05	0	High	34.24	0.00621561	High	35.56	0.00457263	High	20.12	0.172663
AVSSDDMNQQLVK	4	1	1	Q9NEZ5	N-Term(iTRAQ8plex); S3(Phospho); M7(Oxidation); K13(iTRAQ8plex)	2139.06	S(3): 98.9; S(4): 1.1			0.148175			0.129035			0.102693			0.128652			0.121285			0.132657			0.111934			0.124415	0	0.001664	0							High	26.34	0.0373961
[truncated: 12,979 more rows]
