# Supplementary material for: Short-Term Mild Temperature-Stress-Induced Alterations in the C. elegans Phosphoproteome
Source: Int J Mol Sci. 2020 Sep 3;21(17):6409. doi: 10.3390/ijms21176409 (PMC7504583; doi:10.3390/ijms21176409)
Supplement: Supplementary file 1 [file ijms-21-06409-s001.zip › Supplementary/Table S2.xlsx]

## Sheet: Table S2
Table S2 Lists of differentially regulated phosphopeptides.

## Sheet: Table S2_1
Table S2_1 Differentially regulated phosphopeptides in low temperature.
15℃_10min~20℃_10min								15℃_60min~20℃_60min
Down-regulated phosphopeptides								Down-regulated phosphopeptides
Number	Sequence	Protein Group Accessions	Modifications	phosphoRS Site Probabilities	Log2Foldchange	pvalue		Number	Sequence	Protein Group Accessions	Modifications	phosphoRS Site Probabilities	Log2Foldchange	pvalue
1	CDSALGEAGLGAQPIDAQI	P91306	N-Term(iTRAQ8plex); C1(Carbamidomethyl); S3(Phospho)	S(3): 100.0	-1.294	0.01542		1	YQGPPPPQQQQQQQPQQQQFSGEQSRPQSHPNSQPTTPGPR	D4PH96	N-Term(iTRAQ8plex); S29(Phospho); T37(Phospho)	Y(1): 0.0; S(21): 33.3; S(25): 33.3; S(29): 33.3; S(33): 0.1; T(36): 50.0; T(37): 50.0	-1.284	0.00277
2	MSQNQSEDEEFK	Q18012	N-Term(iTRAQ8plex); S6(Phospho); K12(iTRAQ8plex)	S(2): 0.0; S(6): 100.0	-0.87	0.000323		2	EESDITSDEDELVR	Q18841	N-Term(iTRAQ8plex); T6(Phospho)	S(3): 1.0; T(6): 98.0; S(7): 1.0	-1.28	0.00303
3	ASSPNPSLNNSVESFQSLSTSQTASDLSGSSGTVNR	O62219	N-Term(iTRAQ8plex); T23(Phospho)	S(2): 0.0; S(3): 0.0; S(7): 0.1; S(11): 2.0; S(14): 2.0; S(17): 2.0; S(19): 2.0; T(20): 2.0; S(21): 2.0; T(23): 87.8; S(25): 0.1; S(28): 0.0; S(30): 0.0; S(31): 0.0; T(33): 0.0	-0.623	0.038862		3	DASDESNEDEIEYDDKSDEDVSPR	O17406	N-Term(iTRAQ8plex); K16(iTRAQ8plex); S17(Phospho)	S(3): 0.0; S(6): 0.0; Y(13): 1.2; S(17): 98.8; S(22): 0.0	-0.985	0.0281
4	TTADSDDYVK	H2KYS8	N-Term(iTRAQ8plex); S5(Phospho); K10(iTRAQ8plex)	T(1): 0.0; T(2): 0.0; S(5): 100.0; Y(8): 0.0	-0.571	0.003886		4	FFDSGDYAMDK	Q9XU56	N-Term(iTRAQ8plex); S4(Phospho); K11(iTRAQ8plex)	S(4): 100.0; Y(7): 0.0	-0.956	0.000834
5	SMNASASLFGAR	O76449	N-Term(iTRAQ8plex); S5(Phospho)	S(1): 0.0; S(5): 100.0; S(7): 0.0	-0.563	0.004571		5	YVSDSDGAPSDEDDVDFGK	O17406	N-Term(iTRAQ8plex); S10(Phospho); K19(iTRAQ8plex)	Y(1): 0.0; S(3): 0.0; S(5): 0.0; S(10): 100.0	-0.952	0.00137
6	GGPDTISLTPSDTVPVAPQNEYVR	D7SFQ2	N-Term(iTRAQ8plex); S11(Phospho)	T(5): 1.6; S(7): 1.6; T(9): 1.6; S(11): 93.8; T(13): 1.6; Y(22): 0.0	-0.545	0.029702		6	DSEIYEDLPSPR	G5ECF2	N-Term(iTRAQ8plex); Y5(Phospho)	S(2): 0.0; Y(5): 100.0; S(10): 0.0	-0.902	0.0384
7	CMENPEPITGSDSDENLR	G5EGE9	N-Term(iTRAQ8plex); C1(Carbamidomethyl); S11(Phospho)	T(9): 49.8; S(11): 49.8; S(13): 0.5	-0.532	0.019533		7	FVEVDSEHK	O01991	N-Term(iTRAQ8plex); S6(Phospho); K9(iTRAQ8plex)	S(6): 100.0	-0.889	0.0117
8	ASGILDSFK	H2FLL1	N-Term(iTRAQ8plex); S7(Phospho); K9(iTRAQ8plex)	S(2): 0.0; S(7): 100.0	-0.517	0.005325		8	CHSVLQTSR	Q09219	N-Term(iTRAQ8plex); C1(Carbamidomethyl); S3(Phospho)	S(3): 100.0; T(7): 0.0; S(8): 0.0	-0.837	0.00187
9	NAGTISFVDED	Q9U3L9	N-Term(iTRAQ8plex); S6(Phospho)	T(4): 1.1; S(6): 98.9	-0.514	0.037274		9	DASDESNEDEIEYDDKSDEDVSPR	O17406	N-Term(iTRAQ8plex); S6(Phospho); K16(iTRAQ8plex); S17(Phospho)	S(3): 0.0; S(6): 100.0; Y(13): 0.0; S(17): 100.0; S(22): 0.0	-0.826	0.0101
10	RPTDSASATPDEPYAWDSR	Q19328	N-Term(iTRAQ8plex); T3(Phospho)	T(3): 100.0; S(5): 0.0; S(7): 0.0; T(9): 0.0; Y(14): 0.0; S(18): 0.0	-0.498	0.040168		10	ESIALNKSDTHIV	Q21353	N-Term(iTRAQ8plex); K7(iTRAQ8plex); T10(Phospho)	S(2): 0.0; S(8): 0.8; T(10): 99.2	-0.667	0.0339
11	CGFVDLNSLR	O01991	N-Term(iTRAQ8plex); C1(Carbamidomethyl); S8(Phospho)	S(8): 100.0	-0.496	0.001133		11	EFSYEPGESSGEEDFQK	Q11107	N-Term(iTRAQ8plex); S9(Phospho); K17(iTRAQ8plex)	S(3): 0.0; Y(4): 0.0; S(9): 50.0; S(10): 50.0	-0.649	0.0391
12	MRSDSPSPSASR	Q20947	M1(Oxidation); N-Term(iTRAQ8plex); S3(Phospho); S5(Phospho); S7(Phospho)	S(3): 100.0; S(5): 100.0; S(7): 98.4; S(9): 1.6; S(11): 0.0	-0.493	0.00035		12	GDVQPTSIMLSGEYDMPSTASTLPMK	Q9TYP9	N-Term(iTRAQ8plex); M9(Oxidation); S11(Phospho); M16(Oxidation); M25(Oxidation); K26(iTRAQ8plex)	T(6): 0.0; S(7): 1.8; S(11): 1.8; Y(14): 1.8; S(18): 1.8; T(19): 1.8; S(21): 1.8; T(22): 89.2	-0.638	0.0256
13	RNSDDDER	G5EBT5	N-Term(iTRAQ8plex); S3(Phospho)	S(3): 100.0	-0.488	0.041004		13	EGAGASEEEKAEEEADEEGHTEL	Q17770	N-Term(iTRAQ8plex); S6(Phospho); K10(iTRAQ8plex)	S(6): 100.0; T(21): 0.0	-0.63	0.0126
14	NSVYAINLPVNVSS	Q09938	N-Term(iTRAQ8plex); S2(Phospho)	S(2): 100.0; Y(4): 0.0; S(13): 0.0; S(14): 0.0	-0.472	0.01115		14	SDSPLQTVQR	H2L0E0	N-Term(iTRAQ8plex); S3(Phospho)	S(1): 0.0; S(3): 100.0; T(7): 0.0	-0.623	0.0323
15	AASVDQNGNNYQR	Q9U225	N-Term(iTRAQ8plex); S3(Phospho)	S(3): 100.0; Y(11): 0.0	-0.466	0.005609		15	EEAAGDDDFDLFGSEDEEEDEEKK	Q9U2H9	N-Term(iTRAQ8plex); S14(Phospho); K23(iTRAQ8plex); K24(iTRAQ8plex)	S(14): 100.0	-0.619	0.0312
16	EGDGSAVQLR	Q20538	N-Term(iTRAQ8plex); S5(Phospho)	S(5): 100.0	-0.461	0.020125		16	EYEGAEENSDEKSEESTSDPTPSSEAK	O17003	N-Term(iTRAQ8plex); K12(iTRAQ8plex); S13(Phospho); S16(Phospho); K27(iTRAQ8plex)	Y(2): 0.0; S(9): 39.8; S(13): 39.8; S(16): 39.8; T(17): 39.8; S(18): 39.8; T(21): 0.9; S(23): 0.0; S(24): 0.0	-0.614	0.0494
17	GSTSPTDPDK	Q9XVT2	N-Term(iTRAQ8plex); S4(Phospho); K10(iTRAQ8plex)	S(2): 49.7; T(3): 49.7; S(4): 0.5; T(6): 0.0	-0.46	0.024201		17	TSSRMSLAATGTVEETPQR	H2L0A8	N-Term(iTRAQ8plex); T1(Phospho); S2(Phospho); S3(Phospho); M5(Oxidation)	T(1): 99.9; S(2): 97.8; S(3): 97.8; S(6): 4.5; T(10): 0.0; T(12): 0.0; T(16): 0.0	-0.611	0.00143
18	TMSYYSELSGPGLVR	D0VWL6	N-Term(iTRAQ8plex); S3(Phospho)	T(1): 49.7; S(3): 49.7; Y(4): 0.6; Y(5): 0.0; S(6): 0.0; S(9): 0.0	-0.452	0.005483		18	CGFVDLNSLR	O01991	N-Term(iTRAQ8plex); C1(Carbamidomethyl); S8(Phospho)	S(8): 100.0	-0.608	0.0368
19	VRTSSNSLDPNEDPVSGLER	G5EC75	N-Term(iTRAQ8plex); T3(Phospho); S7(Phospho)	T(3): 50.0; S(4): 50.0; S(5): 0.0; S(7): 100.0; S(16): 0.0	-0.444	0.009183		19	AEAEASESSDDEEEK	Q9TYV5	N-Term(iTRAQ8plex); S6(Phospho); S9(Phospho); K15(iTRAQ8plex)	S(6): 66.7; S(8): 66.7; S(9): 66.7	-0.603	0.0232
20	TSSQSSLLR	G5EFJ0	N-Term(iTRAQ8plex); S5(Phospho); S6(Phospho)	T(1): 0.0; S(2): 0.0; S(3): 50.4; S(5): 50.4; S(6): 99.2	-0.426	0.006757		20	GDVSRNEMASR	Q23445	N-Term(iTRAQ8plex); S4(Phospho); M8(Oxidation)	S(4): 100.0; S(10): 0.0	-0.596	0.0171
21	QTDSEMTGYVATR	Q17446	N-Term(iTRAQ8plex); M6(Oxidation); T7(Phospho); Y9(Phospho)	T(2): 0.0; S(4): 0.0; T(7): 100.0; Y(9): 100.0; T(12): 0.0	-0.416	0.000722		21	FVLQPPVFVEDEVPPSPR	H2KZY6	N-Term(iTRAQ8plex); S16(Phospho)	S(16): 100.0	-0.574	0.00671
22	TTSFNGFER	C0P289	N-Term(iTRAQ8plex); S3(Phospho)	T(1): 0.9; T(2): 0.9; S(3): 98.3	-0.416	0.013636		22	VVPSEPSLLELDFTNDPK	G5EDI2	N-Term(iTRAQ8plex); S4(Phospho); K18(iTRAQ8plex)	S(4): 100.0; S(7): 0.0; T(14): 0.0	-0.572	0.0434
23	GALSSSSDAQDSSFIIPPISK	G5EEH9	N-Term(iTRAQ8plex); S6(Phospho); K21(iTRAQ8plex)	S(4): 96.6; S(5): 1.1; S(6): 1.1; S(7): 1.1; S(12): 0.0; S(13): 0.0; S(20): 0.0	-0.414	0.02718		23	SGGTCGCGAQPNNCPAGPAGPPGAPGAPGEDGTPGQAGK	Q86S35	N-Term(iTRAQ8plex); C5(Carbamidomethyl); C7(Carbamidomethyl); C14(Carbamidomethyl); T33(Phospho); K39(iTRAQ8plex)	S(1): 0.0; T(4): 0.0; T(33): 100.0	-0.565	0.0431
24	EHSSGELR	P34335	N-Term(iTRAQ8plex); S3(Phospho); S4(Phospho)	S(3): 100.0; S(4): 100.0	-0.413	0.031381		24	DLDESDDMTENEDHDEMANEDDGIPSNEK	Q7YZT6	N-Term(iTRAQ8plex); M8(Oxidation); T9(Phospho); M17(Oxidation); K29(iTRAQ8plex)	S(5): 50.0; T(9): 50.0; S(26): 0.0	-0.56	0.0356
25	SVDDSDDDDFYPQR	O61845	N-Term(iTRAQ8plex); S1(Phospho); S5(Phospho)	S(1): 100.0; S(5): 100.0; Y(11): 0.0	-0.409	0.024171		25	SIDELLNADK	Q20496	N-Term(iTRAQ8plex); S1(Phospho); K10(iTRAQ8plex)	S(1): 100.0	-0.56	0.000402
26	QNSASSNNK	O62055	N-Term(iTRAQ8plex); S3(Phospho); S6(Phospho); K9(iTRAQ8plex)	S(3): 100.0; S(5): 50.0; S(6): 50.0	-0.408	0.011198		26	NSSSNGSSDRFELEPVEPTEGGPQR	Q4W5R8	N-Term(iTRAQ8plex); S2(Phospho)	S(2): 93.1; S(3): 1.7; S(4): 1.7; S(7): 1.7; S(8): 1.7; T(19): 0.0	-0.558	0.00608
27	MAYSDVEGASGR	G5EGS5	N-Term(iTRAQ8plex); S4(Phospho)	Y(3): 0.0; S(4): 100.0; S(10): 0.0	-0.403	0.019026		27	EHISDTDDSDDDEPLK	O01683	N-Term(iTRAQ8plex); S4(Phospho); S9(Phospho); K16(iTRAQ8plex)	S(4): 100.0; T(6): 0.0; S(9): 100.0	-0.556	0.00131
28	NYSADLESEK	G5EDI2	N-Term(iTRAQ8plex); S3(Phospho); K10(iTRAQ8plex)	Y(2): 0.5; S(3): 99.5; S(8): 0.0	-0.383	0.007672		28	SEREEAGPSNDSSDGGSASELR	Q94379	N-Term(iTRAQ8plex); S17(Phospho)	S(1): 0.0; S(9): 0.0; S(12): 0.0; S(13): 0.0; S(17): 100.0; S(19): 0.0	-0.551	0.0408
29	GNSGLALISDK	O76554	N-Term(iTRAQ8plex); S3(Phospho); K11(iTRAQ8plex)	S(3): 100.0; S(9): 0.0	-0.382	0.013302		29	TTGYPETSEAYTGELDTTDR	G5EEG8	N-Term(iTRAQ8plex); S8(Phospho)	T(1): 0.0; T(2): 0.0; Y(4): 0.0; T(7): 0.0; S(8): 100.0; Y(11): 0.0; T(12): 0.0; T(17): 0.0; T(18): 0.0	-0.55	0.0162
30	ATPSIEPDLVGR	H2L045	N-Term(iTRAQ8plex); T2(Phospho)	T(2): 100.0; S(4): 0.0	-0.38	0.006703		30	VVVCSSSEGEDDDGDEDFEMK	Q9N3T8	N-Term(iTRAQ8plex); C4(Carbamidomethyl); S6(Phospho); M20(Oxidation); K21(iTRAQ8plex)	S(5): 1.0; S(6): 49.5; S(7): 49.5	-0.549	0.0364
31	SVDDMDDR	Q9U367	N-Term(iTRAQ8plex); S1(Phospho)	S(1): 100.0	-0.38	0.009861		31	TMQETDSENEDDDALR	P34649	N-Term(iTRAQ8plex); M2(Oxidation); S7(Phospho)	T(1): 0.0; T(5): 50.0; S(7): 50.0	-0.544	0.0342
32	SVDLSSISR	C9IY21	N-Term(iTRAQ8plex); S1(Phospho)	S(1): 100.0; S(5): 0.0; S(6): 0.0; S(8): 0.0	-0.379	0.005049		32	DNQESPVMSETEAIPIVDR	O61802	N-Term(iTRAQ8plex); S5(Phospho); M8(Oxidation); S9(Phospho)	S(5): 100.0; S(9): 98.3; T(11): 1.7	-0.533	0.0418
33	NSSLTMLAK	P30630	N-Term(iTRAQ8plex); S3(Phospho); K9(iTRAQ8plex)	S(2): 0.0; S(3): 100.0; T(5): 0.0	-0.377	0.026951		33	NFNMSESSDDETSNSR	Q95Y80	N-Term(iTRAQ8plex); M4(Oxidation); S8(Phospho)	S(5): 0.0; S(7): 0.8; S(8): 99.2; T(12): 0.0; S(13): 0.0; S(15): 0.0	-0.532	0.0268
34	AAISAVK	G5EDZ5	N-Term(iTRAQ8plex); S4(Phospho); K7(iTRAQ8plex)	S(4): 100.0	-0.375	0.0388		34	VTIDVPENAK	Q22833	N-Term(iTRAQ8plex); T2(Phospho); K10(iTRAQ8plex)	T(2): 100.0	-0.512	0.00208
35	SHQRSPSPR	G5EEW6	N-Term(iTRAQ8plex); S5(Phospho); S7(Phospho)	S(1): 1.5; S(5): 98.6; S(7): 100.0	-0.374	0.032045		35	SMNASASLFGAR	O76449	N-Term(iTRAQ8plex); S5(Phospho)	S(1): 0.0; S(5): 100.0; S(7): 0.0	-0.506	0.0356
36	VRTEPEAEIVDVPVVK	G5EEG8	N-Term(iTRAQ8plex); T3(Phospho); K16(iTRAQ8plex)	T(3): 100.0	-0.372	0.024287		36	MNSGGSDAGSPK	G5EBY0	N-Term(iTRAQ8plex); M1(Oxidation); S10(Phospho); K12(iTRAQ8plex)	S(3): 0.0; S(6): 0.0; S(10): 100.0	-0.503	0.0283
37	KQSENDFHDFQTK	Q94013	N-Term(iTRAQ8plex); K1(iTRAQ8plex); S3(Phospho); K13(iTRAQ8plex)	S(3): 100.0; T(12): 0.0	-0.37	0.031029		37	EGMILLSELSRR	Q9BKU3	N-Term(iTRAQ8plex); M3(Oxidation); S10(Phospho)	S(7): 0.0; S(10): 100.0	-0.499	0.00964
38	MSQSYIPSAPVSIAGTPSSR	Q9U2T9	N-Term(iTRAQ8plex); S2(Phospho)	S(2): 100.0; S(4): 0.0; Y(5): 0.0; S(8): 0.0; S(12): 0.0; T(16): 0.0; S(18): 0.0; S(19): 0.0	-0.37	0.024464		38	VENTVADSSDDEIDPYK	P41848	N-Term(iTRAQ8plex); S8(Phospho); K17(iTRAQ8plex)	T(4): 0.0; S(8): 50.0; S(9): 50.0; Y(16): 0.0	-0.49	0.0376
39	AASPVSSPK	P91198	N-Term(iTRAQ8plex); S3(Phospho); S7(Phospho); K9(iTRAQ8plex)	S(3): 98.9; S(6): 2.3; S(7): 98.9	-0.366	0.016017		39	EISEEEAEQAASSIPK	Q9XXH7	N-Term(iTRAQ8plex); S3(Phospho); K16(iTRAQ8plex)	S(3): 100.0; S(12): 0.0; S(13): 0.0	-0.483	0.0021
40	ERQEDDDNNDEPAGGSEMGESGK	G5EE90	N-Term(iTRAQ8plex); S16(Phospho); K23(iTRAQ8plex)	S(16): 100.0; S(21): 0.0	-0.366	0.02896		40	SQTSGYVDPQTEEYDESR	P35799	N-Term(iTRAQ8plex); T3(Phospho)	S(1): 33.3; T(3): 33.3; S(4): 33.3; Y(6): 0.0; T(11): 0.0; Y(14): 0.0; S(17): 0.0	-0.482	0.0258
41	SMSLDTPVSVAHV	Q95XP5	N-Term(iTRAQ8plex); S3(Phospho)	S(1): 0.0; S(3): 100.0; T(6): 0.0; S(9): 0.0	-0.366	0.040225		41	NSVENLEK	G5EE74	N-Term(iTRAQ8plex); S2(Phospho); K8(iTRAQ8plex)	S(2): 100.0	-0.481	0.00238
42	SFDAGSLDTSTLPTGQK	I2HAA6	N-Term(iTRAQ8plex); S1(Phospho); K17(iTRAQ8plex)	S(1): 100.0; S(6): 0.0; T(9): 0.0; S(10): 0.0; T(11): 0.0; T(14): 0.0	-0.365	0.034003		42	TSSRMSLAATGTVEETPQR	H2L0A8	N-Term(iTRAQ8plex); S3(Phospho); S6(Phospho)	T(1): 0.8; S(2): 49.6; S(3): 49.6; S(6): 100.0; T(10): 0.0; T(12): 0.0; T(16): 0.0	-0.477	0.0241
43	SDLSEDDLITR	G5ECM4	N-Term(iTRAQ8plex); S4(Phospho)	S(1): 0.0; S(4): 100.0; T(10): 0.0	-0.363	0.036719		43	NDFTPEEEEQIR	G5ECU1	N-Term(iTRAQ8plex); T4(Phospho)	T(4): 100.0	-0.476	0.00398
44	DPFDEDSGNSNENQLR	Q9N531	N-Term(iTRAQ8plex); S7(Phospho); S10(Phospho)	S(7): 100.0; S(10): 100.0	-0.361	0.04052		44	VEPSYDDDDDEEEGK	J7RNK9	N-Term(iTRAQ8plex); S4(Phospho); K15(iTRAQ8plex)	S(4): 99.0; Y(5): 1.0	-0.476	0.048
45	SSPLLEPCEEPVMESK	Q9N541	N-Term(iTRAQ8plex); S2(Phospho); C8(Carbamidomethyl); K16(iTRAQ8plex)	S(1): 1.2; S(2): 98.8; S(15): 0.0	-0.361	0.034028		45	MDDLLFSQDC	O76512	M1(Oxidation); N-Term(iTRAQ8plex); S7(Phospho); C10(Carbamidomethyl)	S(7): 100.0	-0.475	0.0325
46	MGHSLSDQDIK	Q18136	N-Term(iTRAQ8plex); S6(Phospho); K11(iTRAQ8plex)	S(4): 0.0; S(6): 100.0	-0.359	0.026621		46	QLLDDDSLYQDAR	Q8I103	N-Term(iTRAQ8plex); Y9(Phospho)	S(7): 0.0; Y(9): 100.0	-0.473	0.00201
47	TPEADNDSSKTPEADNDSSK	O62317	N-Term(iTRAQ8plex); K10(iTRAQ8plex); T11(Phospho); K20(iTRAQ8plex)	T(1): 0.0; S(8): 33.3; S(9): 33.3; T(11): 33.3; S(18): 0.0; S(19): 0.0	-0.358	0.04875		47	SEFSDLSGGDSDEEAEK	Q23670	N-Term(iTRAQ8plex); S7(Phospho); S11(Phospho); K17(iTRAQ8plex)	S(1): 0.0; S(4): 1.6; S(7): 98.4; S(11): 100.0	-0.471	0.0282
48	ELAVSETDAEK	Q8MPR9	N-Term(iTRAQ8plex); S5(Phospho); K11(iTRAQ8plex)	S(5): 100.0; T(7): 0.0	-0.357	0.013864		48	VYPVDQASAVLK	Q23624	N-Term(iTRAQ8plex); S8(Phospho); K12(iTRAQ8plex)	Y(2): 0.0; S(8): 100.0	-0.471	0.0075
49	NTFSSNTTLSDFPTR	G5ECG9	N-Term(iTRAQ8plex); S4(Phospho)	T(2): 0.0; S(4): 99.1; S(5): 0.9; T(7): 0.0; T(8): 0.0; S(10): 0.0; T(14): 0.0	-0.35	0.00071		49	NQSDDDDEK	Q21827	N-Term(iTRAQ8plex); S3(Phospho); K9(iTRAQ8plex)	S(3): 100.0	-0.469	6.02e-05
50	GSTSTFV	Q53U87	N-Term(iTRAQ8plex); S2(Phospho); S4(Phospho)	S(2): 100.0; T(3): 0.0; S(4): 50.0; T(5): 50.0	-0.349	0.044411		50	SMADAVFPTQATAQTR	D1MN75	N-Term(iTRAQ8plex); S1(Phospho); M2(Oxidation)	S(1): 100.0; T(9): 0.0; T(12): 0.0; T(15): 0.0	-0.468	0.0106
51	RFSTGTAGPSR	Q17561	N-Term(iTRAQ8plex); S3(Phospho)	S(3): 50.0; T(4): 50.0; T(6): 0.0; S(10): 0.0	-0.349	0.005943		51	EEVSRLQEDAEER	G5EF26	N-Term(iTRAQ8plex); S4(Phospho)	S(4): 100.0	-0.465	0.0317
52	LASSWAAYQGPTK	C0P289	N-Term(iTRAQ8plex); S3(Phospho); K13(iTRAQ8plex)	S(3): 99.3; S(4): 0.7; Y(8): 0.0; T(12): 0.0	-0.348	0.019997		52	AITDLISPESSPVPPAISVK	Q9U3K2	N-Term(iTRAQ8plex); S10(Phospho); K20(iTRAQ8plex)	T(3): 0.0; S(7): 1.5; S(10): 96.9; S(11): 1.5; S(18): 0.0	-0.463	0.0458
53	STYSLVSPTR	O17261	N-Term(iTRAQ8plex); S1(Phospho); S4(Phospho)	S(1): 100.0; T(2): 0.0; Y(3): 0.0; S(4): 100.0; S(7): 0.0; T(9): 0.0	-0.343	0.00118		53	SKDDDSSDEEEEEEVK	Q19973	N-Term(iTRAQ8plex); K2(iTRAQ8plex); S6(Phospho); K16(iTRAQ8plex)	S(1): 0.0; S(6): 99.2; S(7): 0.8	-0.456	0.0205
54	SVEGFWK	C6KRH8	N-Term(iTRAQ8plex); S1(Phospho); K7(iTRAQ8plex)	S(1): 100.0	-0.343	0.04816		54	VWLDPNEVSEISGANSR	O02639	N-Term(iTRAQ8plex); S9(Phospho)	S(9): 100.0; S(12): 0.0; S(16): 0.0	-0.456	0.0316
55	TYSYLTPDLWK	P51403	N-Term(iTRAQ8plex); S3(Phospho); K11(iTRAQ8plex)	T(1): 0.0; Y(2): 0.6; S(3): 98.9; Y(4): 0.6; T(6): 0.0	-0.343	0.000985		55	QLSDSSDDNIHPR	Q17431	N-Term(iTRAQ8plex); S3(Phospho); S6(Phospho)	S(3): 50.0; S(5): 50.0; S(6): 100.0	-0.452	0.022
56	QSPGANFVQSSV	Q20866	N-Term(iTRAQ8plex); S2(Phospho)	S(2): 100.0; S(10): 0.0; S(11): 0.0	-0.342	0.0466		56	RQSLFPGK	Q23551	N-Term(iTRAQ8plex); S3(Phospho); K8(iTRAQ8plex)	S(3): 100.0	-0.447	0.00922
57	SNSNTSTNTR	Q93840	N-Term(iTRAQ8plex); S3(Phospho); S6(Phospho)	S(1): 0.0; S(3): 98.6; T(5): 2.7; S(6): 97.3; T(7): 1.4; T(9): 0.0	-0.341	0.008972		57	NEVNNGEGNNSTSAIGR	Q93840	N-Term(iTRAQ8plex); S11(Phospho)	S(11): 99.2; T(12): 0.8; S(13): 0.0	-0.446	0.0162
58	AAATIGSESPVIQMR	Q8IU06	N-Term(iTRAQ8plex); S9(Phospho); M14(Oxidation)	T(4): 0.0; S(7): 0.0; S(9): 100.0	-0.338	0.001742		58	NGNSDSPNSTQR	B0M0L8	N-Term(iTRAQ8plex); S6(Phospho)	S(4): 0.0; S(6): 100.0; S(9): 0.0; T(10): 0.0	-0.443	0.0186
59	TQSPIPLCER	Q22715	N-Term(iTRAQ8plex); S3(Phospho); C8(Carbamidomethyl)	T(1): 0.0; S(3): 100.0	-0.338	0.026741		59	SHSYADMR	Q23551	N-Term(iTRAQ8plex); S3(Phospho); M7(Oxidation)	S(1): 1.2; S(3): 98.8; Y(4): 0.0	-0.439	0.0101
60	NTDDGSQHAR	Q23069	N-Term(iTRAQ8plex); S6(Phospho)	T(2): 0.0; S(6): 100.0	-0.335	0.013883		60	FFDSGDYAMDK	Q9XU56	N-Term(iTRAQ8plex); S4(Phospho); M9(Oxidation); K11(iTRAQ8plex)	S(4): 100.0; Y(7): 0.0	-0.438	0.0124
61	TMQETDSENEDDDALR	P34649	N-Term(iTRAQ8plex); S7(Phospho)	T(1): 0.0; T(5): 0.7; S(7): 99.3	-0.334	0.010453		61	DLIVDSDESDGDEANRK	Q20969	N-Term(iTRAQ8plex); S6(Phospho); K17(iTRAQ8plex)	S(6): 100.0; S(9): 0.0	-0.436	0.0176
62	GVPHPNSAAGQALSGK	Q19191	N-Term(iTRAQ8plex); S7(Phospho); K16(iTRAQ8plex)	S(7): 100.0; S(14): 0.0	-0.332	0.00174		62	GAHDDDDEEDGDEEEMDSREK	O45075	N-Term(iTRAQ8plex); M16(Oxidation); S18(Phospho); K21(iTRAQ8plex)	S(18): 100.0	-0.431	0.0465
63	LMDESDPER	Q23382	N-Term(iTRAQ8plex); S5(Phospho)	S(5): 100.0	-0.331	0.018096		63	ITSVRSDESIEEEER	Q9U2A6	N-Term(iTRAQ8plex); S3(Phospho); S9(Phospho)	T(2): 1.7; S(3): 96.6; S(6): 1.7; S(9): 100.0	-0.429	0.0476
64	SIEEVER	Q09221	N-Term(iTRAQ8plex); S1(Phospho)	S(1): 100.0	-0.331	0.041098		64	QDGKDEDGEISDKEVPESSSDNGK	O01524	N-Term(iTRAQ8plex); K4(iTRAQ8plex); S11(Phospho); K13(iTRAQ8plex); K24(iTRAQ8plex)	S(11): 100.0; S(18): 0.0; S(19): 0.0; S(20): 0.0	-0.428	0.00435
65	EVNNSGMWK	B3WFV9	N-Term(iTRAQ8plex); S5(Phospho); K9(iTRAQ8plex)	S(5): 100.0	-0.33	0.042775		65	SEREEAGPSNDSSDGGSASELRK	Q94379	N-Term(iTRAQ8plex); S17(Phospho); K23(iTRAQ8plex)	S(1): 0.0; S(9): 0.0; S(12): 0.0; S(13): 0.0; S(17): 98.5; S(19): 1.5	-0.427	8.35e-05
66	LDGTLSASSSTTNLSDGGK	G5EBY0	N-Term(iTRAQ8plex); S6(Phospho); K19(iTRAQ8plex)	T(4): 1.4; S(6): 98.6; S(8): 0.0; S(9): 0.0; S(10): 0.0; T(11): 0.0; T(12): 0.0; S(15): 0.0	-0.329	0.047974		66	SQFDAQPENVNISEESEGRDSEK	Q8MQ42	N-Term(iTRAQ8plex); S13(Phospho); S16(Phospho); S21(Phospho); K23(iTRAQ8plex)	S(1): 0.0; S(13): 100.0; S(16): 100.0; S(21): 100.0	-0.427	0.0268
67	LSIAEER	Q9N3X2	N-Term(iTRAQ8plex); S2(Phospho)	S(2): 100.0	-0.329	0.013531		67	LRRPSQMSAGAQSSATR	Q23297	N-Term(iTRAQ8plex); S5(Phospho); S8(Phospho)	S(5): 100.0; S(8): 100.0; S(13): 0.0; S(14): 0.0; T(16): 0.0	-0.424	0.0271
68	STTPPHWK	P52016	N-Term(iTRAQ8plex); T2(Phospho); K8(iTRAQ8plex)	S(1): 0.7; T(2): 98.6; T(3): 0.7	-0.329	0.004159		68	AEAEASESSDDEEEKK	Q9TYV5	N-Term(iTRAQ8plex); S8(Phospho); S9(Phospho); K15(iTRAQ8plex); K16(iTRAQ8plex)	S(6): 0.0; S(8): 100.0; S(9): 100.0	-0.422	0.0477
69	TRTPLTTSATNSPR	Q93616	N-Term(iTRAQ8plex); T3(Phospho)	T(1): 0.0; T(3): 100.0; T(6): 0.0; T(7): 0.0; S(8): 0.0; T(10): 0.0; S(12): 0.0	-0.329	0.001767		69	FRDADQEETTSATDSAIEMK	Q03606	N-Term(iTRAQ8plex); S11(Phospho); S15(Phospho); M19(Oxidation); K20(iTRAQ8plex)	T(9): 2.2; T(10): 2.2; S(11): 95.7; T(13): 2.2; S(15): 97.8	-0.422	0.0167
70	SFDQDVTYER	Q9N541	N-Term(iTRAQ8plex); S1(Phospho)	S(1): 100.0; T(7): 0.0; Y(8): 0.0	-0.328	0.000383		70	SIYSDDSDEEK	Q09252	N-Term(iTRAQ8plex); S7(Phospho); K11(iTRAQ8plex)	S(1): 0.0; Y(3): 0.0; S(4): 0.0; S(7): 100.0	-0.421	0.00319
71	SSPASTQR	G5EEH9	N-Term(iTRAQ8plex); S2(Phospho)	S(1): 1.0; S(2): 99.0; S(5): 0.0; T(6): 0.0	-0.327	0.002408		71	IGLDSKSPDGESEANEENQESQSSSR	Q7JKP6	N-Term(iTRAQ8plex); K6(iTRAQ8plex); S7(Phospho)	S(5): 1.4; S(7): 98.6; S(12): 0.0; S(21): 0.0; S(23): 0.0; S(24): 0.0; S(25): 0.0	-0.417	0.00931
72	IEDEESDDEGR	Q17574	N-Term(iTRAQ8plex); S6(Phospho)	S(6): 100.0	-0.325	0.002737		72	HHRSVDDMDDR	Q9U367	N-Term(iTRAQ8plex); S4(Phospho); M8(Oxidation)	S(4): 100.0	-0.415	0.0304
73	RAPESPVTER	P53439	N-Term(iTRAQ8plex); S5(Phospho)	S(5): 100.0; T(8): 0.0	-0.322	0.01584		73	LPQNDSSSSNK	P55326	N-Term(iTRAQ8plex); S8(Phospho); K11(iTRAQ8plex)	S(6): 0.0; S(7): 1.0; S(8): 98.0; S(9): 1.0	-0.406	0.0301
74	SDEMSENSRK	G5EDB5	N-Term(iTRAQ8plex); M4(Oxidation); S5(Phospho); S8(Phospho); K10(iTRAQ8plex)	S(1): 0.0; S(5): 100.0; S(8): 100.0	-0.321	0.013551		74	LIISQDSDEFPSSR	Q21730	N-Term(iTRAQ8plex); S7(Phospho)	S(4): 0.0; S(7): 100.0; S(12): 0.0; S(13): 0.0	-0.402	0.0288
75	ETSDDVVIAR	P34325	N-Term(iTRAQ8plex); S3(Phospho)	T(2): 0.0; S(3): 100.0	-0.32	0.002447		75	VMLDSDDSDHEGTSK	Q19375	N-Term(iTRAQ8plex); M2(Oxidation); S8(Phospho); K15(iTRAQ8plex)	S(5): 0.0; S(8): 100.0; T(13): 0.0; S(14): 0.0	-0.402	0.00434
76	RDSFSSISSFGDR	G5EDI2	N-Term(iTRAQ8plex); S3(Phospho)	S(3): 100.0; S(5): 0.0; S(6): 0.0; S(8): 0.0; S(9): 0.0	-0.319	0.018568		76	SAGYGSSDEDDIDPYK	O01683	N-Term(iTRAQ8plex); S7(Phospho); K16(iTRAQ8plex)	S(1): 0.0; Y(4): 0.5; S(6): 49.8; S(7): 49.8; Y(15): 0.0	-0.4	0.028
77	KSSLFPGPEEGGPPR	O01761	N-Term(iTRAQ8plex); K1(iTRAQ8plex); S3(Phospho)	S(2): 0.0; S(3): 100.0	-0.318	0.009399		77	VHSEEQGFIEEK	O45681	N-Term(iTRAQ8plex); S3(Phospho); K12(iTRAQ8plex)	S(3): 100.0	-0.399	0.00555
78	RHDSSENER	Q9U213	N-Term(iTRAQ8plex); S4(Phospho)	S(4): 100.0; S(5): 0.0	-0.318	0.023713		78	DLIVDSDESDGDEANR	Q20969	N-Term(iTRAQ8plex); S6(Phospho); S9(Phospho)	S(6): 100.0; S(9): 100.0	-0.396	0.0157
79	TISGESPR	Q18922	N-Term(iTRAQ8plex); T1(Phospho); S6(Phospho)	T(1): 0.0; S(3): 100.0; S(6): 100.0	-0.317	0.020774		79	SNTYSDEEEHVR	Q95XU6	N-Term(iTRAQ8plex); S5(Phospho)	S(1): 0.0; T(3): 0.0; Y(4): 0.0; S(5): 100.0	-0.392	0.00206
80	VPSDISQPQSGDLR	P34675	N-Term(iTRAQ8plex); S3(Phospho)	S(3): 100.0; S(6): 0.0; S(10): 0.0	-0.317	0.037374		80	NDYGLNDLNSDDETDQEDDPRK	G5EE37	N-Term(iTRAQ8plex); S10(Phospho); K22(iTRAQ8plex)	Y(3): 0.0; S(10): 100.0; T(14): 0.0	-0.39	0.0118
81	SGSVTGR	Q20937	N-Term(iTRAQ8plex); S3(Phospho)	S(1): 0.0; S(3): 100.0; T(5): 0.0	-0.315	0.022203		81	KEEDSDDESENEENPR	P91494	N-Term(iTRAQ8plex); K1(iTRAQ8plex); S5(Phospho)	S(5): 100.0; S(9): 0.0	-0.389	0.00235
82	TASTASTTTINSSNSR	P91457	N-Term(iTRAQ8plex); S12(Phospho)	T(1): 0.0; S(3): 0.0; T(4): 0.0; S(6): 0.0; T(7): 0.0; T(8): 0.0; T(9): 49.8; S(12): 49.8; S(13): 0.5; S(15): 0.0	-0.315	0.009987		82	TRRTPAATAETQVGDVESGPLR	G5EF48	N-Term(iTRAQ8plex); T4(Phospho)	T(1): 1.1; T(4): 98.9; T(8): 0.0; T(11): 0.0; S(18): 0.0	-0.379	0.0263
83	SVPETPEESIR	Q23639	N-Term(iTRAQ8plex); S1(Phospho)	S(1): 100.0; T(5): 0.0; S(9): 0.0	-0.314	0.040778		83	RAETSDEEDEDEEDEK	Q19973	N-Term(iTRAQ8plex); S5(Phospho); K16(iTRAQ8plex)	T(4): 1.0; S(5): 99.0	-0.37	0.0133
84	SSVAQDPSPPLTINK	G8JYB8	N-Term(iTRAQ8plex); S8(Phospho); K15(iTRAQ8plex)	S(1): 0.0; S(2): 0.0; S(8): 100.0; T(12): 0.0	-0.313	0.004217		84	TTASSVSTVR	H2KYV3	N-Term(iTRAQ8plex); S4(Phospho)	T(1): 0.0; T(2): 0.0; S(4): 100.0; S(5): 0.0; S(7): 0.0; T(8): 0.0	-0.37	0.007
85	SAAPSDVPPTPK	H2KZS2	N-Term(iTRAQ8plex); T10(Phospho); K12(iTRAQ8plex)	S(1): 0.0; S(5): 0.0; T(10): 100.0	-0.311	0.001807		85	GPAATTSPSNPGTEATGTSPATPTP	O61955	N-Term(iTRAQ8plex); T22(Phospho); T24(Phospho)	T(5): 0.0; T(6): 0.0; S(7): 0.0; S(9): 0.0; T(13): 0.0; T(16): 0.0; T(18): 0.0; S(19): 0.0; T(22): 100.0; T(24): 100.0	-0.369	0.0438
86	GASDNGEEPDNK	O62220	N-Term(iTRAQ8plex); S3(Phospho); K12(iTRAQ8plex)	S(3): 100.0	-0.309	0.031953		86	STTPSNDQYAISTALAENQASSMNNR	H2KYA5	N-Term(iTRAQ8plex); T3(Phospho)	S(1): 0.0; T(2): 1.1; T(3): 98.9; S(5): 0.0; Y(9): 0.0; S(12): 0.0; T(13): 0.0; S(21): 0.0; S(22): 0.0	-0.369	0.0465
87	MNSGGSDAGSPK	G5EBY0	N-Term(iTRAQ8plex); S3(Phospho); S6(Phospho); S10(Phospho); K12(iTRAQ8plex)	S(3): 100.0; S(6): 100.0; S(10): 100.0	-0.308	0.019324		87	GENETSGETSDSEHDEKR	G5EEG8	N-Term(iTRAQ8plex); S10(Phospho); S12(Phospho); K17(iTRAQ8plex)	T(5): 0.0; S(6): 0.0; T(9): 0.1; S(10): 100.0; S(12): 100.0	-0.368	0.0467
88	HVMTNLGEK	O16305	N-Term(iTRAQ8plex); T4(Phospho); K9(iTRAQ8plex)	T(4): 100.0	-0.303	0.045458		88	VINVSNAPPVSISR	Q7YZT6	N-Term(iTRAQ8plex); S13(Phospho)	S(5): 0.0; S(11): 0.0; S(13): 100.0	-0.368	0.00381
89	SDEKESIYDLPPQER	D0VWL6	N-Term(iTRAQ8plex); K4(iTRAQ8plex); S6(Phospho)	S(1): 0.0; S(6): 100.0; Y(8): 0.0	-0.3	0.028941		89	SYDQETGGR	Q21314	N-Term(iTRAQ8plex); S1(Phospho)	S(1): 100.0; Y(2): 0.0; T(6): 0.0	-0.367	0.00501
90	AASVDQNPMTASPSVIR	Q9U225	N-Term(iTRAQ8plex); S3(Phospho); M9(Oxidation)	S(3): 100.0; T(10): 0.0; S(12): 0.0; S(14): 0.0	-0.299	0.01069		90	ELSETALR	Q8WQF7	N-Term(iTRAQ8plex); S3(Phospho)	S(3): 100.0; T(5): 0.0	-0.366	0.0159
91	ENSVDNQPDRASIDDR	Q95XV8	N-Term(iTRAQ8plex); S12(Phospho)	S(3): 0.0; S(12): 100.0	-0.298	0.007977		91	EPQVDVSDDSDNEAVEQELTEEQR	Q86S66	N-Term(iTRAQ8plex); S10(Phospho)	S(7): 1.1; S(10): 98.9; T(20): 0.0	-0.365	0.019
92	VYTVNSGGK	Q9XW19	N-Term(iTRAQ8plex); S6(Phospho); K9(iTRAQ8plex)	Y(2): 0.0; T(3): 0.0; S(6): 100.0	-0.298	0.045155		92	ATSYDPFASTNR	Q95Q77	N-Term(iTRAQ8plex); S3(Phospho)	T(2): 0.0; S(3): 98.9; Y(4): 1.1; S(9): 0.0; T(10): 0.0	-0.364	0.0308
93	SANDEAVR	D5MCN2	N-Term(iTRAQ8plex); S1(Phospho)	S(1): 100.0	-0.296	0.002555		93	ILTSSSPLGNQSDTQK	Q22847	N-Term(iTRAQ8plex); S5(Phospho); K16(iTRAQ8plex)	T(3): 0.6; S(4): 49.4; S(5): 49.4; S(6): 0.6; S(12): 0.0; T(14): 0.0	-0.362	0.00105
94	SSSAANPSQQDEWGR	Q19818	N-Term(iTRAQ8plex); S2(Phospho)	S(1): 0.0; S(2): 100.0; S(3): 0.0; S(8): 0.0	-0.296	0.011214		94	VFVGGLPSDYSEQDLR	Q4W5P0	N-Term(iTRAQ8plex); S11(Phospho)	S(8): 0.0; Y(10): 50.0; S(11): 50.0	-0.358	0.0141
95	ESSASPVNSLPR	H2L045	N-Term(iTRAQ8plex); S5(Phospho)	S(2): 0.0; S(3): 0.0; S(5): 100.0; S(9): 0.0	-0.295	0.00687		95	SRSCEPPGSSSR	B3WFV9	N-Term(iTRAQ8plex); S3(Phospho); C4(Carbamidomethyl)	S(1): 0.7; S(3): 99.3; S(9): 0.0; S(10): 0.0; S(11): 0.0	-0.357	0.00554
96	QLSEHPPR	O45435	N-Term(iTRAQ8plex); S3(Phospho)	S(3): 100.0	-0.294	0.027414		96	QDDDAVSTATFAK	G5EEG8	N-Term(iTRAQ8plex); S7(Phospho); K13(iTRAQ8plex)	S(7): 99.1; T(8): 0.9; T(10): 0.0	-0.356	0.008
97	GRQDDIDEVSR	D0VWL6	N-Term(iTRAQ8plex); S10(Phospho)	S(10): 100.0	-0.293	0.02852		97	TPSESGGSRAASPAPR	Q9N3S4	N-Term(iTRAQ8plex); S5(Phospho); S12(Phospho)	T(1): 0.0; S(3): 0.0; S(5): 100.0; S(8): 0.0; S(12): 100.0	-0.352	0.0373
98	NASFPSAPTINYNER	D0VWL6	N-Term(iTRAQ8plex); S6(Phospho)	S(3): 0.8; S(6): 99.2; T(9): 0.0; Y(12): 0.0	-0.293	0.049448		98	GAGDAADSSAVTESSESASDVASPDSK	P91306	N-Term(iTRAQ8plex); S9(Phospho); T12(Phospho); K27(iTRAQ8plex)	S(8): 49.5; S(9): 49.5; T(12): 0.0; S(14): 0.0; S(15): 0.0; S(17): 0.0; S(19): 0.9; S(23): 100.0; S(26): 0.0	-0.348	0.0101
99	SSSAIDWNGAVVEATR	H2KZP7	N-Term(iTRAQ8plex); S3(Phospho)	S(1): 0.0; S(2): 0.0; S(3): 100.0; T(15): 0.0	-0.292	0.013749		99	VASFFQK	O44154	N-Term(iTRAQ8plex); S3(Phospho); K7(iTRAQ8plex)	S(3): 100.0	-0.347	0.0319
100	VSTESGQSSRK	G5EE32	N-Term(iTRAQ8plex); S8(Phospho); K11(iTRAQ8plex)	S(2): 0.0; T(3): 0.0; S(5): 0.4; S(8): 49.8; S(9): 49.8	-0.292	0.011477		100	GAGDAADSSATTESLGTSSETASPDSK	P91398	N-Term(iTRAQ8plex); S9(Phospho); K27(iTRAQ8plex)	S(8): 0.0; S(9): 99.9; T(11): 0.0; T(12): 0.0; S(14): 0.0; T(17): 0.0; S(18): 0.0; S(19): 0.0; T(21): 0.0; S(23): 0.0; S(26): 0.0	-0.342	0.012
101	SPAAAPR	O62185	N-Term(iTRAQ8plex); S1(Phospho)	S(1): 100.0	-0.291	0.020224		101	ELDGIENPEFSTDDEAR	Q19819	N-Term(iTRAQ8plex); S11(Phospho)	S(11): 50.0; T(12): 50.0	-0.34	0.0429
102	SPQDGMSSR	Q21338	N-Term(iTRAQ8plex); S1(Phospho)	S(1): 100.0; S(7): 0.0; S(8): 0.0	-0.29	0.013719		102	TGSTETR	Q86S66	N-Term(iTRAQ8plex); T1(Phospho)	T(1): 99.0; S(3): 0.0; T(4): 1.0; T(6): 0.0	-0.34	0.00521
103	LGSAYSVGDVR	H2L045	N-Term(iTRAQ8plex); S6(Phospho)	S(3): 0.0; Y(5): 0.8; S(6): 99.2	-0.289	0.019284		103	SGGDDENEDEDECDSDEDAR	G5EEM9	N-Term(iTRAQ8plex); C13(Carbamidomethyl); S15(Phospho)	S(1): 0.0; S(15): 100.0	-0.334	0.0486
104	SVLSTDILDSPSR	Q7YTL1	N-Term(iTRAQ8plex); S1(Phospho)	S(1): 100.0; S(4): 0.0; T(5): 0.0; S(10): 0.0; S(12): 0.0	-0.289	0.042927		104	TSFFDNISCESLEK	Q9XW17	N-Term(iTRAQ8plex); C9(Carbamidomethyl); S11(Phospho); K14(iTRAQ8plex)	T(1): 0.0; S(2): 0.0; S(8): 0.0; S(11): 100.0	-0.334	0.0301
105	NVIIEQSWGSPK	P50140	N-Term(iTRAQ8plex); S10(Phospho); K12(iTRAQ8plex)	S(7): 0.0; S(10): 100.0	-0.287	0.025129		105	TSTSSNSPTNSSLTAGLLLK	Q17771	N-Term(iTRAQ8plex); S7(Phospho); K20(iTRAQ8plex)	T(1): 0.0; S(2): 0.0; T(3): 0.0; S(4): 0.0; S(5): 0.0; S(7): 100.0; T(9): 0.0; S(11): 0.0; S(12): 0.0; T(14): 0.0	-0.334	0.00533
106	QSPTQESEQSLEPTSEK	Q17490	N-Term(iTRAQ8plex); S2(Phospho); K17(iTRAQ8plex)	S(2): 100.0; T(4): 0.0; S(7): 0.0; S(10): 0.0; T(14): 0.0; S(15): 0.0	-0.287	0.015336		106	ADSSISETSETLTK	G4SLH0	N-Term(iTRAQ8plex); S3(Phospho); K14(iTRAQ8plex)	S(3): 99.4; S(4): 0.6; S(6): 0.0; T(8): 0.0; S(9): 0.0; T(11): 0.0; T(13): 0.0	-0.333	0.0485
107	ENLSTVDEK	Q23330	N-Term(iTRAQ8plex); S4(Phospho); K9(iTRAQ8plex)	S(4): 100.0; T(5): 0.0	-0.286	0.010341		107	IGLDSKSPDGESEANEENQESQSSSR	Q7JKP6	N-Term(iTRAQ8plex); K6(iTRAQ8plex); S7(Phospho); S12(Phospho)	S(5): 1.8; S(7): 98.2; S(12): 100.0; S(21): 0.0; S(23): 0.0; S(24): 0.0; S(25): 0.0	-0.328	0.000347
108	NAFERTLLMEER	Q21977	N-Term(iTRAQ8plex); T6(Phospho); M9(Oxidation)	T(6): 100.0	-0.286	0.020125		108	ATPSIEPDLVGR	H2L045	N-Term(iTRAQ8plex); T2(Phospho)	T(2): 100.0; S(4): 0.0	-0.323	0.00247
109	ELDTTTVTPHPPSIMSPLGTENR	Q9N4M4	N-Term(iTRAQ8plex); S16(Phospho)	T(4): 0.0; T(5): 0.0; T(6): 0.0; T(8): 0.0; S(13): 1.6; S(16): 98.4; T(20): 0.0	-0.285	0.037047		109	GDGFGEEHDDSDDNDDEENGKK	O44959	N-Term(iTRAQ8plex); S11(Phospho); K21(iTRAQ8plex); K22(iTRAQ8plex)	S(11): 100.0	-0.323	0.0487
110	NASQNTTSVNQSTETSPR	P34675	N-Term(iTRAQ8plex); S16(Phospho)	S(3): 0.0; T(6): 0.0; T(7): 0.0; S(8): 0.0; S(12): 0.0; T(13): 0.0; T(15): 1.0; S(16): 99.0	-0.281	0.007017		110	LIPLTTRQSLDSDPGDFEK	Q22015	N-Term(iTRAQ8plex); S9(Phospho); K19(iTRAQ8plex)	T(5): 1.2; T(6): 1.2; S(9): 97.6; S(12): 0.0	-0.323	0.0341
111	SSEEPAELR	Q94216	N-Term(iTRAQ8plex); S1(Phospho)	S(1): 100.0; S(2): 0.0	-0.281	0.019706		111	DTPSSPSSTTGSSIVGR	H2L0C5	N-Term(iTRAQ8plex); S5(Phospho)	T(2): 0.0; S(4): 0.8; S(5): 99.2; S(7): 0.0; S(8): 0.0; T(9): 0.0; T(10): 0.0; S(12): 0.0; S(13): 0.0	-0.32	0.0482
112	FSVSPVVR	P29691	N-Term(iTRAQ8plex); S4(Phospho)	S(2): 0.0; S(4): 100.0	-0.28	0.016454		112	GRTTTDGTGR	Q21531	N-Term(iTRAQ8plex); T4(Phospho)	T(3): 50.0; T(4): 50.0; T(5): 0.0; T(8): 0.0	-0.318	0.041
113	SPINTSPSSSPK	P91198	N-Term(iTRAQ8plex); S1(Phospho); K12(iTRAQ8plex)	S(1): 100.0; T(5): 0.0; S(6): 0.0; S(8): 0.0; S(9): 0.0; S(10): 0.0	-0.278	0.00097		113	EVVLSDDSEDER	Q9NAG4	N-Term(iTRAQ8plex); S8(Phospho)	S(5): 0.0; S(8): 100.0	-0.315	0.00172
114	ASSNFNTTPSSTNLYIR	Q21900	N-Term(iTRAQ8plex); S10(Phospho)	S(2): 0.0; S(3): 0.0; T(7): 0.0; T(8): 0.0; S(10): 99.2; S(11): 0.8; T(12): 0.0; Y(15): 0.0	-0.276	0.005432		114	IYQSLEPK	Q7YTQ6	N-Term(iTRAQ8plex); Y2(Phospho); K8(iTRAQ8plex)	Y(2): 100.0; S(4): 0.0	-0.315	0.00853
115	NAPPTWPGSR	Q9U2T9	N-Term(iTRAQ8plex); S9(Phospho)	T(5): 0.0; S(9): 100.0	-0.276	0.005448		115	TASGIFSPVSISAMER	O01583	N-Term(iTRAQ8plex); S3(Phospho); M14(Oxidation)	T(1): 0.0; S(3): 100.0; S(7): 0.0; S(10): 0.0; S(12): 0.0	-0.315	0.0454
116	SDSVASDASLADVSK	G4SLH0	N-Term(iTRAQ8plex); S3(Phospho); K15(iTRAQ8plex)	S(1): 0.0; S(3): 100.0; S(6): 0.0; S(9): 0.0; S(14): 0.0	-0.276	0.013935		116	LATSATNSPIK	P34427	N-Term(iTRAQ8plex); S8(Phospho); K11(iTRAQ8plex)	T(3): 0.0; S(4): 0.0; T(6): 0.6; S(8): 99.4	-0.31	0.0067
117	SSQAVIDAK	H2KYX4	N-Term(iTRAQ8plex); S1(Phospho); K9(iTRAQ8plex)	S(1): 99.5; S(2): 0.5	-0.276	0.002031		117	ARLSDSDAESR	Q17431	N-Term(iTRAQ8plex); S4(Phospho); S6(Phospho)	S(4): 100.0; S(6): 100.0; S(10): 0.0	-0.3	0.0414
118	GSVQSAVPVVGPSVTCQSR	Q8MXS2	N-Term(iTRAQ8plex); S2(Phospho); C16(Carbamidomethyl)	S(2): 100.0; S(5): 0.0; S(13): 0.0; T(15): 0.0; S(18): 0.0	-0.275	0.039244		118	QNSVPESPR	H2KYS8	N-Term(iTRAQ8plex); S3(Phospho); S7(Phospho)	S(3): 100.0; S(7): 100.0	-0.299	0.0296
119	SPINTSPSSSPK	P91198	N-Term(iTRAQ8plex); S1(Phospho); S6(Phospho); K12(iTRAQ8plex)	S(1): 100.0; T(5): 0.0; S(6): 100.0; S(8): 0.0; S(9): 0.0; S(10): 0.0	-0.274	0.047204		119	SQEMSEEDEDDLR	I2HAF0	N-Term(iTRAQ8plex); S1(Phospho); M4(Oxidation); S5(Phospho)	S(1): 100.0; S(5): 100.0	-0.299	0.0182
120	SAEDIAR	H2KZB7	N-Term(iTRAQ8plex); S1(Phospho)	S(1): 100.0	-0.272	0.010663		120	TASPSPSAPVR	Q09254	N-Term(iTRAQ8plex); S3(Phospho); S5(Phospho)	T(1): 0.0; S(3): 100.0; S(5): 100.0; S(7): 0.0	-0.299	0.00446
121	SMSLDTPVSVAHV	Q95XP5	N-Term(iTRAQ8plex); M2(Oxidation); S3(Phospho)	S(1): 0.0; S(3): 100.0; T(6): 0.0; S(9): 0.0	-0.272	0.03496		121	AAATIGSESPVIQMR	Q8IU06	N-Term(iTRAQ8plex); S9(Phospho); M14(Oxidation)	T(4): 0.0; S(7): 0.0; S(9): 100.0	-0.298	0.00538
122	SPQHSPQPVQSYIVR	G5EFL5	N-Term(iTRAQ8plex); S1(Phospho)	S(1): 100.0; S(5): 0.0; S(11): 0.0; Y(12): 0.0	-0.272	0.040992		122	QAQESSDANLNER	Q21351	N-Term(iTRAQ8plex); S5(Phospho)	S(5): 99.3; S(6): 0.7	-0.298	0.0162
123	DGTFGSIYGK	Q9Y1J3	N-Term(iTRAQ8plex); S6(Phospho); K10(iTRAQ8plex)	T(3): 0.0; S(6): 100.0; Y(8): 0.0	-0.271	0.001975		123	VEEPQVEPEEDLGDAMSTQEK	Q95QF1	N-Term(iTRAQ8plex); M16(Oxidation); S17(Phospho); K21(iTRAQ8plex)	S(17): 98.6; T(18): 1.4	-0.297	0.0233
124	RQDTEEQHR	H2FLG7	N-Term(iTRAQ8plex); T4(Phospho)	T(4): 100.0	-0.27	0.014723		124	HSMNNPEMLQR	D5MCR3	N-Term(iTRAQ8plex); S2(Phospho); M3(Oxidation); M8(Oxidation)	S(2): 100.0	-0.294	0.0224
125	RPQSPSPER	H2KZS2	N-Term(iTRAQ8plex); S4(Phospho); S6(Phospho)	S(4): 100.0; S(6): 100.0	-0.269	0.031743		125	TANDFELSEAK	Q5WRT9	N-Term(iTRAQ8plex); T1(Phospho); K11(iTRAQ8plex)	T(1): 100.0; S(8): 0.0	-0.293	0.0432
126	SSNNLIDAITK	Q9XW63	N-Term(iTRAQ8plex); S2(Phospho); K11(iTRAQ8plex)	S(1): 0.5; S(2): 99.5; T(10): 0.0	-0.269	0.032734		126	EGEEPKQEVSFEDGQDTR	H2KYR1	N-Term(iTRAQ8plex); K6(iTRAQ8plex); S10(Phospho)	S(10): 100.0; T(17): 0.0	-0.292	0.0359
127	SESGGEEAK	K8ESP0	N-Term(iTRAQ8plex); S3(Phospho); K9(iTRAQ8plex)	S(1): 50.0; S(3): 50.0	-0.267	0.027977		127	IEESSDDEEEIEK	Q23319	N-Term(iTRAQ8plex); S5(Phospho); K13(iTRAQ8plex)	S(4): 50.0; S(5): 50.0	-0.292	0.0128
128	TSSVIFGSDPNLSK	G5EGP7	N-Term(iTRAQ8plex); S8(Phospho); K14(iTRAQ8plex)	T(1): 0.0; S(2): 0.0; S(3): 0.8; S(8): 99.2; S(13): 0.0	-0.267	0.023072		128	SLQEYVNEVQK	Q966P1	N-Term(iTRAQ8plex); S1(Phospho); K11(iTRAQ8plex)	S(1): 100.0; Y(5): 0.0	-0.291	0.036
129	AASVDQNPMTASPSVIR	Q9U225	N-Term(iTRAQ8plex); S3(Phospho)	S(3): 100.0; T(10): 0.0; S(12): 0.0; S(14): 0.0	-0.266	0.026188		129	SAEEQTPVVDASPAQEIVK	Q20684	N-Term(iTRAQ8plex); S12(Phospho); K19(iTRAQ8plex)	S(1): 0.0; T(6): 0.0; S(12): 100.0	-0.29	0.0498
130	AYTSEGEER	G5EGS5	N-Term(iTRAQ8plex); T3(Phospho); S4(Phospho)	Y(2): 1.0; T(3): 99.0; S(4): 100.0	-0.265	0.036226		130	RGSDVSYVR	H2L0C5	N-Term(iTRAQ8plex); S3(Phospho)	S(3): 100.0; S(6): 0.0; Y(7): 0.0	-0.289	0.0472
131	EAEMSAGR	O16697	N-Term(iTRAQ8plex); S5(Phospho)	S(5): 100.0	-0.265	0.014481		131	RGSEEGSQSR	Q95Q98	N-Term(iTRAQ8plex); S3(Phospho)	S(3): 100.0; S(7): 0.0; S(9): 0.0	-0.288	0.0372
132	EGSPLSVDK	Q22944	N-Term(iTRAQ8plex); S3(Phospho); K9(iTRAQ8plex)	S(3): 100.0; S(6): 0.0	-0.265	0.013751		132	RASEPASLELR	Q95Q36	N-Term(iTRAQ8plex); S3(Phospho)	S(3): 100.0; S(7): 0.0	-0.285	0.0171
133	GSPTPSSVTVDNAPSLPDR	O76387	N-Term(iTRAQ8plex); S2(Phospho)	S(2): 100.0; T(4): 0.0; S(6): 0.0; S(7): 0.0; T(9): 0.0; S(15): 0.0	-0.265	0.036388		133	SSITSRPSFNR	O02365	N-Term(iTRAQ8plex); S8(Phospho)	S(1): 0.0; S(2): 0.0; T(4): 0.0; S(5): 0.0; S(8): 100.0	-0.285	0.00107
134	RGSNAPFAK	Q23551	N-Term(iTRAQ8plex); S3(Phospho); K9(iTRAQ8plex)	S(3): 100.0	-0.265	0.024075		134	LANDCPHIVVGTPGR	Q18212	N-Term(iTRAQ8plex); C5(Carbamidomethyl); T12(Phospho)	T(12): 100.0	-0.28	0.0395
135	RHDSDDDEEDDM	G5EDA3	N-Term(iTRAQ8plex); S4(Phospho); M12(Oxidation)	S(4): 100.0	-0.265	0.037433		135	QIIAEPLSPSSVFDAR	O16583	N-Term(iTRAQ8plex); S8(Phospho)	S(8): 99.0; S(10): 1.0; S(11): 0.0	-0.28	0.0304
136	SASFGGLEVDR	G5EDI0	N-Term(iTRAQ8plex); S3(Phospho)	S(1): 0.0; S(3): 100.0	-0.265	0.003214		136	SDSFISQK	G4SLH0	N-Term(iTRAQ8plex); S3(Phospho); K8(iTRAQ8plex)	S(1): 99.2; S(3): 0.8; S(6): 0.0	-0.28	0.0379
137	SESWIQR	Q09482	N-Term(iTRAQ8plex); S3(Phospho)	S(1): 0.0; S(3): 100.0	-0.264	0.017641		137	FEDEDGESDNEDNEEK	Q18841	N-Term(iTRAQ8plex); S8(Phospho); K16(iTRAQ8plex)	S(8): 100.0	-0.279	0.0362
UP-regulated phosphopeptides								138	SDSVASDASLADVSK	G4SLH0	N-Term(iTRAQ8plex); S3(Phospho); S6(Phospho); K15(iTRAQ8plex)	S(1): 0.0; S(3): 100.0; S(6): 100.0; S(9): 0.0; S(14): 0.0	-0.278	0.0238
Number	Sequence	Protein Group Accessions	Modifications	phosphoRS Site Probabilities	Log2Foldchange	pvalue		139	EVSVTETR	Q65XX9	N-Term(iTRAQ8plex); S3(Phospho)	S(3): 100.0; T(5): 0.0; T(7): 0.0	-0.276	0.0219
1	SAAPAPEPKTPTNTPAEPAEQVQEITGK	Q20626	N-Term(iTRAQ8plex); K9(iTRAQ8plex); T10(Phospho); K28(iTRAQ8plex)	S(1): 0.0; T(10): 96.2; T(12): 1.9; T(14): 1.9; T(26): 0.0	0.271	0.047745		140	RTENSSESSGETVAPR	Q9U240	N-Term(iTRAQ8plex); S8(Phospho); S9(Phospho)	T(2): 0.0; S(5): 0.0; S(6): 0.0; S(8): 100.0; S(9): 100.0; T(12): 0.0	-0.275	0.0266
2	ISGSEPSPSPQPLTDDNVPEPQQR	Q22366	N-Term(iTRAQ8plex); S9(Phospho)	S(2): 0.0; S(4): 0.0; S(7): 50.0; S(9): 50.0; T(14): 0.0	0.279	0.049956		141	YVECELIDSSREGSPQER	Q9N4M4	N-Term(iTRAQ8plex); C4(Carbamidomethyl); S10(Phospho); S14(Phospho)	Y(1): 0.0; S(9): 50.4; S(10): 50.4; S(14): 99.2	-0.273	0.0491
3	TESYISAVSGNPVVPEHIMR	O45298	N-Term(iTRAQ8plex); S3(Phospho)	T(1): 1.4; S(3): 97.1; Y(4): 1.4; S(6): 0.0; S(9): 0.0	0.283	0.021383		142	NAGSENPGSSETSADQTANEPKPDK	Q18918	N-Term(iTRAQ8plex); S9(Phospho); K22(iTRAQ8plex); K25(iTRAQ8plex)	S(4): 49.4; S(9): 49.4; S(10): 1.1; T(12): 0.0; S(13): 0.0; T(17): 0.0	-0.27	0.0139
4	LDFSSQDEENDEDLTK	P34693	N-Term(iTRAQ8plex); S4(Phospho); T15(Phospho); K16(iTRAQ8plex)	S(4): 99.2; S(5): 0.8; T(15): 100.0	0.291	0.036298		143	VDEASGDSAQSSDQEDNDK	Q9N3S8	N-Term(iTRAQ8plex); S12(Phospho); K19(iTRAQ8plex)	S(5): 0.0; S(8): 0.0; S(11): 1.0; S(12): 99.0	-0.269	0.00325
5	SIPMEEDDSMDDADDEGNLK	O17602	N-Term(iTRAQ8plex); M4(Oxidation); S9(Phospho); M10(Oxidation); K20(iTRAQ8plex)	S(1): 0.0; S(9): 100.0	0.302	0.007119		144	HQEDDNVSVTSENDSVITSK	D4PH96	N-Term(iTRAQ8plex); S8(Phospho); K20(iTRAQ8plex)	S(8): 100.0; T(10): 0.0; S(11): 0.0; S(15): 0.0; T(18): 0.0; S(19): 0.0	-0.267	0.0311
6	NAPEPAPAENSDSDEE	Q9GSX9	N-Term(iTRAQ8plex); S11(Phospho); S13(Phospho)	S(11): 100.0; S(13): 100.0	0.309	0.029216		145	KESGTHVDTVVTTIDGQR	Q8I0P7	N-Term(iTRAQ8plex); K1(iTRAQ8plex); S3(Phospho)	S(3): 100.0; T(5): 0.0; T(9): 0.0; T(12): 0.0; T(13): 0.0	-0.267	0.0105
7	AVNPAATRSESDEEEEEGWSK	Q09482	N-Term(iTRAQ8plex); S9(Phospho); S11(Phospho); K21(iTRAQ8plex)	T(7): 66.7; S(9): 66.7; S(11): 66.7; S(20): 0.0	0.316	0.011963		146	SAAQSSVPPTPK	H2KZS2	N-Term(iTRAQ8plex); S6(Phospho); T10(Phospho); K12(iTRAQ8plex)	S(1): 0.0; S(5): 1.4; S(6): 98.6; T(10): 100.0	-0.266	0.0185
8	RDDDDGDVSMTGDDDDSRSGAAVK	H8ESF3	N-Term(iTRAQ8plex); M10(Oxidation); S17(Phospho); K24(iTRAQ8plex)	S(9): 0.0; T(11): 0.0; S(17): 50.0; S(19): 50.0	0.316	0.044632		147	DPMTSQGPDSDEDELQEMTNK	O44415	N-Term(iTRAQ8plex); M3(Oxidation); S10(Phospho); M18(Oxidation); K21(iTRAQ8plex)	T(4): 0.0; S(5): 0.0; S(10): 98.3; T(19): 1.7	-0.264	0.0205
9	REDSQTDEFVPDSLSSK	Q20932	N-Term(iTRAQ8plex); S4(Phospho); K17(iTRAQ8plex)	S(4): 100.0; T(6): 0.0; S(13): 0.0; S(15): 0.0; S(16): 0.0	0.334	0.0276		148	EKPVEKPEEPAVEEDSDGEGDEK	G5EGT7	N-Term(iTRAQ8plex); K2(iTRAQ8plex); K6(iTRAQ8plex); S16(Phospho); K23(iTRAQ8plex)	S(16): 100.0	-0.264	0.00919
10	EAAMSISEAAR	G5EGP4	N-Term(iTRAQ8plex); S5(Phospho)	S(5): 100.0; S(7): 0.0	0.336	0.045723		149	NDGEMPEGAKSTDDEDEK	O16637	N-Term(iTRAQ8plex); M5(Oxidation); K10(iTRAQ8plex); S11(Phospho); T12(Phospho); K18(iTRAQ8plex)	S(11): 100.0; T(12): 100.0	-0.264	0.0298
11	NRSETFVVQPDLPYPTVPGEAGASR	Q9XTC6	N-Term(iTRAQ8plex); T5(Phospho)	S(3): 50.0; T(5): 50.0; Y(14): 0.0; T(16): 0.0; S(24): 0.0	0.339	0.014277		150	SSDNIIDLEFR	G5EE32	N-Term(iTRAQ8plex); S1(Phospho)	S(1): 100.0; S(2): 0.0	-0.264	0.00309
12	RQLAVYNSLPTDDEK	Q10901	N-Term(iTRAQ8plex); S8(Phospho); K15(iTRAQ8plex)	Y(6): 0.0; S(8): 100.0; T(11): 0.0	0.34	0.022255		UP-regulated phosphopeptides
13	QRTLSSSMEEADRPR	O02485	N-Term(iTRAQ8plex); T3(Phospho); S5(Phospho); S7(Phospho); M8(Oxidation)	T(3): 100.0; S(5): 50.4; S(6): 50.4; S(7): 99.2	0.341	0.008419		Number	Sequence	Protein Group Accessions	Modifications	phosphoRS Site Probabilities	Log2Foldchange	pvalue
14	TGSVGESDQPK	Q17663	N-Term(iTRAQ8plex); S3(Phospho); K11(iTRAQ8plex)	T(1): 0.5; S(3): 99.5; S(7): 0.0	0.343	0.030402		1	EINSFDL	Q21430	N-Term(iTRAQ8plex); S4(Phospho)	S(4): 100.0	0.265	0.00822
15	QHGYIPVAAK	Q93636	N-Term(iTRAQ8plex); Y4(Phospho); K10(iTRAQ8plex)	Y(4): 100.0	0.345	0.008574		2	AESISSASESSEDSESVAILK	Q7YZT6	N-Term(iTRAQ8plex); S8(Phospho); K21(iTRAQ8plex)	S(3): 0.0; S(5): 0.0; S(6): 0.0; S(8): 100.0; S(10): 0.0; S(11): 0.0; S(14): 0.0; S(16): 0.0	0.266	0.0332
16	ELSVEDSDEDDEPVRR	P48996	N-Term(iTRAQ8plex); S3(Phospho); S7(Phospho)	S(3): 100.0; S(7): 100.0	0.35	0.004008		3	SRSADYLMDR	H2KYC4	N-Term(iTRAQ8plex); S3(Phospho)	S(1): 0.0; S(3): 100.0; Y(6): 0.0	0.266	0.0422
17	RQSAPCISTIASSTSLK	Q8I4F0	N-Term(iTRAQ8plex); S3(Phospho); C6(Carbamidomethyl); K17(iTRAQ8plex)	S(3): 100.0; S(8): 0.0; T(9): 0.0; S(12): 0.0; S(13): 0.0; T(14): 0.0; S(15): 0.0	0.35	0.030467		4	DLEASEASEEVK	G5EDA7	N-Term(iTRAQ8plex); S5(Phospho); S8(Phospho); K12(iTRAQ8plex)	S(5): 100.0; S(8): 100.0	0.268	0.0255
18	AISPAVSEISR	Q23243	N-Term(iTRAQ8plex); S3(Phospho); S7(Phospho)	S(3): 100.0; S(7): 100.0; S(10): 0.0	0.361	0.001397		5	GASQSSIGSSGGGAER	Q9NHC3	N-Term(iTRAQ8plex); S5(Phospho); S6(Phospho); S9(Phospho)	S(3): 50.0; S(5): 50.0; S(6): 100.0; S(9): 98.2; S(10): 1.8	0.268	0.0255
19	EAAMSISEAAR	G5EGP4	N-Term(iTRAQ8plex); M4(Oxidation); S5(Phospho)	S(5): 100.0; S(7): 0.0	0.379	0.010917		6	NPYIPTPDYTLK	Q22166	N-Term(iTRAQ8plex); T10(Phospho); K12(iTRAQ8plex)	Y(3): 0.0; T(6): 0.0; Y(9): 0.8; T(10): 99.2	0.268	0.015
20	TEETQAEATEEK	Q10020	N-Term(iTRAQ8plex); T4(Phospho); K12(iTRAQ8plex)	T(1): 0.0; T(4): 100.0; T(9): 0.0	0.381	0.01608		7	KNSESSTTATSTVAK	P90790	N-Term(iTRAQ8plex); K1(iTRAQ8plex); S3(Phospho); K15(iTRAQ8plex)	S(3): 100.0; S(5): 0.0; S(6): 0.0; T(7): 0.0; T(8): 0.0; T(10): 0.0; S(11): 0.0; T(12): 0.0	0.269	0.0231
21	EYSECESDSENTVNQNVR	G5EDA3	N-Term(iTRAQ8plex); C5(Carbamidomethyl); S7(Phospho)	Y(2): 0.0; S(3): 0.0; S(7): 100.0; S(9): 0.0; T(12): 0.0	0.433	0.02241		8	ASPLGPERPESPSGSPLPR	Q17490	N-Term(iTRAQ8plex); S11(Phospho); S15(Phospho)	S(2): 0.0; S(11): 100.0; S(13): 0.1; S(15): 100.0	0.27	0.00667
22	DREETMSVRSEDNSLASPR	H2KYN6	N-Term(iTRAQ8plex); T5(Phospho); M6(Oxidation); S10(Phospho); S17(Phospho)	T(5): 99.9; S(7): 0.1; S(10): 99.9; S(14): 0.1; S(17): 100.0	0.471	0.024592		9	ATSEVVSK	Q18508	N-Term(iTRAQ8plex); S3(Phospho); K8(iTRAQ8plex)	T(2): 0.0; S(3): 100.0; S(7): 0.0	0.271	0.028
23	VETPQQYLSK	Q93896	N-Term(iTRAQ8plex); T3(Phospho); S9(Phospho); K10(iTRAQ8plex)	T(3): 100.0; Y(7): 0.0; S(9): 100.0	0.481	0.0167		10	DEGSDNRGSGR	D0PV95	N-Term(iTRAQ8plex); S9(Phospho)	S(4): 0.0; S(9): 100.0	0.272	0.0209
24	QGSGGGSSGSSSGSQQQGAAGAPQPVLGVR	H1ZUV8	N-Term(iTRAQ8plex); S3(Phospho)	S(3): 100.0; S(7): 0.0; S(8): 0.0; S(10): 0.0; S(11): 0.0; S(12): 0.0; S(14): 0.0	0.491	0.024369		11	EVITGESLSDASSSAK	Q18447	N-Term(iTRAQ8plex); S9(Phospho); S12(Phospho); K16(iTRAQ8plex)	T(4): 0.0; S(7): 0.0; S(9): 100.0; S(12): 98.5; S(13): 1.5; S(14): 0.0	0.273	0.0187
25	DLDESDDMTENEDHDEMANEDDGIPSNEK	Q7YZT6	N-Term(iTRAQ8plex); S5(Phospho); M8(Oxidation); T9(Phospho); M17(Oxidation); K29(iTRAQ8plex)	S(5): 100.0; T(9): 100.0; S(26): 0.0	0.596	0.020632		12	LLLQVQDASK	O45865	N-Term(iTRAQ8plex); S9(Phospho); K10(iTRAQ8plex)	S(9): 100.0	0.273	0.043
26	RQGTNESEGDIEDMRF	Q18945	N-Term(iTRAQ8plex); T4(Phospho); S7(Phospho); M14(Oxidation)	T(4): 100.0; S(7): 100.0	0.623	0.048977		13	QNTLNPGHR	Q9Y0A1	N-Term(iTRAQ8plex); T3(Phospho)	T(3): 100.0	0.274	0.0291
27	KEEENDTVEESSDDEEIEEEK	Q20720	N-Term(iTRAQ8plex); K1(iTRAQ8plex); S11(Phospho); S12(Phospho); K21(iTRAQ8plex)	T(7): 0.0; S(11): 100.0; S(12): 100.0	0.635	0.032415		14	RAASADCDEPEAK	O01615	N-Term(iTRAQ8plex); S4(Phospho); C7(Carbamidomethyl); K13(iTRAQ8plex)	S(4): 100.0	0.275	0.0284
28	QVVSSSAPTSSIDIEK	H2KZZ2	N-Term(iTRAQ8plex); S6(Phospho); K16(iTRAQ8plex)	S(4): 0.0; S(5): 0.0; S(6): 100.0; T(9): 0.0; S(10): 0.0; S(11): 0.0	0.654	0.000209		15	GSVQSAVPVVGPSVTCQSR	Q8MXS2	N-Term(iTRAQ8plex); S2(Phospho); C16(Carbamidomethyl)	S(2): 100.0; S(5): 0.0; S(13): 0.0; T(15): 0.0; S(18): 0.0	0.276	0.0495
29	SQFDAQPENVNISEESEGRDSEK	Q8MQ42	N-Term(iTRAQ8plex); S13(Phospho); S16(Phospho); S21(Phospho); K23(iTRAQ8plex)	S(1): 0.0; S(13): 100.0; S(16): 100.0; S(21): 100.0	0.7	0.041471		16	QVSSIAASVER	I2HAA0	N-Term(iTRAQ8plex); S3(Phospho)	S(3): 100.0; S(4): 0.0; S(8): 0.0	0.277	0.00458
30	GLQGPDNGDSSDEEADGGREADAAEAR	G5ED21	N-Term(iTRAQ8plex); S10(Phospho); S11(Phospho)	S(10): 100.0; S(11): 100.0	0.713	0.011911		17	GSELETSASFR	G4SF97	N-Term(iTRAQ8plex); S9(Phospho)	S(2): 0.0; T(6): 0.0; S(7): 0.0; S(9): 100.0	0.278	0.000486
31	YQGPPPPQQQQQQQPQQQQFSGEQSRPQSHPNSQPTTPGPR	D4PH96	N-Term(iTRAQ8plex); T37(Phospho)	Y(1): 0.0; S(21): 0.0; S(25): 0.0; S(29): 0.0; S(33): 0.1; T(36): 2.9; T(37): 97.0	0.746	0.02678		18	MDEDVANESIR	O01820	N-Term(iTRAQ8plex); M1(Oxidation); S9(Phospho)	S(9): 100.0	0.278	0.00873
								19	AGGEADSEDEADR	P49595	N-Term(iTRAQ8plex); S7(Phospho)	S(7): 100.0	0.281	0.0275
								20	FIESSSQ	G5EBN9	N-Term(iTRAQ8plex); S4(Phospho)	S(4): 99.2; S(5): 0.8; S(6): 0.0	0.281	0.0241
								21	ATPAATPAATATPAATATPAATGTPK	H2KZS2	N-Term(iTRAQ8plex); T24(Phospho); K26(iTRAQ8plex)	T(2): 0.0; T(6): 0.0; T(10): 0.0; T(12): 0.0; T(16): 0.0; T(18): 0.0; T(22): 0.0; T(24): 100.0	0.282	0.0489
								22	DEDGEISDK	O01524	N-Term(iTRAQ8plex); S7(Phospho); K9(iTRAQ8plex)	S(7): 100.0	0.283	0.018
								23	ISGSEPSPSPQPLTDDNVPEPQQR	Q22366	N-Term(iTRAQ8plex); S9(Phospho)	S(2): 0.0; S(4): 0.0; S(7): 50.0; S(9): 50.0; T(14): 0.0	0.283	0.0488
								24	RNQSDDDDEK	Q21827	N-Term(iTRAQ8plex); S4(Phospho); K10(iTRAQ8plex)	S(4): 100.0	0.283	0.0128
								25	AASADCDEPEAK	O01615	N-Term(iTRAQ8plex); S3(Phospho); C6(Carbamidomethyl); K12(iTRAQ8plex)	S(3): 100.0	0.285	0.00983
								26	RPSNNVYDSDNGSMVR	A4UVK2	N-Term(iTRAQ8plex); S9(Phospho); S13(Phospho)	S(3): 0.0; Y(7): 0.0; S(9): 100.0; S(13): 100.0	0.285	0.038
								27	GNDSSAEVTK	Q18093	N-Term(iTRAQ8plex); S4(Phospho); K10(iTRAQ8plex)	S(4): 99.5; S(5): 0.5; T(9): 0.0	0.287	0.00159
								28	GTTGYGSDNNAYDTVRSR	Q9UB28	N-Term(iTRAQ8plex); S7(Phospho); S17(Phospho)	T(2): 0.0; T(3): 0.1; Y(5): 0.1; S(7): 99.9; Y(12): 0.0; T(14): 0.1; S(17): 99.9	0.287	0.0327
								29	QQSVGQQVR	Q86MI3	N-Term(iTRAQ8plex); S3(Phospho)	S(3): 100.0	0.287	0.00242
								30	RTDSEMSQEPSK	Q20626	N-Term(iTRAQ8plex); S4(Phospho); M6(Oxidation); S7(Phospho); K12(iTRAQ8plex)	T(2): 0.0; S(4): 100.0; S(7): 100.0; S(11): 0.0	0.287	0.0371
								31	KPGGTEETDGDEDEDNK	B9WRT3	N-Term(iTRAQ8plex); K1(iTRAQ8plex); T8(Phospho); K17(iTRAQ8plex)	T(5): 1.1; T(8): 98.9	0.29	0.0069
								32	SFEQSAEGEVR	Q9TW65	N-Term(iTRAQ8plex); S1(Phospho)	S(1): 100.0; S(5): 0.0	0.29	0.0114
								33	STSQDQSNSFR	Q94071	N-Term(iTRAQ8plex); S3(Phospho)	S(1): 0.4; T(2): 49.8; S(3): 49.8; S(7): 0.0; S(9): 0.0	0.29	0.0224
								34	TAAGDNSSGEVK	Q8WQ99	N-Term(iTRAQ8plex); S7(Phospho); S8(Phospho); K12(iTRAQ8plex)	T(1): 0.0; S(7): 100.0; S(8): 100.0	0.292	0.0275
								35	SSCDDGEHGDGDGGGGCK	G5ECZ8	N-Term(iTRAQ8plex); S2(Phospho); C3(Carbamidomethyl); C17(Carbamidomethyl); K18(iTRAQ8plex)	S(1): 50.0; S(2): 50.0	0.295	6.47e-05
								36	APSPLVTSER	Q21977	N-Term(iTRAQ8plex); S3(Phospho)	S(3): 100.0; T(7): 0.0; S(8): 0.0	0.296	0.0415
								37	SIQGTVTSGAEK	H2L003	N-Term(iTRAQ8plex); S1(Phospho); K12(iTRAQ8plex)	S(1): 100.0; T(5): 0.0; T(7): 0.0; S(8): 0.0	0.296	0.0116
								38	AAGSDHGSDQPLITNEEWSSTTAK	Q3HKC5	N-Term(iTRAQ8plex); S4(Phospho); S8(Phospho); K24(iTRAQ8plex)	S(4): 100.0; S(8): 100.0; T(14): 0.0; S(19): 0.0; S(20): 0.0; T(21): 0.0; T(22): 0.0	0.298	0.049
								39	GVDGDDGSDMIMEK	P34554	N-Term(iTRAQ8plex); S8(Phospho); K14(iTRAQ8plex)	S(8): 100.0	0.299	0.0133
								40	HNSISAGSPLNNDR	Q9U2T9	N-Term(iTRAQ8plex); S3(Phospho); S8(Phospho)	S(3): 100.0; S(5): 0.0; S(8): 100.0	0.3	0.0317
								41	RDSGEAAYGR	Q95QC9	N-Term(iTRAQ8plex); S3(Phospho)	S(3): 100.0; Y(8): 0.0	0.3	0.0439
								42	SQMSEVTESSR	Q966J8	N-Term(iTRAQ8plex); S1(Phospho)	S(1): 100.0; S(4): 0.0; T(7): 0.0; S(9): 0.0; S(10): 0.0	0.303	0.00657
								43	RPSASNDSNCR	Q19523	N-Term(iTRAQ8plex); S3(Phospho); C10(Carbamidomethyl)	S(3): 100.0; S(5): 0.0; S(8): 0.0	0.304	0.0367
								44	EAAHQSSSYLQTGGTLSR	Q9UB28	N-Term(iTRAQ8plex); S6(Phospho)	S(6): 100.0; S(7): 0.0; S(8): 0.0; Y(9): 0.0; T(12): 0.0; T(15): 0.0; S(17): 0.0	0.305	0.0168
								45	MNSGGSDAGSPK	G5EBY0	N-Term(iTRAQ8plex); S3(Phospho); S6(Phospho); S10(Phospho); K12(iTRAQ8plex)	S(3): 100.0; S(6): 100.0; S(10): 100.0	0.305	0.0239
								46	AVSTALR	G5EDU2	N-Term(iTRAQ8plex); S3(Phospho)	S(3): 99.3; T(4): 0.7	0.306	8.7e-05
								47	RHESEVEMEDIEIDGTK	G5EEY5	N-Term(iTRAQ8plex); S4(Phospho); M8(Oxidation); K17(iTRAQ8plex)	S(4): 100.0; T(16): 0.0	0.306	0.00941
								48	SPTEHER	G5EG02	N-Term(iTRAQ8plex); S1(Phospho)	S(1): 100.0; T(3): 0.0	0.306	0.00186
								49	ANSESIDDDSK	Q18508	N-Term(iTRAQ8plex); S3(Phospho); K11(iTRAQ8plex)	S(3): 100.0; S(5): 0.0; S(10): 0.0	0.308	0.00414
								50	SEFSPPNTDTSDNSTSSEFDK	H2L008	N-Term(iTRAQ8plex); S4(Phospho); K21(iTRAQ8plex)	S(1): 0.0; S(4): 100.0; T(8): 0.0; T(10): 0.0; S(11): 0.0; S(14): 0.0; T(15): 0.0; S(16): 0.0; S(17): 0.0	0.308	0.0232
								51	FEQSQLSPSIPQHQPVGQYHQQK	A5Z2V1	N-Term(iTRAQ8plex); S7(Phospho); K23(iTRAQ8plex)	S(4): 0.0; S(7): 98.9; S(9): 1.1; Y(19): 0.0	0.309	0.00114
								52	RTECSVEIR	P91276	N-Term(iTRAQ8plex); C4(Carbamidomethyl); S5(Phospho)	T(2): 0.0; S(5): 100.0	0.309	0.0154
								53	SIVDAVSK	Q93896	N-Term(iTRAQ8plex); S1(Phospho); K8(iTRAQ8plex)	S(1): 100.0; S(7): 0.0	0.309	0.0274
								54	EESPAADHSHDPK	E5QCE7	N-Term(iTRAQ8plex); S3(Phospho); K13(iTRAQ8plex)	S(3): 100.0; S(9): 0.0	0.31	0.00073
								55	FVTGDEEDGSK	O45669	N-Term(iTRAQ8plex); S10(Phospho); K11(iTRAQ8plex)	T(3): 0.0; S(10): 100.0	0.311	0.0429
								56	FYSQTTVASTK	O62055	N-Term(iTRAQ8plex); S3(Phospho); S9(Phospho); K11(iTRAQ8plex)	Y(2): 0.8; S(3): 98.4; T(5): 0.8; T(6): 0.0; S(9): 99.2; T(10): 0.8	0.311	0.0217
								57	LDFSSQDEENDEDLTK	P34693	N-Term(iTRAQ8plex); S4(Phospho); T15(Phospho); K16(iTRAQ8plex)	S(4): 99.2; S(5): 0.8; T(15): 100.0	0.313	0.0393
								58	HENTVVR	G5EDZ5	N-Term(iTRAQ8plex); T4(Phospho)	T(4): 100.0	0.314	0.0027
								59	NVSDTSQISR	G5ECQ3	N-Term(iTRAQ8plex); S3(Phospho)	S(3): 100.0; T(5): 0.0; S(6): 0.0; S(9): 0.0	0.314	0.0153
								60	STNDPAYNSR	B6VQ41	N-Term(iTRAQ8plex); S1(Phospho)	S(1): 100.0; T(2): 0.0; Y(7): 0.0; S(9): 0.0	0.314	0.00514
								61	RNSGAIEETADGESSAQSAAEK	Q01630	N-Term(iTRAQ8plex); S3(Phospho); K22(iTRAQ8plex)	S(3): 100.0; T(9): 0.0; S(14): 0.0; S(15): 0.0; S(18): 0.0	0.318	0.0291
								62	KPVMASVPTTSGSAR	Q20947	K1(iTRAQ8plex); N-Term(iTRAQ8plex); M4(Oxidation); S13(Phospho)	S(6): 0.0; T(9): 0.5; T(10): 0.5; S(11): 49.5; S(13): 49.5	0.319	0.00117
								63	SLEDEEPEPITMSDAR	Q9NAH3	N-Term(iTRAQ8plex); S1(Phospho)	S(1): 100.0; T(11): 0.0; S(13): 0.0	0.321	0.0232
								64	SSSTDEEDNDAVSK	Q9U275	N-Term(iTRAQ8plex); S2(Phospho); S3(Phospho); K14(iTRAQ8plex)	S(1): 50.3; S(2): 50.3; S(3): 98.3; T(4): 1.1; S(13): 0.0	0.323	0.0207
								65	YEHEDDEDAAQETSTSGMGER	G5EE62	N-Term(iTRAQ8plex); T15(Phospho); M18(Oxidation)	Y(1): 0.0; T(13): 0.0; S(14): 1.2; T(15): 97.5; S(16): 1.2	0.323	0.0118
								66	SQSVVSQIR	I2HAA6	N-Term(iTRAQ8plex); S3(Phospho)	S(1): 0.0; S(3): 100.0; S(6): 0.0	0.325	0.00198
								67	VVDAQSSPADSQSEELR	Q1XFY2	N-Term(iTRAQ8plex); S6(Phospho); S7(Phospho)	S(6): 100.0; S(7): 98.8; S(11): 1.2; S(13): 0.0	0.325	0.0216
								68	SNSNTSTNTR	Q93840	N-Term(iTRAQ8plex); S3(Phospho)	S(1): 0.0; S(3): 100.0; T(5): 0.0; S(6): 0.0; T(7): 0.0; T(9): 0.0	0.326	0.00503
								69	TLSEHSNLSHSQSSESD	Q09474	N-Term(iTRAQ8plex); S3(Phospho)	T(1): 1.3; S(3): 98.7; S(6): 0.0; S(9): 0.0; S(11): 0.0; S(13): 0.0; S(14): 0.0; S(16): 0.0	0.326	0.0346
								70	RVSSAHEEAPVADAEEDAPLTK	Q10020	N-Term(iTRAQ8plex); S3(Phospho); K22(iTRAQ8plex)	S(3): 50.0; S(4): 50.0; T(21): 0.0	0.327	0.0275
								71	SSASHHSESEVK	Q9NEN6	N-Term(iTRAQ8plex); S2(Phospho); S4(Phospho); S7(Phospho); K12(iTRAQ8plex)	S(1): 50.0; S(2): 50.0; S(4): 100.0; S(7): 100.0; S(9): 0.0	0.327	0.0198
								72	DEESGDESFEK	Q21298	N-Term(iTRAQ8plex); S4(Phospho); S8(Phospho); K11(iTRAQ8plex)	S(4): 100.0; S(8): 100.0	0.328	0.0465
								73	ASTLSIPR	H2L0E6	N-Term(iTRAQ8plex); S5(Phospho)	S(2): 0.0; T(3): 0.0; S(5): 100.0	0.329	0.00984
								74	DAIQFPSNRSPALVSFK	O62328	N-Term(iTRAQ8plex); S10(Phospho); K17(iTRAQ8plex)	S(7): 50.0; S(10): 50.0; S(15): 0.0	0.329	0.00709
								75	ESTEQLPSKDSLDSPSGSTSR	Q65XX9	N-Term(iTRAQ8plex); S8(Phospho); K9(iTRAQ8plex)	S(2): 0.0; T(3): 0.0; S(8): 0.0; S(11): 100.0; S(14): 0.0; S(16): 0.0; S(18): 0.0; T(19): 0.0; S(20): 0.0	0.329	0.0125
								76	SMSQSSGVQK	O17328	N-Term(iTRAQ8plex); S6(Phospho); K10(iTRAQ8plex)	S(1): 0.0; S(3): 0.0; S(5): 0.0; S(6): 100.0	0.33	0.0371
								77	ETSGSVR	Q20576	N-Term(iTRAQ8plex); S5(Phospho)	T(2): 0.0; S(3): 0.0; S(5): 100.0	0.331	0.00801
								78	GDSEDGDVTLTK	Q23658	N-Term(iTRAQ8plex); S3(Phospho); K12(iTRAQ8plex)	S(3): 100.0; T(9): 0.0; T(11): 0.0	0.331	0.0264
								79	HITSVDSK	B3WFV9	N-Term(iTRAQ8plex); S7(Phospho); K8(iTRAQ8plex)	T(3): 0.0; S(4): 0.0; S(7): 100.0	0.331	0.00942
								80	SSSHCDVDMSK	Q8I4E4	N-Term(iTRAQ8plex); S2(Phospho); S3(Phospho); C5(Carbamidomethyl); K11(iTRAQ8plex)	S(1): 1.8; S(2): 99.1; S(3): 99.1; S(10): 0.0	0.333	0.000322
								81	TEPTWSVAE	Q19344	N-Term(iTRAQ8plex); S6(Phospho)	T(1): 0.0; T(4): 0.0; S(6): 100.0	0.336	0.0488
								82	ENSVDNQPDR	Q95XV8	N-Term(iTRAQ8plex); S3(Phospho)	S(3): 100.0	0.337	0.0129
								83	EVITGESLSDASSSAK	Q18447	N-Term(iTRAQ8plex); S9(Phospho); K16(iTRAQ8plex)	T(4): 0.0; S(7): 0.9; S(9): 99.1; S(12): 0.0; S(13): 0.0; S(14): 0.0	0.337	0.044
								84	EYSECESDSENTVNQNVR	G5EDA3	N-Term(iTRAQ8plex); C5(Carbamidomethyl); S7(Phospho)	Y(2): 0.0; S(3): 0.0; S(7): 100.0; S(9): 0.0; T(12): 0.0	0.337	0.00828
								85	AEDEAAHVVPVSEEK	Q9N533	N-Term(iTRAQ8plex); S12(Phospho); K15(iTRAQ8plex)	S(12): 100.0	0.338	0.00116
								86	SLSLEDENDR	H2L0I2	N-Term(iTRAQ8plex); S1(Phospho)	S(1): 100.0; S(3): 0.0	0.338	0.0202
								87	RDSDTIAIGNR	P91044	N-Term(iTRAQ8plex); S3(Phospho)	S(3): 100.0; T(5): 0.0	0.34	0.00227
								88	SAVASPAPPQTPVGPSAPIFLK	A7DT48	N-Term(iTRAQ8plex); S5(Phospho); T11(Phospho); K22(iTRAQ8plex)	S(1): 0.0; S(5): 100.0; T(11): 100.0; S(16): 0.0	0.34	0.0439
								89	FVDNEGETSK	G5EE74	N-Term(iTRAQ8plex); S9(Phospho); K10(iTRAQ8plex)	T(8): 0.7; S(9): 99.3	0.341	0.00748
								90	QSLDSDPGDFEK	Q22015	N-Term(iTRAQ8plex); S2(Phospho); S5(Phospho); K12(iTRAQ8plex)	S(2): 100.0; S(5): 100.0	0.341	0.00673
								91	SPVVDQGDPSK	Q9BLA0	N-Term(iTRAQ8plex); S1(Phospho); K11(iTRAQ8plex)	S(1): 100.0; S(10): 0.0	0.341	0.0174
								92	SFTSPQPDY	Q93636	N-Term(iTRAQ8plex); T3(Phospho); S4(Phospho)	S(1): 1.1; T(3): 99.0; S(4): 100.0; Y(9): 0.0	0.342	0.0136
								93	RASLIYSK	Q9Y0A1	N-Term(iTRAQ8plex); S3(Phospho); K8(iTRAQ8plex)	S(3): 100.0; Y(6): 0.0; S(7): 0.0	0.344	0.0329
								94	VSSAHEEAPVADAEEDAPLTK	Q10020	N-Term(iTRAQ8plex); S2(Phospho); K21(iTRAQ8plex)	S(2): 50.0; S(3): 50.0; T(20): 0.0	0.345	0.0281
								95	LTSNPASIPTSSSSSAISAAAIQK	Q27395	N-Term(iTRAQ8plex); S11(Phospho); K24(iTRAQ8plex)	T(2): 0.0; S(3): 0.0; S(7): 24.6; T(10): 24.6; S(11): 24.6; S(12): 24.6; S(13): 0.6; S(14): 0.6; S(15): 0.6; S(18): 0.0	0.346	0.00881
								96	QHGYIPVAAK	Q93636	N-Term(iTRAQ8plex); Y4(Phospho); K10(iTRAQ8plex)	Y(4): 100.0	0.346	0.000148
								97	RNSEPMQDNEK	Q09994	N-Term(iTRAQ8plex); S3(Phospho); M6(Oxidation); K11(iTRAQ8plex)	S(3): 100.0	0.346	0.0391
								98	EAAMSISEAAR	G5EGP4	N-Term(iTRAQ8plex); M4(Oxidation); S5(Phospho)	S(5): 100.0; S(7): 0.0	0.349	0.0265
								99	SIDGAHALSK	Q7YZG7	N-Term(iTRAQ8plex); S1(Phospho); K10(iTRAQ8plex)	S(1): 100.0; S(9): 0.0	0.349	0.00797
								100	GVRFSDDEDSK	H2KZC2	N-Term(iTRAQ8plex); S5(Phospho); K11(iTRAQ8plex)	S(5): 100.0; S(10): 0.0	0.352	0.0035
								101	SFNEEEFR	Q09285	N-Term(iTRAQ8plex); S1(Phospho)	S(1): 100.0	0.352	0.0352
								102	AASVDQNPMTASPSVIR	Q9U225	N-Term(iTRAQ8plex); S3(Phospho); M9(Oxidation)	S(3): 100.0; T(10): 0.0; S(12): 0.0; S(14): 0.0	0.357	0.00175
								103	NVGGSLLPMASNSVQK	Q09293	N-Term(iTRAQ8plex); S13(Phospho); K16(iTRAQ8plex)	S(5): 0.0; S(11): 0.0; S(13): 100.0	0.357	0.00335
								104	SIGSCPSETDVDR	K8F7X2	S1(Phospho); N-Term(iTRAQ8plex); S4(Phospho); C5(Carbamidomethyl); S7(Phospho)	S(1): 100.0; S(4): 100.0; S(7): 100.0; T(9): 0.0	0.357	0.00311
								105	GDGHLTEDEQK	Q9U2G0	N-Term(iTRAQ8plex); T6(Phospho); K11(iTRAQ8plex)	T(6): 100.0	0.359	0.0203
								106	EPSQEPSTNTSSK	O01905	N-Term(iTRAQ8plex); S3(Phospho); K13(iTRAQ8plex)	S(3): 100.0; S(7): 0.0; T(8): 0.0; T(10): 0.0; S(11): 0.0; S(12): 0.0	0.364	0.0317
								107	RSSMSAGSESGGR	H2L0A8	N-Term(iTRAQ8plex); S2(Phospho)	S(2): 99.1; S(3): 0.9; S(5): 0.0; S(8): 0.0; S(10): 0.0	0.364	0.0288
								108	SSSTTTSSR	O62203	N-Term(iTRAQ8plex); S3(Phospho)	S(1): 0.0; S(2): 0.0; S(3): 100.0; T(4): 0.0; T(5): 0.0; T(6): 0.0; S(7): 0.0; S(8): 0.0	0.364	0.0361
								109	SNSQFTNPLSFR	H2FLG5	N-Term(iTRAQ8plex); S1(Phospho)	S(1): 100.0; S(3): 0.0; T(6): 0.0; S(10): 0.0	0.367	0.0228
								110	EGSETPCVSLSEK	G5EC32	N-Term(iTRAQ8plex); S3(Phospho); C7(Carbamidomethyl); K13(iTRAQ8plex)	S(3): 100.0; T(5): 0.0; S(9): 0.0; S(11): 0.0	0.368	0.00413
								111	HASPVATLEK	G5EEG8	N-Term(iTRAQ8plex); S3(Phospho); T7(Phospho); K10(iTRAQ8plex)	S(3): 100.0; T(7): 100.0	0.368	0.0107
								112	TIDSGADSEFTTAATIPR	Q10010	N-Term(iTRAQ8plex); S4(Phospho)	T(1): 0.0; S(4): 100.0; S(8): 0.0; T(11): 0.0; T(12): 0.0; T(15): 0.0	0.371	0.0142
								113	VMEASSDSELDDAK	G4SLH0	N-Term(iTRAQ8plex); S6(Phospho); K14(iTRAQ8plex)	S(5): 0.8; S(6): 98.4; S(8): 0.8	0.372	0.0162
								114	RSTSQNSNTDK	Q21531	N-Term(iTRAQ8plex); S2(Phospho); S4(Phospho); S7(Phospho); K11(iTRAQ8plex)	S(2): 99.4; T(3): 50.3; S(4): 50.3; S(7): 100.0; T(9): 0.0	0.373	0.0182
								115	SAAEELK	O01761	N-Term(iTRAQ8plex); S1(Phospho); K7(iTRAQ8plex)	S(1): 100.0	0.376	0.00309
								116	SAIPEEAADLDNTTSEK	O01820	N-Term(iTRAQ8plex); T13(Phospho); K17(iTRAQ8plex)	S(1): 0.0; T(13): 97.3; T(14): 1.4; S(15): 1.4	0.38	0.00509
								117	VVDAQSSPADSQSEELRR	Q1XFY2	N-Term(iTRAQ8plex); S7(Phospho); S11(Phospho)	S(6): 50.0; S(7): 50.0; S(11): 99.9; S(13): 0.1	0.381	0.0211
								118	FIDDQSDVTVK	B1Q236	N-Term(iTRAQ8plex); S6(Phospho); K11(iTRAQ8plex)	S(6): 100.0; T(9): 0.0	0.386	0.00596
								119	DQTSVEMHDIPK	Q8MPW0	N-Term(iTRAQ8plex); S4(Phospho); K12(iTRAQ8plex)	T(3): 50.0; S(4): 50.0	0.39	0.0155
								120	SVSPNPHPDVPAVTVGALSAPADK	Q17636	N-Term(iTRAQ8plex); S1(Phospho); S3(Phospho); K24(iTRAQ8plex)	S(1): 100.0; S(3): 100.0; T(14): 0.0; S(19): 0.0	0.39	0.0222
								121	SMSIVGTSELSAR	A3QM97	N-Term(iTRAQ8plex); S3(Phospho)	S(1): 0.0; S(3): 100.0; T(7): 0.0; S(8): 0.0; S(11): 0.0	0.396	0.019
								122	WASNLSLNK	G5ECW0	N-Term(iTRAQ8plex); S3(Phospho); S6(Phospho); K9(iTRAQ8plex)	S(3): 100.0; S(6): 100.0	0.398	0.0355
								123	HLDDTSP	C6KRG5	N-Term(iTRAQ8plex); T5(Phospho)	T(5): 99.4; S(6): 0.6	0.399	0.0448
								124	LTSPVVSPSSMAATSSALK	Q19723	N-Term(iTRAQ8plex); S3(Phospho); K19(iTRAQ8plex)	T(2): 1.9; S(3): 98.1; S(7): 0.0; S(9): 0.0; S(10): 0.0; T(14): 0.0; S(15): 0.0; S(16): 0.0	0.401	0.0194
								125	LSVDEDEDEDEK	Q21938	N-Term(iTRAQ8plex); S2(Phospho); K12(iTRAQ8plex)	S(2): 100.0	0.402	0.00317
								126	SVEETPEK	Q09285	N-Term(iTRAQ8plex); S1(Phospho); K8(iTRAQ8plex)	S(1): 100.0; T(5): 0.0	0.403	0.0131
								127	TPLTTSATNSPR	Q93616	N-Term(iTRAQ8plex); S6(Phospho)	T(1): 0.0; T(4): 0.0; T(5): 1.1; S(6): 98.9; T(8): 0.0; S(10): 0.0	0.406	0.00265
								128	VVVTSDTVIPEAPSPIPPPAQFEEVR	F5GUH2	N-Term(iTRAQ8plex); S14(Phospho)	T(4): 0.0; S(5): 0.0; T(7): 0.0; S(14): 100.0	0.41	0.0399
								129	ISIASNNLESPSQER	Q22566	N-Term(iTRAQ8plex); S10(Phospho)	S(2): 0.0; S(5): 0.0; S(10): 99.2; S(12): 0.8	0.415	0.0192
								130	AVDDSSDESAR	P46012	N-Term(iTRAQ8plex); S5(Phospho)	S(5): 99.2; S(6): 0.8; S(9): 0.0	0.416	0.00186
								131	ARTQSPIPLCER	Q22715	N-Term(iTRAQ8plex); T3(Phospho); S5(Phospho); C10(Carbamidomethyl)	T(3): 100.0; S(5): 100.0	0.417	0.0373
								132	ALENDSDEDVGDDGK	O01900	N-Term(iTRAQ8plex); S6(Phospho); K15(iTRAQ8plex)	S(6): 100.0	0.42	0.0201
								133	LEQEDEEEYSV	H1UBJ5	N-Term(iTRAQ8plex); S10(Phospho)	Y(9): 0.7; S(10): 99.3	0.421	0.00826
								134	SLTTISEEPDK	Q9BI47	N-Term(iTRAQ8plex); S6(Phospho); K11(iTRAQ8plex)	S(1): 0.0; T(3): 0.0; T(4): 0.0; S(6): 100.0	0.425	0.00424
								135	ANEVVDRASANSTPWR	G5EDA8	N-Term(iTRAQ8plex); S9(Phospho)	S(9): 100.0; S(12): 0.0; T(13): 0.0	0.427	0.0252
								136	SPTTVPTDLLDQEVH	O61906	N-Term(iTRAQ8plex); S1(Phospho)	S(1): 100.0; T(3): 0.0; T(4): 0.0; T(7): 0.0	0.434	0.0263
								137	SFSLDNTLENK	Q19833	N-Term(iTRAQ8plex); S3(Phospho); K11(iTRAQ8plex)	S(1): 0.6; S(3): 99.4; T(7): 0.0	0.435	0.00203
								138	DHHYVPDTLKK	Q93636	N-Term(iTRAQ8plex); T8(Phospho); K10(iTRAQ8plex); K11(iTRAQ8plex)	Y(4): 0.0; T(8): 100.0	0.439	0.034
								139	EREDTVDESK	G5EDE4	N-Term(iTRAQ8plex); T5(Phospho); K10(iTRAQ8plex)	T(5): 100.0; S(9): 0.0	0.441	0.0137
								140	SSTIGSITNGPVIDEK	P34712	N-Term(iTRAQ8plex); S2(Phospho); S6(Phospho); K16(iTRAQ8plex)	S(1): 0.6; S(2): 49.7; T(3): 49.7; S(6): 100.0; T(8): 0.0	0.446	0.00449
								141	RHSVPDDVR	Q1XFY2	N-Term(iTRAQ8plex); S3(Phospho)	S(3): 100.0	0.458	0.03
								142	SSTIGSITNGPVIDEK	P34712	N-Term(iTRAQ8plex); S6(Phospho); K16(iTRAQ8plex)	S(1): 0.0; S(2): 0.0; T(3): 0.0; S(6): 100.0; T(8): 0.0	0.459	0.0455
								143	GVDLVSSR	Q7JKP6	N-Term(iTRAQ8plex); S7(Phospho)	S(6): 0.9; S(7): 99.1	0.463	0.0086
								144	GYSESRSESVSSK	Q21219	N-Term(iTRAQ8plex); S7(Phospho); S9(Phospho); S11(Phospho); K13(iTRAQ8plex)	Y(2): 0.0; S(3): 0.8; S(5): 49.6; S(7): 49.6; S(9): 98.4; S(11): 3.3; S(12): 98.4	0.463	0.0152
								145	QSSLVNTFR	Q9XWG9	N-Term(iTRAQ8plex); S3(Phospho); T7(Phospho)	S(2): 50.0; S(3): 50.0; T(7): 100.0	0.469	0.00042
								146	KESDQNLADSLR	K8F7X2	K1(iTRAQ8plex); N-Term(iTRAQ8plex); S3(Phospho); S10(Phospho)	S(3): 100.0; S(10): 100.0	0.472	0.00199
								147	REDSQTDEFVPDSLSSK	Q20932	N-Term(iTRAQ8plex); S4(Phospho); K17(iTRAQ8plex)	S(4): 100.0; T(6): 0.0; S(13): 0.0; S(15): 0.0; S(16): 0.0	0.476	0.0184
								148	AAYHPQVNTARPVSVSPAPSAGSK	G5EFL5	N-Term(iTRAQ8plex); S14(Phospho); S16(Phospho); S20(Phospho); K24(iTRAQ8plex)	Y(3): 0.0; T(9): 50.9; S(14): 50.9; S(16): 98.3; S(20): 100.0; S(23): 0.0	0.478	0.0364
								149	RPSQMSAGAQSSATR	Q23297	N-Term(iTRAQ8plex); M5(Oxidation); S6(Phospho)	S(3): 1.3; S(6): 98.7; S(11): 0.0; S(12): 0.0; T(14): 0.0	0.481	0.0381
								150	TDQSCYLGP	Q21293	N-Term(iTRAQ8plex); S4(Phospho); C5(Carbamidomethyl)	T(1): 0.0; S(4): 100.0; Y(6): 0.0	0.487	0.00986
								151	VETPQQYLSK	Q93896	N-Term(iTRAQ8plex); T3(Phospho); S9(Phospho); K10(iTRAQ8plex)	T(3): 100.0; Y(7): 0.0; S(9): 100.0	0.487	0.00502
								152	DSPEPEENNK	Q18685	N-Term(iTRAQ8plex); S2(Phospho); K10(iTRAQ8plex)	S(2): 100.0	0.492	0.00305
								153	TQESQVDEK	G5EG58	N-Term(iTRAQ8plex); S4(Phospho); K9(iTRAQ8plex)	T(1): 0.0; S(4): 100.0	0.493	0.000699
								154	GVSGPSEYIGMSNDCK	O62197	N-Term(iTRAQ8plex); S6(Phospho); M11(Oxidation); C15(Carbamidomethyl); K16(iTRAQ8plex)	S(3): 0.0; S(6): 100.0; Y(8): 0.0; S(12): 0.0	0.495	0.0241
								155	SGDDGSQEPQGIR	Q18563	N-Term(iTRAQ8plex); S1(Phospho)	S(1): 100.0; S(6): 0.0	0.507	0.0191
								156	SIVNVESPR	Q58AU9	N-Term(iTRAQ8plex); S1(Phospho)	S(1): 100.0; S(7): 0.0	0.513	0.00565
								157	TVQVQSLDNSYK	Q20753	N-Term(iTRAQ8plex); S6(Phospho); K12(iTRAQ8plex)	T(1): 0.0; S(6): 100.0; S(10): 0.0; Y(11): 0.0	0.513	0.000213
								158	SMSTTTALPSSGSVAAWK	H2FLM3	N-Term(iTRAQ8plex); S3(Phospho); K18(iTRAQ8plex)	S(1): 0.0; S(3): 98.6; T(4): 1.4; T(5): 0.0; T(6): 0.0; S(10): 0.0; S(11): 0.0; S(13): 0.0	0.526	0.0448
								159	DGTFGSIYGK	Q9Y1J3	N-Term(iTRAQ8plex); S6(Phospho); K10(iTRAQ8plex)	T(3): 0.0; S(6): 100.0; Y(8): 0.0	0.536	0.00338
								160	EIDEGESCDGYDTEAIR	J7SA49	N-Term(iTRAQ8plex); S7(Phospho); C8(Carbamidomethyl)	S(7): 100.0; Y(11): 0.0; T(13): 0.0	0.539	0.000898
								161	SVVEELK	O01761	N-Term(iTRAQ8plex); S1(Phospho); K7(iTRAQ8plex)	S(1): 100.0	0.54	0.00636
								162	GVDGDDGSDMIMEK	P34554	N-Term(iTRAQ8plex); S8(Phospho); M12(Oxidation); K14(iTRAQ8plex)	S(8): 100.0	0.541	0.0232
								163	VIEDSSFLFASPVQEK	Q9N4P4	N-Term(iTRAQ8plex); S11(Phospho); K16(iTRAQ8plex)	S(5): 0.0; S(6): 0.0; S(11): 100.0	0.545	0.0211
								164	GSGISESHDTAPAPTVEIPQTTEGGK	Q20626	N-Term(iTRAQ8plex); S5(Phospho); K26(iTRAQ8plex)	S(2): 1.2; S(5): 97.5; S(7): 1.2; T(10): 0.0; T(15): 0.0; T(21): 0.0; T(22): 0.0	0.546	0.00614
								165	EDSFEEPTPEPSK	P34263	N-Term(iTRAQ8plex); S3(Phospho); K13(iTRAQ8plex)	S(3): 100.0; T(8): 0.0; S(12): 0.0	0.552	0.00259
								166	EWWYVASK	Q9N3S5	N-Term(iTRAQ8plex); Y4(Phospho); K8(iTRAQ8plex)	Y(4): 100.0; S(7): 0.0	0.566	0.00211
								167	YDEDSVPIPEK	Q18358	N-Term(iTRAQ8plex); S5(Phospho); K11(iTRAQ8plex)	Y(1): 0.0; S(5): 100.0	0.568	0.01
								168	GVLQEEMPMSYDYNTSSAADVR	O76689	N-Term(iTRAQ8plex); M7(Oxidation); S17(Phospho)	S(10): 0.0; Y(11): 0.0; Y(13): 0.0; T(15): 0.0; S(16): 1.7; S(17): 98.2	0.572	0.0343
								169	SVVEEVK	O01761	N-Term(iTRAQ8plex); S1(Phospho); K7(iTRAQ8plex)	S(1): 100.0	0.584	0.0119
								170	VPESPLLSK	Q93896	N-Term(iTRAQ8plex); S4(Phospho); S8(Phospho); K9(iTRAQ8plex)	S(4): 100.0; S(8): 100.0	0.589	0.0273
								171	QSSVEFSER	H2KZC1	N-Term(iTRAQ8plex); S3(Phospho)	S(2): 1.0; S(3): 99.0; S(7): 0.0	0.601	0.00593
								172	SLTSDAGDAILGAYDAAK	H2FLL1	N-Term(iTRAQ8plex); S1(Phospho); K18(iTRAQ8plex)	S(1): 100.0; T(3): 0.0; S(4): 0.0; Y(14): 0.0	0.603	0.00984
								173	TEETQAEATEEK	Q10020	N-Term(iTRAQ8plex); T4(Phospho); K12(iTRAQ8plex)	T(1): 0.0; T(4): 100.0; T(9): 0.0	0.609	0.003
								174	QDTVPATASSSGSR	Q19200	N-Term(iTRAQ8plex); T3(Phospho)	T(3): 100.0; T(7): 0.0; S(9): 0.0; S(10): 0.0; S(11): 0.0; S(13): 0.0	0.618	0.0201
								175	GGNNLPTSLAPTLTSSYR	Q8MNS9	N-Term(iTRAQ8plex); S15(Phospho)	T(7): 0.0; S(8): 0.0; T(12): 0.0; T(14): 0.6; S(15): 49.4; S(16): 49.4; Y(17): 0.6	0.627	0.0067
								176	ENYAFEDSCRK	Q8I4E4	N-Term(iTRAQ8plex); S8(Phospho); C9(Carbamidomethyl); K11(iTRAQ8plex)	Y(3): 0.0; S(8): 100.0	0.634	0.000258
								177	HTTTAASPEPAGQR	Q95XP5	N-Term(iTRAQ8plex); S7(Phospho)	T(2): 0.0; T(3): 0.0; T(4): 0.0; S(7): 100.0	0.642	0.0272
								178	RGSIVPAIHK	G5ECM4	N-Term(iTRAQ8plex); S3(Phospho); K10(iTRAQ8plex)	S(3): 100.0	0.642	3.84e-05
								179	RPSQMSAGAQSSATR	Q23297	N-Term(iTRAQ8plex); S6(Phospho)	S(3): 0.0; S(6): 100.0; S(11): 0.0; S(12): 0.0; T(14): 0.0	0.656	0.000348
								180	YNSTYVVK	Q03604	N-Term(iTRAQ8plex); S3(Phospho); K8(iTRAQ8plex)	Y(1): 0.0; S(3): 100.0; T(4): 0.0; Y(5): 0.0	0.663	0.000709
								181	FLIQQDSVVNPSTK	Q86DA5	N-Term(iTRAQ8plex); S7(Phospho); K14(iTRAQ8plex)	S(7): 100.0; S(12): 0.0; T(13): 0.0	0.671	0.0392
								182	QASEMDDIMNR	P34712	N-Term(iTRAQ8plex); S3(Phospho)	S(3): 100.0	0.681	0.0469
								183	AILNESDDDDDSRPAPR	Q17431	N-Term(iTRAQ8plex); S6(Phospho); S12(Phospho)	S(6): 100.0; S(12): 100.0	0.705	0.00724
								184	DIQYQLAQSNQSIR	Q20330	N-Term(iTRAQ8plex); S12(Phospho)	Y(4): 0.0; S(9): 0.0; S(12): 100.0	0.708	0.00417
								185	ELHGNATVR	G5EEK9	N-Term(iTRAQ8plex); T7(Phospho)	T(7): 100.0	0.716	0.00101
								186	RMTIEEEHAGDYFK	B7WNA0	N-Term(iTRAQ8plex); M2(Oxidation); T3(Phospho); K14(iTRAQ8plex)	T(3): 100.0; Y(12): 0.0	0.779	0.00553
								187	SSMDQSGTGAAPSSSSLMASDEDLNQQTVQR	Q067Y1	N-Term(iTRAQ8plex); M18(Oxidation); S20(Phospho)	S(1): 0.0; S(2): 0.0; S(6): 0.0; T(8): 0.0; S(13): 0.0; S(14): 0.0; S(15): 0.0; S(16): 0.0; S(20): 99.9; T(28): 0.0	0.787	0.0434
								188	LQSQLSTSSSGPQGSASR	Q9GYR5	N-Term(iTRAQ8plex); S6(Phospho)	S(3): 0.0; S(6): 100.0; T(7): 0.0; S(8): 0.0; S(9): 0.0; S(10): 0.0; S(15): 0.0; S(17): 0.0	0.792	0.00391
								189	SAQQVDEDR	H2KZS2	N-Term(iTRAQ8plex); S1(Phospho)	S(1): 100.0	0.793	0.0314
								190	SLSSASIAR	Q21920	N-Term(iTRAQ8plex); S3(Phospho); S6(Phospho)	S(1): 0.0; S(3): 98.6; S(4): 1.4; S(6): 100.0	0.797	0.027
								191	QTSEHEGLSR	P34712	N-Term(iTRAQ8plex); T2(Phospho); S9(Phospho)	T(2): 50.0; S(3): 50.0; S(9): 100.0	0.877	0.000145
								192	QSSLVNTFR	Q9XWG9	N-Term(iTRAQ8plex); S3(Phospho)	S(2): 1.0; S(3): 99.0; T(7): 0.0	0.931	0.00524
								193	RMTIEEEHAGDYFK	B7WNA0	N-Term(iTRAQ8plex); T3(Phospho); K14(iTRAQ8plex)	T(3): 100.0; Y(12): 0.0	0.954	0.00236
								194	SCIVPPTVFEAR	O01991	N-Term(iTRAQ8plex); S1(Phospho); C2(Carbamidomethyl); T7(Phospho)	S(1): 100.0; T(7): 100.0	1.09	0.0123
								195	QVVSSSAPTSSIDIEK	H2KZZ2	N-Term(iTRAQ8plex); S6(Phospho); K16(iTRAQ8plex)	S(4): 0.0; S(5): 0.0; S(6): 100.0; T(9): 0.0; S(10): 0.0; S(11): 0.0	1.147	0.0018

## Sheet: Table S2_2
Table S2_2 Differentially regulated phosphopeptides in high temperature.
25℃_10min~20℃_10min								25℃_60min~20℃_60min
Down-regulated phosphopeptides								Down-regulated phosphopeptides
Number	Sequence	Protein Group Accessions	Modifications	phosphoRS Site Probabilities	Log2Foldchange	pvalue		Number	Sequence	Protein Group Accessions	Modifications	phosphoRS Site Probabilities	Log2Foldchange	pvalue
1	LVFSSESP	O44774	N-Term(iTRAQ8plex); S4(Phospho)	S(4): 50.0; S(5): 50.0; S(7): 0.0	-1.377	0.000178		1	ADTAFNFEETPATPRSSVPATPTESNLTTPAPK	H2KZS2	N-Term(iTRAQ8plex); T13(Phospho); S16(Phospho); K33(iTRAQ8plex)	T(3): 0.0; T(10): 50.0; T(13): 50.0; S(16): 50.0; S(17): 50.0; T(21): 0.1; T(23): 0.1; S(25): 0.1; T(28): 0.0; T(29): 0.0	-0.643	0.0122
2	QQSVFTIDENSDDEMAAGAAVDENPK	Q93534	N-Term(iTRAQ8plex); S11(Phospho); M15(Oxidation); K26(iTRAQ8plex)	S(3): 0.1; T(6): 2.4; S(11): 97.6	-1.334	0.034645		2	YQGPPPPQQQQQQQPQQQQFSGEQSRPQSHPNSQPTTPGPR	D4PH96	N-Term(iTRAQ8plex); S29(Phospho); T37(Phospho)	Y(1): 0.0; S(21): 33.3; S(25): 33.3; S(29): 33.3; S(33): 0.1; T(36): 50.0; T(37): 50.0	-0.616	0.00457
3	IGTASEDGDIDDDDVEVIK	Q20106	N-Term(iTRAQ8plex); S5(Phospho); K19(iTRAQ8plex)	T(3): 0.0; S(5): 100.0	-1.305	0.013593		3	MDDLLFSQDC	O76512	M1(Oxidation); N-Term(iTRAQ8plex); S7(Phospho); C10(Carbamidomethyl)	S(7): 100.0	-0.583	0.0156
4	IGVESEESEEDEETDER	Q18186	N-Term(iTRAQ8plex); S8(Phospho)	S(5): 0.0; S(8): 100.0; T(14): 0.0	-1.247	0.026011		4	SATATSTSSRK	Q20753	N-Term(iTRAQ8plex); S8(Phospho); S9(Phospho); K11(iTRAQ8plex)	S(1): 0.0; T(3): 0.0; T(5): 0.6; S(6): 50.0; T(7): 1.1; S(8): 49.5; S(9): 98.9	-0.582	0.0426
5	SNTVSGPSSPR	Q17491	N-Term(iTRAQ8plex); S9(Phospho)	S(1): 0.0; T(3): 0.0; S(5): 0.0; S(8): 50.0; S(9): 50.0	-1.187	0.039281		5	EWWYVASK	Q9N3S5	N-Term(iTRAQ8plex); Y4(Phospho); K8(iTRAQ8plex)	Y(4): 100.0; S(7): 0.0	-0.568	0.0125
6	VPSASSSIESNEQR	Q23447	N-Term(iTRAQ8plex); S6(Phospho); S7(Phospho); S10(Phospho)	S(3): 0.0; S(5): 0.0; S(6): 100.0; S(7): 100.0; S(10): 100.0	-1.108	0.004162		6	IVAPVSEDENDDDESSSFFLPK	G5EFM7	N-Term(iTRAQ8plex); S6(Phospho); K22(iTRAQ8plex)	S(6): 100.0; S(15): 0.0; S(16): 0.0; S(17): 0.0	-0.521	0.0381
7	RQQSAEER	H9G2U2	N-Term(iTRAQ8plex); S4(Phospho)	S(4): 100.0	-1.042	0.014898		7	KGENETSGETSDSEHDEKR	G5EEG8	N-Term(iTRAQ8plex); K1(iTRAQ8plex); S11(Phospho); S13(Phospho); K18(iTRAQ8plex)	T(6): 0.0; S(7): 1.1; T(10): 49.4; S(11): 49.4; S(13): 100.0	-0.519	0.0047
8	SGGTCGCGAQPNNCPAGPAGPPGAPGAPGEDGTPGQAGK	Q86S35	N-Term(iTRAQ8plex); C5(Carbamidomethyl); C7(Carbamidomethyl); C14(Carbamidomethyl); T33(Phospho); K39(iTRAQ8plex)	S(1): 0.0; T(4): 0.0; T(33): 100.0	-0.906	0.014969		8	NQSDDDDEK	Q21827	N-Term(iTRAQ8plex); S3(Phospho); K9(iTRAQ8plex)	S(3): 100.0	-0.491	5.34e-05
9	EVEEYCSEEEDVEHSVGDK	P34576	N-Term(iTRAQ8plex); C6(Carbamidomethyl); S7(Phospho); K19(iTRAQ8plex)	Y(5): 0.0; S(7): 100.0; S(15): 0.0	-0.896	0.0485		9	DDQTSTENSESPSRSSTPK	O62486	N-Term(iTRAQ8plex); S15(Phospho); S16(Phospho); T17(Phospho); K19(iTRAQ8plex)	T(4): 0.0; S(5): 0.0; T(6): 0.1; S(9): 2.4; S(11): 92.8; S(13): 2.6; S(15): 2.6; S(16): 99.8; T(17): 99.8	-0.49	0.00495
10	AVAELGGGNSNDDDSMSGSNSADER	Q9TYY8	N-Term(iTRAQ8plex); S15(Phospho); M16(Oxidation)	S(10): 49.6; S(15): 49.6; S(17): 0.8; S(19): 0.0; S(21): 0.0	-0.86	0.027314		10	QDGKDEDGEISDKEVPESSSDNGK	O01524	N-Term(iTRAQ8plex); K4(iTRAQ8plex); S11(Phospho); K13(iTRAQ8plex); K24(iTRAQ8plex)	S(11): 100.0; S(18): 0.0; S(19): 0.0; S(20): 0.0	-0.475	0.00872
11	ISYNEEPEEAPLR	Q95ZQ5	N-Term(iTRAQ8plex); S2(Phospho); Y3(Phospho)	S(2): 100.0; Y(3): 100.0	-0.848	0.004446		11	AITDLISPESSPVPPAISVK	Q9U3K2	N-Term(iTRAQ8plex); S10(Phospho); K20(iTRAQ8plex)	T(3): 0.0; S(7): 1.5; S(10): 96.9; S(11): 1.5; S(18): 0.0	-0.469	0.0111
12	HSVASVQEEDDDDDEK	Q17490	N-Term(iTRAQ8plex); S2(Phospho); S5(Phospho); K16(iTRAQ8plex)	S(2): 100.0; S(5): 100.0	-0.808	0.049729		12	STSAASGAIEDEAVSQNPEVQR	H2L0E6	N-Term(iTRAQ8plex); T2(Phospho); S6(Phospho); S15(Phospho)	S(1): 1.0; T(2): 49.5; S(3): 49.5; S(6): 100.0; S(15): 100.0	-0.444	0.0192
13	SNSQCSCGLPSQGCPAGAPGNPGAPGEPGGTGPDGK	P91285	N-Term(iTRAQ8plex); C5(Carbamidomethyl); C7(Carbamidomethyl); S11(Phospho); C14(Carbamidomethyl); K36(iTRAQ8plex)	S(1): 0.0; S(3): 0.0; S(6): 0.0; S(11): 100.0; T(31): 0.0	-0.799	0.005701		13	AILNESDDDDDSRPAPR	Q17431	N-Term(iTRAQ8plex); S6(Phospho); S12(Phospho)	S(6): 100.0; S(12): 100.0	-0.425	0.0172
14	TESGSVTSGTNTTALITDER	P91185	N-Term(iTRAQ8plex); S5(Phospho); T7(Phospho)	T(1): 0.0; S(3): 0.0; S(5): 100.0; T(7): 100.0; S(8): 0.0; T(10): 0.0; T(12): 0.0; T(13): 0.0; T(17): 0.0	-0.797	0.039451		14	EQKDDESMDAEDAK	P91156	N-Term(iTRAQ8plex); K3(iTRAQ8plex); S7(Phospho); M8(Oxidation); K14(iTRAQ8plex)	S(7): 100.0	-0.424	0.0123
15	LTLASEPEESEEEEDDEDVRK	Q10033	N-Term(iTRAQ8plex); S5(Phospho); S10(Phospho); K21(iTRAQ8plex)	T(2): 1.8; S(5): 98.2; S(10): 100.0	-0.788	0.036618		15	QISPDRADAFVDQTPDNR	G5EEQ8	N-Term(iTRAQ8plex); S3(Phospho); T14(Phospho)	S(3): 100.0; T(14): 100.0	-0.422	0.045
16	VNSEELLTSSENR	D0G914	N-Term(iTRAQ8plex); S3(Phospho); S9(Phospho)	S(3): 100.0; T(8): 1.0; S(9): 98.0; S(10): 1.0	-0.787	0.008512		16	GSVSSLITDKPR	Q21067	N-Term(iTRAQ8plex); S2(Phospho); S5(Phospho); K10(iTRAQ8plex)	S(2): 99.6; S(4): 50.2; S(5): 50.2; T(8): 0.0	-0.421	0.0336
17	IAESFENSAR	Q21344	N-Term(iTRAQ8plex); S4(Phospho)	S(4): 100.0; S(8): 0.0	-0.775	0.002809		17	SGGTCGCGAQPNNCPAGPAGPPGAPGAPGEDGTPGQAGK	Q86S35	N-Term(iTRAQ8plex); C5(Carbamidomethyl); C7(Carbamidomethyl); C14(Carbamidomethyl); T33(Phospho); K39(iTRAQ8plex)	S(1): 0.0; T(4): 0.0; T(33): 100.0	-0.398	0.0337
18	SQAAHSDDDSVTANEDSAR	Q17911	N-Term(iTRAQ8plex); S1(Phospho); S6(Phospho); S10(Phospho)	S(1): 100.0; S(6): 100.0; S(10): 100.0; T(12): 0.0; S(17): 0.0	-0.764	0.022413		18	SVDAAEQNQNSKQSSEQEQQNFESFEK	Q95XL6	N-Term(iTRAQ8plex); K12(iTRAQ8plex); S15(Phospho); K27(iTRAQ8plex)	S(1): 0.0; S(11): 0.9; S(14): 49.6; S(15): 49.6; S(24): 0.0	-0.39	0.0354
19	VNSEELLTSSENR	D0G914	N-Term(iTRAQ8plex); S3(Phospho)	S(3): 100.0; T(8): 0.0; S(9): 0.0; S(10): 0.0	-0.763	0.015326		19	YFGDTLEK	D0VWL6	N-Term(iTRAQ8plex); T5(Phospho); K8(iTRAQ8plex)	Y(1): 0.0; T(5): 100.0	-0.386	0.0278
20	RNNLSSSGETTEEDLSSDQLQFDR	G5EDR3	N-Term(iTRAQ8plex); S5(Phospho)	S(5): 100.0; S(6): 0.0; S(7): 0.0; T(10): 0.0; T(11): 0.0; S(16): 0.0; S(17): 0.0	-0.743	0.029898		20	ASTTTNPFDDDEVTTISR	Q09600	N-Term(iTRAQ8plex); S17(Phospho)	S(2): 0.0; T(3): 0.0; T(4): 0.0; T(5): 0.0; T(14): 0.0; T(15): 0.0; S(17): 100.0	-0.382	0.00245
21	DGTPIQDGEEIDAPAPESTEEESSDAR	G5EDE4	N-Term(iTRAQ8plex); S18(Phospho)	T(3): 0.0; S(18): 98.8; T(19): 1.2; S(23): 0.0; S(24): 0.0	-0.723	0.020859		21	SATATSTSSRK	Q20753	N-Term(iTRAQ8plex); S9(Phospho); K11(iTRAQ8plex)	S(1): 0.0; T(3): 0.0; T(5): 0.0; S(6): 0.7; T(7): 0.7; S(8): 0.7; S(9): 97.9	-0.373	0.0157
22	VSEVIQTEEDSADDSQE	E1B6R8	N-Term(iTRAQ8plex); S15(Phospho)	S(2): 0.0; T(7): 0.0; S(11): 50.0; S(15): 50.0	-0.722	0.036077		22	TILQDISE	G5EE37	N-Term(iTRAQ8plex); S7(Phospho)	T(1): 0.0; S(7): 100.0	-0.372	0.0486
23	RQISPDRADAFVDQTPDNR	G5EEQ8	N-Term(iTRAQ8plex); S4(Phospho); T15(Phospho)	S(4): 100.0; T(15): 100.0	-0.719	0.012617		23	NIVDVDEGGNSESELEEPEK	P91276	N-Term(iTRAQ8plex); S13(Phospho); K20(iTRAQ8plex)	S(11): 50.0; S(13): 50.0	-0.369	0.0227
24	SSSGAAQQSEEDDDQSYVSAQENLGGSNSR	F3Y5Q7	N-Term(iTRAQ8plex); S3(Phospho)	S(1): 1.2; S(2): 1.2; S(3): 97.5; S(9): 0.0; S(16): 0.0; Y(17): 0.0; S(19): 0.0; S(27): 0.0; S(29): 0.0	-0.71	0.040056		24	DEAPSVIFIPGK	O16796	N-Term(iTRAQ8plex); S5(Phospho); K12(iTRAQ8plex)	S(5): 100.0	-0.364	0.0137
25	VPSASSSIESNEQR	Q23447	N-Term(iTRAQ8plex); S5(Phospho); S7(Phospho)	S(3): 0.0; S(5): 100.0; S(6): 1.2; S(7): 98.8; S(10): 0.0	-0.668	0.006871		25	NVGGSLLPMASNSVQK	Q09293	N-Term(iTRAQ8plex); M9(Oxidation); S13(Phospho); K16(iTRAQ8plex)	S(5): 0.0; S(11): 0.0; S(13): 100.0	-0.346	0.0252
26	LTVEQEEEESRSAPTFLK	O01761	N-Term(iTRAQ8plex); S10(Phospho); K18(iTRAQ8plex)	T(2): 0.0; S(10): 49.7; S(12): 49.7; T(15): 0.7	-0.665	0.019305		26	QHGYIPVAAK	Q93636	N-Term(iTRAQ8plex); Y4(Phospho); K10(iTRAQ8plex)	Y(4): 100.0	-0.34	0.000486
27	VEENEVSDDESDQK	G5EFM7	N-Term(iTRAQ8plex); S7(Phospho); K14(iTRAQ8plex)	S(7): 100.0; S(11): 0.0	-0.664	0.010386		27	NTFSSNTTLSDFPTR	G5ECG9	N-Term(iTRAQ8plex); S4(Phospho)	T(2): 0.0; S(4): 99.1; S(5): 0.9; T(7): 0.0; T(8): 0.0; S(10): 0.0; T(14): 0.0	-0.339	0.043
28	TPYHHSDGESECDEGVLGVPTTR	Q9N537	N-Term(iTRAQ8plex); S6(Phospho); S10(Phospho); C12(Carbamidomethyl)	T(1): 0.0; Y(3): 0.0; S(6): 100.0; S(10): 100.0; T(21): 0.0; T(22): 0.0	-0.661	0.047759		28	ENIEETEEIEEETEEPK	K8F801	N-Term(iTRAQ8plex); T6(Phospho); K17(iTRAQ8plex)	T(6): 100.0; T(13): 0.0	-0.329	0.0489
29	DLIVDSDESDGDEANR	Q20969	N-Term(iTRAQ8plex); S6(Phospho); S9(Phospho)	S(6): 100.0; S(9): 100.0	-0.648	0.047612		29	AESVVAYERESR	H2KYC4	N-Term(iTRAQ8plex); S3(Phospho); S11(Phospho)	S(3): 100.0; Y(7): 0.0; S(11): 100.0	-0.322	0.0221
30	YAGSASESETASQDHEEL	Q17967	N-Term(iTRAQ8plex); S12(Phospho)	Y(1): 0.0; S(4): 0.0; S(6): 0.0; S(8): 33.3; T(10): 33.3; S(12): 33.3	-0.643	0.040485		30	EVITGESLSDASSSAK	Q18447	N-Term(iTRAQ8plex); S9(Phospho); S12(Phospho); K16(iTRAQ8plex)	T(4): 0.0; S(7): 0.0; S(9): 100.0; S(12): 98.5; S(13): 1.5; S(14): 0.0	-0.322	0.0489
31	AGDDEDSDEEDD	Q9BKU3	N-Term(iTRAQ8plex); S7(Phospho)	S(7): 100.0	-0.638	0.014749		31	CKSPQHIDLHTFR	H2KZ19	N-Term(iTRAQ8plex); C1(Carbamidomethyl); K2(iTRAQ8plex); S3(Phospho)	S(3): 100.0; T(11): 0.0	-0.316	0.0262
32	EGSDNEDDEEEVDEK	O76561	N-Term(iTRAQ8plex); S3(Phospho); K15(iTRAQ8plex)	S(3): 100.0	-0.628	0.000684		32	LTDDSDSDAPIQYR	P91855	N-Term(iTRAQ8plex); S5(Phospho)	T(2): 0.0; S(5): 100.0; S(7): 0.0; Y(13): 0.0	-0.314	0.00622
33	SESIESEETPEDDK	Q19103	N-Term(iTRAQ8plex); S3(Phospho); S6(Phospho); K14(iTRAQ8plex)	S(1): 0.8; S(3): 99.2; S(6): 100.0; T(9): 0.0	-0.628	0.03211		33	SQVTATQSPVSYR	Q9U225	N-Term(iTRAQ8plex); S8(Phospho)	S(1): 0.0; T(4): 0.0; T(6): 0.0; S(8): 100.0; S(11): 0.0; Y(12): 0.0	-0.314	0.0044
34	DVTLASQSVDDDTSSPSNDSETK	Q564X0	N-Term(iTRAQ8plex); S15(Phospho); K23(iTRAQ8plex)	T(3): 0.0; S(6): 1.2; S(8): 98.8; T(13): 0.0; S(14): 0.0; S(15): 0.0; S(17): 0.0; S(20): 0.0; T(22): 0.0	-0.627	0.025574		34	DGDHDSDMEESEK	O45198	N-Term(iTRAQ8plex); S6(Phospho); M8(Oxidation); K13(iTRAQ8plex)	S(6): 100.0; S(11): 0.0	-0.311	0.0413
35	DSIYNIATDESDTDDHEQR	P34283	N-Term(iTRAQ8plex); T8(Phospho); S11(Phospho)	S(2): 0.0; Y(4): 0.0; T(8): 100.0; S(11): 100.0; T(13): 0.0	-0.619	0.03747		35	EIDEGESCDGYDTEAIR	J7SA49	N-Term(iTRAQ8plex); S7(Phospho); C8(Carbamidomethyl)	S(7): 100.0; Y(11): 0.0; T(13): 0.0	-0.308	0.0319
36	RELSVEDSDEDDEPVRR	P48996	N-Term(iTRAQ8plex); S4(Phospho); S8(Phospho)	S(4): 100.0; S(8): 100.0	-0.616	0.03015		36	EDNASEDYDANELMIVPGEK	P34305	N-Term(iTRAQ8plex); S5(Phospho); M14(Oxidation); K20(iTRAQ8plex)	S(5): 100.0; Y(8): 0.0	-0.3	0.0248
37	RPTDSASATPDEPYAWDSR	Q19328	N-Term(iTRAQ8plex); T3(Phospho)	T(3): 100.0; S(5): 0.0; S(7): 0.0; T(9): 0.0; Y(14): 0.0; S(18): 0.0	-0.609	0.011625		37	RAHNDSESSNEVR	G5EBE3	N-Term(iTRAQ8plex); S6(Phospho); S8(Phospho); S9(Phospho)	S(6): 100.0; S(8): 100.0; S(9): 100.0	-0.299	0.0227
38	NSISEESNDLTMEESVPEASK	O16486	N-Term(iTRAQ8plex); S2(Phospho); K21(iTRAQ8plex)	S(2): 100.0; S(4): 0.0; S(7): 0.0; T(11): 0.0; S(15): 0.0; S(20): 0.0	-0.607	0.026218		38	GENETSGETSDSEHDEKR	G5EEG8	N-Term(iTRAQ8plex); S10(Phospho); S12(Phospho); K17(iTRAQ8plex)	T(5): 0.0; S(6): 0.0; T(9): 0.1; S(10): 100.0; S(12): 100.0	-0.292	0.000417
39	LEESSGACGSPDDGLLDSSEESR	G5EFF5	N-Term(iTRAQ8plex); C8(Carbamidomethyl); S10(Phospho)	S(4): 0.0; S(5): 0.0; S(10): 100.0; S(18): 0.0; S(19): 0.0; S(22): 0.0	-0.606	0.043298		39	QPSRNDDDEFLLPK	P32744	N-Term(iTRAQ8plex); S3(Phospho); K14(iTRAQ8plex)	S(3): 100.0	-0.291	0.00853
40	SMIPISDDEESIE	Q20502	N-Term(iTRAQ8plex); M2(Oxidation); S6(Phospho); S11(Phospho)	S(1): 0.0; S(6): 100.0; S(11): 100.0	-0.602	0.023445		40	REVESSPEYR	G5EBE3	N-Term(iTRAQ8plex); S5(Phospho); S6(Phospho)	S(5): 100.0; S(6): 100.0; Y(9): 0.0	-0.29	0.0338
41	DGDHDSDMEESEK	O45198	N-Term(iTRAQ8plex); S6(Phospho); M8(Oxidation); K13(iTRAQ8plex)	S(6): 100.0; S(11): 0.0	-0.583	0.004642		41	SAAALIDEQSRSPPPAK	J7SA49	N-Term(iTRAQ8plex); S10(Phospho); S12(Phospho); K17(iTRAQ8plex)	S(1): 0.0; S(10): 100.0; S(12): 100.0	-0.289	0.0398
42	LPTPAPELDVPAR	H2L076	N-Term(iTRAQ8plex); T3(Phospho)	T(3): 100.0	-0.577	0.030188		42	QSSEDDGRSTPK	Q18508	N-Term(iTRAQ8plex); T10(Phospho); K12(iTRAQ8plex)	S(2): 0.0; S(3): 0.0; S(9): 0.8; T(10): 99.2	-0.286	0.0054
43	HSVASVQEEDDDDDEK	Q17490	N-Term(iTRAQ8plex); S5(Phospho); K16(iTRAQ8plex)	S(2): 0.0; S(5): 100.0	-0.574	0.02418		43	NASGYASDYANSR	P34643	N-Term(iTRAQ8plex); S7(Phospho)	S(3): 0.0; Y(5): 0.0; S(7): 100.0; Y(9): 0.0; S(12): 0.0	-0.282	0.0342
44	IEFPEIEEQEITEDSADSSR	O17347	N-Term(iTRAQ8plex); S19(Phospho)	T(12): 0.0; S(15): 0.0; S(18): 50.0; S(19): 50.0	-0.571	0.043102		44	DEGSDNRGSGR	D0PV95	N-Term(iTRAQ8plex); S9(Phospho)	S(4): 0.0; S(9): 100.0	-0.281	0.0476
45	SMTNSDDEDLLR	Q7JL62	N-Term(iTRAQ8plex); S1(Phospho); S5(Phospho)	S(1): 100.0; T(3): 0.0; S(5): 100.0	-0.567	0.035087		45	ILDEGEIDSDEEK	Q94050	N-Term(iTRAQ8plex); S9(Phospho); K13(iTRAQ8plex)	S(9): 100.0	-0.279	0.0309
46	AILNESDDDDDSRPAPR	Q17431	N-Term(iTRAQ8plex); S6(Phospho); S12(Phospho)	S(6): 100.0; S(12): 100.0	-0.553	0.030437		46	RGQSPALSQSGHIFNAHEMGTLPR	Q18685	N-Term(iTRAQ8plex); S4(Phospho); S8(Phospho); M19(Oxidation)	S(4): 100.0; S(8): 99.9; S(10): 0.1; T(21): 0.0	-0.272	0.0398
47	EPEPSPPR	O61802	N-Term(iTRAQ8plex); S5(Phospho)	S(5): 100.0	-0.553	0.003731		47	SCVVGQITSK	K8ESK9	N-Term(iTRAQ8plex); S1(Phospho); C2(Carbamidomethyl); K10(iTRAQ8plex)	S(1): 100.0; T(8): 0.0; S(9): 0.0	-0.27	0.0224
48	ELEQSQHSEEPDR	G5EBN9	N-Term(iTRAQ8plex); S5(Phospho); S8(Phospho)	S(5): 100.0; S(8): 100.0	-0.552	0.007732		48	SVPETPEESIR	Q23639	N-Term(iTRAQ8plex); S1(Phospho)	S(1): 100.0; T(5): 0.0; S(9): 0.0	-0.266	0.0216
49	FVDNEGETSK	G5EE74	N-Term(iTRAQ8plex); S9(Phospho); K10(iTRAQ8plex)	T(8): 0.7; S(9): 99.3	-0.546	0.038653		49	TSTSSNSPTNSSLTAGLLLK	Q17771	N-Term(iTRAQ8plex); S7(Phospho); K20(iTRAQ8plex)	T(1): 0.0; S(2): 0.0; T(3): 0.0; S(4): 0.0; S(5): 0.0; S(7): 100.0; T(9): 0.0; S(11): 0.0; S(12): 0.0; T(14): 0.0	-0.266	0.0433
50	APGSDSESDDEQTIANAEK	Q9NEL2	N-Term(iTRAQ8plex); S4(Phospho); S6(Phospho); K19(iTRAQ8plex)	S(4): 99.7; S(6): 93.8; S(8): 3.3; T(13): 3.3	-0.541	0.023298		50	SFFNFGSQR	G5EEG8	N-Term(iTRAQ8plex); S7(Phospho)	S(1): 0.0; S(7): 100.0	-0.265	0.0397
51	TASFLGADTVLSM	F5GUC6	N-Term(iTRAQ8plex); S3(Phospho)	T(1): 0.0; S(3): 100.0; T(9): 0.0; S(12): 0.0	-0.538	0.047845		UP-regulated phosphopeptides
52	YASQTLLDGSR	Q9UB28	N-Term(iTRAQ8plex); S3(Phospho)	Y(1): 0.0; S(3): 100.0; T(5): 0.0; S(10): 0.0	-0.536	0.002521		Number	Sequence	Protein Group Accessions	Modifications	phosphoRS Site Probabilities	Log2Foldchange	pvalue
53	DRSDEANCPAISR	Q06561	N-Term(iTRAQ8plex); S3(Phospho); C8(Carbamidomethyl)	S(3): 100.0; S(12): 0.0	-0.531	0.011374		1	RLSIEQEEITGDLK	Q94010	N-Term(iTRAQ8plex); S3(Phospho); K14(iTRAQ8plex)	S(3): 100.0; T(10): 0.0	0.264	0.00899
54	SQTNVDQDYGDR	Q20711	N-Term(iTRAQ8plex); S1(Phospho)	S(1): 100.0; T(3): 0.0; Y(9): 0.0	-0.531	0.024796		2	RNQSDDDDEK	Q21827	N-Term(iTRAQ8plex); S4(Phospho); K10(iTRAQ8plex)	S(4): 100.0	0.264	0.0111
55	DSGSGSGSGEGGK	Q21089	N-Term(iTRAQ8plex); S2(Phospho); S4(Phospho); S8(Phospho); K13(iTRAQ8plex)	S(2): 100.0; S(4): 100.0; S(6): 0.0; S(8): 100.0	-0.527	0.001132		3	VTSQVVDR	C6KRJ3	N-Term(iTRAQ8plex); S3(Phospho)	T(2): 0.0; S(3): 100.0	0.268	0.0349
56	SMLGATNPLASAPGTIR	Q93576	N-Term(iTRAQ8plex); T6(Phospho)	S(1): 0.0; T(6): 100.0; S(11): 0.0; T(15): 0.0	-0.525	0.042216		4	SHPDSVEESDGEGLGSK	Q17490	N-Term(iTRAQ8plex); S5(Phospho); K17(iTRAQ8plex)	S(1): 0.0; S(5): 100.0; S(9): 0.0; S(16): 0.0	0.269	0.0428
57	LVLLPTSADSR	Q9N384	N-Term(iTRAQ8plex); S10(Phospho)	T(6): 0.0; S(7): 0.9; S(10): 99.1	-0.51	0.001358		5	GSIRDNTPDSILR	Q95XV8	N-Term(iTRAQ8plex); S2(Phospho)	S(2): 100.0; T(7): 0.0; S(10): 0.0	0.271	0.00473
58	SPQTGAMENSGEVISVEEPIGK	D0G914	N-Term(iTRAQ8plex); M7(Oxidation); S10(Phospho); K22(iTRAQ8plex)	S(1): 0.0; T(4): 0.0; S(10): 100.0; S(15): 0.0	-0.51	0.028033		6	SIYSDDSDEEK	Q09252	N-Term(iTRAQ8plex); S7(Phospho); K11(iTRAQ8plex)	S(1): 0.0; Y(3): 0.0; S(4): 0.0; S(7): 100.0	0.272	0.0202
59	APPSSNEYEEER	G5EGF7	N-Term(iTRAQ8plex); S5(Phospho)	S(4): 0.8; S(5): 99.2; Y(8): 0.0	-0.504	0.00683		7	SNRSSQAVIDAK	H2KYX4	N-Term(iTRAQ8plex); S1(Phospho); S4(Phospho); K12(iTRAQ8plex)	S(1): 100.0; S(4): 100.0; S(5): 0.0	0.273	0.0113
60	GSSAGGAASGTTGASASATSATSGGSASSDASR	Q23551	N-Term(iTRAQ8plex); S2(Phospho)	S(2): 98.3; S(3): 1.7; S(9): 0.0; T(11): 0.0; T(12): 0.0; S(15): 0.0; S(17): 0.0; T(19): 0.0; S(20): 0.0; T(22): 0.0; S(23): 0.0; S(26): 0.0; S(28): 0.0; S(29): 0.0; S(32): 0.0	-0.502	0.034855		8	VDREYSDSSGSY	Q7Z137	N-Term(iTRAQ8plex); S11(Phospho)	Y(5): 0.0; S(6): 0.0; S(8): 0.0; S(9): 0.0; S(11): 99.3; Y(12): 0.7	0.274	0.0243
61	SSEGTCSSIGDER	Q18025	N-Term(iTRAQ8plex); S1(Phospho); C6(Carbamidomethyl)	S(1): 99.3; S(2): 0.7; T(5): 0.0; S(7): 0.0; S(8): 0.0	-0.502	0.010252		9	TASPSPSAPVR	Q09254	N-Term(iTRAQ8plex); S3(Phospho)	T(1): 0.0; S(3): 50.0; S(5): 50.0; S(7): 0.0	0.277	0.0305
62	TEDKSSETPQLGLEISAGK	I6Z0I7	N-Term(iTRAQ8plex); K4(iTRAQ8plex); S5(Phospho); K19(iTRAQ8plex)	T(1): 0.0; S(5): 98.8; S(6): 1.2; T(8): 0.0; S(16): 0.0	-0.501	0.023881		10	YVDDNESGQDTPPPR	Q18408	N-Term(iTRAQ8plex); S7(Phospho); T11(Phospho)	Y(1): 0.0; S(7): 100.0; T(11): 100.0	0.277	0.0369
63	STYSLVSPTR	O17261	N-Term(iTRAQ8plex); S1(Phospho); S4(Phospho)	S(1): 100.0; T(2): 0.0; Y(3): 0.0; S(4): 100.0; S(7): 0.0; T(9): 0.0	-0.5	0.014397		11	LAGGDIRPDSDTDEEHSSADK	P34618	N-Term(iTRAQ8plex); S10(Phospho); K21(iTRAQ8plex)	S(10): 100.0; T(12): 0.0; S(17): 0.0; S(18): 0.0	0.278	0.001
64	QSPGANFVQSSV	Q20866	N-Term(iTRAQ8plex); S2(Phospho); S11(Phospho)	S(2): 100.0; S(10): 0.8; S(11): 99.2	-0.493	0.043467		12	SESEALNK	H2KYT5	N-Term(iTRAQ8plex); S1(Phospho); K8(iTRAQ8plex)	S(1): 100.0; S(3): 0.0	0.278	0.00961
65	AVDDSSDESAR	P46012	N-Term(iTRAQ8plex); S5(Phospho)	S(5): 99.2; S(6): 0.8; S(9): 0.0	-0.488	0.001999		13	RNSGAIEETADGESSAQSAAEK	Q01630	N-Term(iTRAQ8plex); S3(Phospho); K22(iTRAQ8plex)	S(3): 100.0; T(9): 0.0; S(14): 0.0; S(15): 0.0; S(18): 0.0	0.279	0.022
66	GGDGPTIEEVTESDDDGMR	A5JYT3	N-Term(iTRAQ8plex); S13(Phospho)	T(6): 0.0; T(11): 0.0; S(13): 100.0	-0.485	0.028127		14	VQSDGDENMEDMEVIDAEK	Q20595	N-Term(iTRAQ8plex); S3(Phospho); M12(Oxidation); K19(iTRAQ8plex)	S(3): 100.0	0.28	0.0179
67	HSMNNPEMLQR	D5MCR3	N-Term(iTRAQ8plex); S2(Phospho)	S(2): 100.0	-0.485	0.026289		15	ALIEHTRSR	Q09432	N-Term(iTRAQ8plex); S8(Phospho)	T(6): 0.9; S(8): 99.1	0.283	0.00712
68	RLDDDYGTR	Q9UB28	N-Term(iTRAQ8plex); Y6(Phospho)	Y(6): 99.2; T(8): 0.8	-0.485	0.000214		16	GPEEPTSPK	G4RYA5	N-Term(iTRAQ8plex); S7(Phospho); K9(iTRAQ8plex)	T(6): 0.0; S(7): 100.0	0.286	0.00715
69	QGSNPSLQTSESTGGEIY	H2KZB7	N-Term(iTRAQ8plex); S3(Phospho)	S(3): 100.0; S(6): 0.0; T(9): 0.0; S(10): 0.0; S(12): 0.0; T(13): 0.0; Y(18): 0.0	-0.484	0.024171		17	HQEDDNVSVTSENDSVITSK	D4PH96	N-Term(iTRAQ8plex); S8(Phospho); K20(iTRAQ8plex)	S(8): 100.0; T(10): 0.0; S(11): 0.0; S(15): 0.0; T(18): 0.0; S(19): 0.0	0.286	0.0154
70	IEGAEEDASRMEEVD	Q18688	N-Term(iTRAQ8plex); S9(Phospho); M11(Oxidation)	S(9): 100.0	-0.477	0.019655		18	ETSSDTDIEVVQ	G5EE72	N-Term(iTRAQ8plex); T6(Phospho)	T(2): 0.0; S(3): 0.0; S(4): 0.7; T(6): 99.3	0.288	0.0212
71	MSQSYIPSAPVSIAGTPSSR	Q9U2T9	M1(Oxidation); N-Term(iTRAQ8plex); S2(Phospho); S19(Phospho)	S(2): 98.0; S(4): 2.0; Y(5): 0.0; S(8): 0.0; S(12): 0.0; T(16): 96.1; S(18): 2.0; S(19): 2.0	-0.476	0.024272		19	RTENSSESSGETVAPR	Q9U240	N-Term(iTRAQ8plex); S6(Phospho); S8(Phospho); S9(Phospho)	T(2): 0.0; S(5): 100.0; S(6): 0.0; S(8): 100.0; S(9): 100.0; T(12): 0.0	0.289	0.0175
72	QLAVYNSLPTDDEK	Q10901	N-Term(iTRAQ8plex); S7(Phospho); T10(Phospho); K14(iTRAQ8plex)	Y(5): 0.0; S(7): 100.0; T(10): 100.0	-0.468	0.011908		20	ASTENHPPQQQQQQQQR	Q09482	N-Term(iTRAQ8plex); S2(Phospho)	S(2): 99.0; T(3): 1.0	0.292	0.0121
73	DGTFGSIYGK	Q9Y1J3	N-Term(iTRAQ8plex); S6(Phospho); K10(iTRAQ8plex)	T(3): 0.0; S(6): 100.0; Y(8): 0.0	-0.465	0.000546		21	MGHSLSDQDIK	Q18136	N-Term(iTRAQ8plex); M1(Oxidation); S6(Phospho); K11(iTRAQ8plex)	S(4): 0.0; S(6): 100.0	0.293	0.014
74	DSGSGSGSGEGGK	Q21089	N-Term(iTRAQ8plex); S8(Phospho); K13(iTRAQ8plex)	S(2): 0.0; S(4): 0.0; S(6): 0.0; S(8): 100.0	-0.464	0.001093		22	EITGFAPYER	P49181	N-Term(iTRAQ8plex); T3(Phospho)	T(3): 100.0; Y(8): 0.0	0.294	0.0259
75	DNTSSGTLPIEDR	O01927	N-Term(iTRAQ8plex); S4(Phospho); T7(Phospho)	T(3): 50.0; S(4): 50.0; S(5): 0.0; T(7): 100.0	-0.46	0.006217		23	EVVLSDDSEDER	Q9NAG4	N-Term(iTRAQ8plex); S8(Phospho)	S(5): 0.0; S(8): 100.0	0.294	0.0428
76	GASDNGEEPDNK	O62220	N-Term(iTRAQ8plex); S3(Phospho); K12(iTRAQ8plex)	S(3): 100.0	-0.459	0.030447		24	GISYSPSK	Q9XVT2	N-Term(iTRAQ8plex); S5(Phospho); K8(iTRAQ8plex)	S(3): 0.0; Y(4): 0.0; S(5): 100.0; S(7): 0.0	0.294	0.00563
77	LDGTLSASSSTTNLSDGGK	G5EBY0	N-Term(iTRAQ8plex); S6(Phospho); S8(Phospho); K19(iTRAQ8plex)	T(4): 0.0; S(6): 100.0; S(8): 49.6; S(9): 49.6; S(10): 0.7; T(11): 0.0; T(12): 0.0; S(15): 0.0	-0.459	0.049982		25	EESPILTK	I2HAF0	N-Term(iTRAQ8plex); S3(Phospho); K8(iTRAQ8plex)	S(3): 100.0; T(7): 0.0	0.295	0.0137
78	SFEDDDEDDTNVIK	H2KYH2	N-Term(iTRAQ8plex); S1(Phospho); K14(iTRAQ8plex)	S(1): 100.0; T(10): 0.0	-0.457	0.029571		26	EERENLSTVDEK	Q23330	N-Term(iTRAQ8plex); S7(Phospho); K12(iTRAQ8plex)	S(7): 100.0; T(8): 0.0	0.298	0.00097
79	STSTRSIDNVGR	Q95QG4	N-Term(iTRAQ8plex); S3(Phospho); S6(Phospho)	S(1): 0.0; T(2): 1.2; S(3): 97.5; T(4): 2.5; S(6): 98.8	-0.453	0.0093		27	VNSEELLTSSENR	D0G914	N-Term(iTRAQ8plex); S3(Phospho); S9(Phospho)	S(3): 100.0; T(8): 1.0; S(9): 98.0; S(10): 1.0	0.298	0.0135
80	RPSQMSAGAQSSATR	Q23297	N-Term(iTRAQ8plex); S6(Phospho)	S(3): 0.0; S(6): 100.0; S(11): 0.0; S(12): 0.0; T(14): 0.0	-0.452	0.021265		28	GRGGDAYNEDSDEEQHGGHHGQGVR	O16303	N-Term(iTRAQ8plex); S11(Phospho)	Y(7): 0.0; S(11): 100.0	0.301	0.0356
81	NSVAMSFDTK	Q21455	N-Term(iTRAQ8plex); S2(Phospho); K10(iTRAQ8plex)	S(2): 100.0; S(6): 0.0; T(9): 0.0	-0.45	0.005891		29	VDTDVQYSEEK	Q22574	N-Term(iTRAQ8plex); S8(Phospho); K11(iTRAQ8plex)	T(3): 0.0; Y(7): 0.0; S(8): 100.0	0.301	0.0249
82	AGGEADSEDEADR	P49595	N-Term(iTRAQ8plex); S7(Phospho)	S(7): 100.0	-0.449	0.025821		30	VLEEAASPATR	Q9U2T9	N-Term(iTRAQ8plex); S7(Phospho)	S(7): 100.0; T(10): 0.0	0.31	0.00578
83	LQSQLSTSSSGPQGSASR	Q9GYR5	N-Term(iTRAQ8plex); S6(Phospho)	S(3): 0.0; S(6): 100.0; T(7): 0.0; S(8): 0.0; S(9): 0.0; S(10): 0.0; S(15): 0.0; S(17): 0.0	-0.449	0.018609		31	SSPLLEPSEDPVMESK9	Q9N541	N-Term(iTRAQ8plex); S2(Phospho); K16(iTRAQ8plex)	S(1): 50.0; S(2): 50.0; S(8): 0.0; S(15): 0.0	0.312	0.0419
84	DDDIASEPDIVQDR	P34549	N-Term(iTRAQ8plex); S6(Phospho)	S(6): 100.0	-0.447	0.043556		32	FFDSGDYAMDK	Q9XU56	N-Term(iTRAQ8plex); S4(Phospho); K11(iTRAQ8plex)	S(4): 100.0; Y(7): 0.0	0.314	0.00284
85	RPHNQDNVFYDSEDDDDAEFR	O62356	N-Term(iTRAQ8plex); S12(Phospho)	Y(10): 0.0; S(12): 100.0	-0.447	0.048762		33	LMDESDPERQK	Q23382	N-Term(iTRAQ8plex); M2(Oxidation); S5(Phospho); K11(iTRAQ8plex)	S(5): 100.0	0.314	0.0378
86	NDSQYDDEDSAMDDISK	Q21338	N-Term(iTRAQ8plex); S3(Phospho); M12(Oxidation); K17(iTRAQ8plex)	S(3): 100.0; Y(5): 0.0; S(10): 0.0; S(16): 0.0	-0.442	0.048501		34	LANTQLDSDDEPDN	Q9TYM6	N-Term(iTRAQ8plex); S8(Phospho)	T(4): 0.0; S(8): 100.0	0.315	0.00483
87	EISPLNDLPK	Q94379	N-Term(iTRAQ8plex); S3(Phospho); K10(iTRAQ8plex)	S(3): 100.0	-0.441	0.011589		35	REETRHSPSR	G5EBP5	N-Term(iTRAQ8plex); S7(Phospho)	T(4): 0.0; S(7): 50.0; S(9): 50.0	0.315	0.00498
88	QSSEQEQQNFESFEK	Q95XL6	N-Term(iTRAQ8plex); S2(Phospho); S12(Phospho); K15(iTRAQ8plex)	S(2): 98.9; S(3): 1.1; S(12): 100.0	-0.441	0.04129		36	ARFSAASSTRPITEADQR	G5EFX2	N-Term(iTRAQ8plex); S4(Phospho)	S(4): 100.0; S(7): 0.0; S(8): 0.0; T(9): 0.0; T(13): 0.0	0.319	0.04
89	DGYQEFDNEPEAPGDTEVQTPRR	O45936	N-Term(iTRAQ8plex); T20(Phospho)	Y(3): 0.0; T(16): 1.2; T(20): 98.8	-0.439	0.017793		37	EVSQETETSENQEK	Q17336	N-Term(iTRAQ8plex); S3(Phospho); S9(Phospho); K14(iTRAQ8plex)	S(3): 100.0; T(6): 98.1; T(8): 0.9; S(9): 0.9	0.32	0.00887
90	SSEEPAELR	Q94216	N-Term(iTRAQ8plex); S1(Phospho)	S(1): 100.0; S(2): 0.0	-0.438	0.018501		38	EAESAEDDEAMQE	Q22792	N-Term(iTRAQ8plex); S4(Phospho)	S(4): 100.0	0.321	0.000616
91	ETDQHSGK	Q09231	N-Term(iTRAQ8plex); S6(Phospho); K8(iTRAQ8plex)	T(2): 0.0; S(6): 100.0	-0.437	0.030721		39	SLLEEQEEK	P90858	N-Term(iTRAQ8plex); S1(Phospho); K9(iTRAQ8plex)	S(1): 100.0	0.322	0.0102
92	QLDEAEDEMSRER	Q20641	N-Term(iTRAQ8plex); M9(Oxidation); S10(Phospho)	S(10): 100.0	-0.433	0.011941		40	SPEIDPIDFDR	G5EGM7	N-Term(iTRAQ8plex); S1(Phospho)	S(1): 100.0	0.322	0.00771
93	SSTSDSFEAVDEK	Q21821	N-Term(iTRAQ8plex); S1(Phospho); S4(Phospho); K13(iTRAQ8plex)	S(1): 98.3; S(2): 0.8; T(3): 0.8; S(4): 99.1; S(6): 0.8	-0.431	0.038184		41	RVSDSGIEDVMK	Q18968	N-Term(iTRAQ8plex); S3(Phospho); K12(iTRAQ8plex)	S(3): 100.0; S(5): 0.0	0.326	0.0253
94	YEHEDDEDAAQETSTSGMGER	G5EE62	N-Term(iTRAQ8plex); T15(Phospho); M18(Oxidation)	Y(1): 0.0; T(13): 0.0; S(14): 1.2; T(15): 97.5; S(16): 1.2	-0.427	0.04367		42	TPAPVDSDDDMTITPRPTR	P91501	N-Term(iTRAQ8plex); S7(Phospho); M11(Oxidation)	T(1): 0.0; S(7): 99.9; T(12): 0.1; T(14): 0.1; T(18): 0.0	0.327	0.0434
95	TPPEEPESPK	H2L0D2	N-Term(iTRAQ8plex); T1(Phospho); S8(Phospho); K10(iTRAQ8plex)	T(1): 100.0; S(8): 100.0	-0.426	0.009224		43	YEHEDDEDAAQETSTSGMGER	G5EE62	N-Term(iTRAQ8plex); T15(Phospho); M18(Oxidation)	Y(1): 0.0; T(13): 0.0; S(14): 1.2; T(15): 97.5; S(16): 1.2	0.329	0.0453
96	QAMNEQPAGSDASASISK	B6VQ41	N-Term(iTRAQ8plex); S10(Phospho); S13(Phospho); K18(iTRAQ8plex)	S(10): 100.0; S(13): 100.0; S(15): 0.0; S(17): 0.0	-0.424	0.022292		44	GVDGDDGSDMIMEK	P34554	N-Term(iTRAQ8plex); S8(Phospho); M12(Oxidation); K14(iTRAQ8plex)	S(8): 100.0	0.332	0.0274
97	QIDSDGFEIINDSPSPPPASR	Q23255	N-Term(iTRAQ8plex); S15(Phospho)	S(4): 0.0; S(13): 0.0; S(15): 100.0; S(20): 0.0	-0.424	0.029897		45	RSGQILWVR	Q95XP5	N-Term(iTRAQ8plex); S2(Phospho)	S(2): 100.0	0.334	0.0442
98	EGGDGASGAEEGTAQALLDSK	Q95XP5	N-Term(iTRAQ8plex); S7(Phospho); K21(iTRAQ8plex)	S(7): 100.0; T(13): 0.0; S(20): 0.0	-0.423	0.042559		46	SASHTPSMLVNAK	Q56VY4	N-Term(iTRAQ8plex); S7(Phospho); M8(Oxidation); K13(iTRAQ8plex)	S(1): 0.0; S(3): 0.0; T(5): 0.0; S(7): 100.0	0.335	0.0103
99	ASTENHPPQQQQQQQQR	Q09482	N-Term(iTRAQ8plex); S2(Phospho)	S(2): 99.0; T(3): 1.0	-0.42	0.037657		47	VSQAAAHAQFGSTQVINSNAGEVVEESR	Q8WQ99	N-Term(iTRAQ8plex); S12(Phospho)	S(2): 0.0; S(12): 98.9; T(13): 1.1; S(18): 0.0; S(27): 0.0	0.337	0.0471
100	AELTAAQDEDDEGSK	H2L0D5	N-Term(iTRAQ8plex); S14(Phospho); K15(iTRAQ8plex)	T(4): 0.0; S(14): 100.0	-0.414	0.038178		48	SMSIVGTSELSAR	A3QM97	N-Term(iTRAQ8plex); S3(Phospho)	S(1): 0.0; S(3): 100.0; T(7): 0.0; S(8): 0.0; S(11): 0.0	0.34	0.0181
101	QSSSMFNISQNR	Q9U3Q1	N-Term(iTRAQ8plex); S3(Phospho)	S(2): 0.0; S(3): 100.0; S(4): 0.0; S(9): 0.0	-0.412	0.009725		49	TAAGDNSSGEVK	Q8WQ99	N-Term(iTRAQ8plex); S8(Phospho); K12(iTRAQ8plex)	T(1): 0.0; S(7): 0.0; S(8): 100.0	0.341	0.000232
102	GEFSNSPLREPDSGEALCSTPR	Q9UB28	N-Term(iTRAQ8plex); S13(Phospho); C18(Carbamidomethyl)	S(4): 0.0; S(6): 0.0; S(13): 100.0; S(19): 0.0; T(20): 0.0	-0.408	0.004455		50	EEPVLTPSDPAVVR	P34885	N-Term(iTRAQ8plex); T6(Phospho); S8(Phospho)	T(6): 100.0; S(8): 100.0	0.344	0.0368
103	RQSSPMVASPR	G5EBE3	N-Term(iTRAQ8plex); S3(Phospho); S4(Phospho); M6(Oxidation); S9(Phospho)	S(3): 100.0; S(4): 100.0; S(9): 100.0	-0.407	0.016063		51	QSPGANFVQSSV	Q20866	N-Term(iTRAQ8plex); S2(Phospho)	S(2): 100.0; S(10): 0.0; S(11): 0.0	0.347	0.0454
104	YDEDSVPIPEK	Q18358	N-Term(iTRAQ8plex); S5(Phospho); K11(iTRAQ8plex)	Y(1): 0.0; S(5): 100.0	-0.406	0.011665		52	SIDELLNADK	Q20496	N-Term(iTRAQ8plex); S1(Phospho); K10(iTRAQ8plex)	S(1): 100.0	0.349	0.000418
105	FEQIDDQSDQFGS	Q18597	N-Term(iTRAQ8plex); S8(Phospho)	S(8): 100.0; S(13): 0.0	-0.405	0.019697		53	ESSEQPDTPK	Q17336	N-Term(iTRAQ8plex); S3(Phospho); T8(Phospho); K10(iTRAQ8plex)	S(2): 1.1; S(3): 98.9; T(8): 100.0	0.352	0.0237
106	LDSTETAEEDNTR	Q95ZX6	N-Term(iTRAQ8plex); S3(Phospho)	S(3): 100.0; T(4): 0.0; T(6): 0.0; T(12): 0.0	-0.402	0.049853		54	TPSESGGSRAASPAPR	Q9N3S4	N-Term(iTRAQ8plex); S5(Phospho); S12(Phospho)	T(1): 0.0; S(3): 0.0; S(5): 100.0; S(8): 0.0; S(12): 100.0	0.354	0.00356
107	LSDSASVSDSDDDK	Q22559	N-Term(iTRAQ8plex); S8(Phospho); S10(Phospho); K14(iTRAQ8plex)	S(2): 0.0; S(4): 0.0; S(6): 0.0; S(8): 100.0; S(10): 100.0	-0.399	0.032739		55	RLLSGNTTNDTNEDNEER	G5EDT9	N-Term(iTRAQ8plex); S4(Phospho)	S(4): 100.0; T(7): 0.0; T(8): 0.0; T(11): 0.0	0.359	0.0262
108	SNSICDQDSPSDPESLQVQVR	Q7YTL1	N-Term(iTRAQ8plex); S3(Phospho); C5(Carbamidomethyl)	S(1): 1.2; S(3): 98.8; S(9): 0.0; S(11): 0.0; S(15): 0.0	-0.395	0.013802		56	MSQNQSEDEEFK	Q18012	N-Term(iTRAQ8plex); S6(Phospho); K12(iTRAQ8plex)	S(2): 0.0; S(6): 100.0	0.362	0.00981
109	DNSHNSPQTPPK	O45962	N-Term(iTRAQ8plex); S6(Phospho); T9(Phospho); K12(iTRAQ8plex)	S(3): 0.0; S(6): 100.0; T(9): 100.0	-0.394	0.045917		57	VVDAQSSPADSQSEELRR	Q1XFY2	N-Term(iTRAQ8plex); S7(Phospho); S11(Phospho)	S(6): 50.0; S(7): 50.0; S(11): 99.9; S(13): 0.1	0.366	0.00693
110	RNSDDDDSIDEEAAR	Q5TYK5	N-Term(iTRAQ8plex); S3(Phospho); S8(Phospho)	S(3): 100.0; S(8): 100.0	-0.394	0.033741		58	SVSPNPHPDVPAVTVGALSAPADK	Q17636	N-Term(iTRAQ8plex); S1(Phospho); S3(Phospho); K24(iTRAQ8plex)	S(1): 100.0; S(3): 100.0; T(14): 0.0; S(19): 0.0	0.367	0.0358
111	ADLSSDFSDDEAPAK	Q9XVS4	N-Term(iTRAQ8plex); S8(Phospho); K15(iTRAQ8plex)	S(4): 0.0; S(5): 0.7; S(8): 99.3	-0.393	0.044297		59	RTDTGSQR	G5ECL4	N-Term(iTRAQ8plex); T4(Phospho); S6(Phospho)	T(2): 0.9; T(4): 99.1; S(6): 100.0	0.37	0.0219
112	AASADCDEPEAK	O01615	N-Term(iTRAQ8plex); S3(Phospho); C6(Carbamidomethyl); K12(iTRAQ8plex)	S(3): 100.0	-0.389	0.018732		60	SPSHLDYPVSESYDGPLDSTSR	G5EBP5	N-Term(iTRAQ8plex); S3(Phospho)	S(1): 50.0; S(3): 50.0; Y(7): 0.0; S(10): 0.0; S(12): 0.0; Y(13): 0.0; S(19): 0.0; T(20): 0.0; S(21): 0.0	0.374	0.00295
113	DPMTSQGPDSDEDELQEMTNK	O44415	N-Term(iTRAQ8plex); M3(Oxidation); S10(Phospho); K21(iTRAQ8plex)	T(4): 0.1; S(5): 0.1; S(10): 99.9; T(19): 0.0	-0.389	0.034403		61	SIAAGMSADDCPTQVLVTGTR	O45723	N-Term(iTRAQ8plex); S1(Phospho); M6(Oxidation); C11(Carbamidomethyl)	S(1): 100.0; S(7): 0.0; T(13): 0.0; T(18): 0.0; T(20): 0.0	0.376	0.0265
114	ATSVQGSAPSSGSK	P91017	N-Term(iTRAQ8plex); S3(Phospho); K14(iTRAQ8plex)	T(2): 0.0; S(3): 100.0; S(7): 0.0; S(10): 0.0; S(11): 0.0; S(13): 0.0	-0.387	0.049911		62	SMSLDTPVSVAHV	Q95XP5	N-Term(iTRAQ8plex); S3(Phospho)	S(1): 0.0; S(3): 100.0; T(6): 0.0; S(9): 0.0	0.378	0.0475
115	SGHEPEIAR	Q17490	N-Term(iTRAQ8plex); S1(Phospho)	S(1): 100.0	-0.387	0.01556		63	SVSDGESDGERR	Q9U2K4	N-Term(iTRAQ8plex); S3(Phospho)	S(1): 0.0; S(3): 100.0; S(7): 0.0	0.38	0.0115
116	SDDEAAVPGNK	A9D4S6	N-Term(iTRAQ8plex); S1(Phospho); K11(iTRAQ8plex)	S(1): 100.0	-0.386	0.017577		64	ASAVNIDLDDVFIQR	G5EE32	N-Term(iTRAQ8plex); S2(Phospho)	S(2): 100.0	0.384	0.00586
117	NTEDETGSEVQHM	O01927	N-Term(iTRAQ8plex); S8(Phospho); M13(Oxidation)	T(2): 0.0; T(6): 0.0; S(8): 100.0	-0.383	0.035683		65	IRQESYSQLK	O16435	N-Term(iTRAQ8plex); S5(Phospho); K10(iTRAQ8plex)	S(5): 100.0; Y(6): 0.0; S(7): 0.0	0.386	0.00126
118	EEEEGSPK	P49595	N-Term(iTRAQ8plex); S6(Phospho); K8(iTRAQ8plex)	S(6): 100.0	-0.38	0.036555		66	SLEDEEPEPITMSDAR	Q9NAH3	N-Term(iTRAQ8plex); S1(Phospho)	S(1): 100.0; T(11): 0.0; S(13): 0.0	0.387	0.0495
119	SGSLTYQQGDTPK	Q20178	N-Term(iTRAQ8plex); S3(Phospho); K13(iTRAQ8plex)	S(1): 0.0; S(3): 50.0; T(5): 50.0; Y(6): 0.0; T(11): 0.0	-0.38	0.001051		67	GNSGLALISDK	O76554	N-Term(iTRAQ8plex); S3(Phospho); K11(iTRAQ8plex)	S(3): 100.0; S(9): 0.0	0.4	0.00486
120	QSLDSDPGDFEK	Q22015	N-Term(iTRAQ8plex); S2(Phospho); S5(Phospho); K12(iTRAQ8plex)	S(2): 100.0; S(5): 100.0	-0.379	0.024175		68	SYDNAPALESLEK	O18696	N-Term(iTRAQ8plex); S1(Phospho); K13(iTRAQ8plex)	S(1): 99.4; Y(2): 0.6; S(10): 0.0	0.403	0.0271
121	SSSFGPLSIIR	H2KZ11	N-Term(iTRAQ8plex); S1(Phospho)	S(1): 100.0; S(2): 0.0; S(3): 0.0; S(8): 0.0	-0.378	0.046349		69	YVSDSDGAPSDEDDVDFGK	O17406	N-Term(iTRAQ8plex); S10(Phospho); K19(iTRAQ8plex)	Y(1): 0.0; S(3): 0.0; S(5): 0.0; S(10): 100.0	0.406	0.0345
122	VSTESGQSSRK	G5EE32	N-Term(iTRAQ8plex); S8(Phospho); K11(iTRAQ8plex)	S(2): 0.0; T(3): 0.0; S(5): 0.4; S(8): 49.8; S(9): 49.8	-0.376	0.00395		70	WFGGSGSNNSQQNLAEDVIDAR	Q09221	N-Term(iTRAQ8plex); S10(Phospho)	S(5): 0.0; S(7): 0.0; S(10): 100.0	0.412	0.0438
123	NSSSNGSSDRFELEPVEPTEGGPQR	Q4W5R8	N-Term(iTRAQ8plex); S2(Phospho)	S(2): 93.1; S(3): 1.7; S(4): 1.7; S(7): 1.7; S(8): 1.7; T(19): 0.0	-0.375	0.004818		71	VVVTSDTVIPEAPSPIPPPAQFEEVR	F5GUH2	N-Term(iTRAQ8plex); S14(Phospho)	T(4): 0.0; S(5): 0.0; T(7): 0.0; S(14): 100.0	0.413	0.0265
124	MNIDEISPSDTPGR	Q9BKQ7	N-Term(iTRAQ8plex); M1(Oxidation); S7(Phospho)	S(7): 100.0; S(9): 0.0; T(11): 0.0	-0.373	0.004561		72	EGDGSAVQLR	Q20538	N-Term(iTRAQ8plex); S5(Phospho)	S(5): 100.0	0.416	0.00183
125	SFTSSSGDLLNAPNR	Q9N531	N-Term(iTRAQ8plex); S1(Phospho); S4(Phospho)	S(1): 100.0; T(3): 0.7; S(4): 49.7; S(5): 49.7; S(6): 0.0	-0.373	0.032399		73	LIISQDSDEFPSSR	Q21730	N-Term(iTRAQ8plex); S7(Phospho)	S(4): 0.0; S(7): 100.0; S(12): 0.0; S(13): 0.0	0.419	0.00962
126	SSSAANPSQQDEWGR	Q19818	N-Term(iTRAQ8plex); S2(Phospho)	S(1): 0.0; S(2): 100.0; S(3): 0.0; S(8): 0.0	-0.371	0.005764		74	VIEDSSFLFASPVQEK	Q9N4P4	N-Term(iTRAQ8plex); S11(Phospho); K16(iTRAQ8plex)	S(5): 0.0; S(6): 0.0; S(11): 100.0	0.419	0.0367
127	EAADSENSSFK	O16331	N-Term(iTRAQ8plex); S5(Phospho); S8(Phospho); S9(Phospho); K11(iTRAQ8plex)	S(5): 100.0; S(8): 100.0; S(9): 100.0	-0.37	0.049657		75	NTEDETGSEVQHM	O01927	N-Term(iTRAQ8plex); S8(Phospho)	T(2): 0.0; T(6): 0.8; S(8): 99.2	0.436	0.0093
128	LNESSDIDR	Q09285	N-Term(iTRAQ8plex); S5(Phospho)	S(4): 0.7; S(5): 99.3	-0.37	0.007342		76	VFQNVSAATAAATTSPESDSDDCEESMR	O01971	N-Term(iTRAQ8plex); S20(Phospho); C23(Carbamidomethyl)	S(6): 0.0; T(9): 0.0; T(13): 0.0; T(14): 0.0; S(15): 0.0; S(18): 0.0; S(20): 100.0; S(26): 0.0	0.437	0.0346
129	SVDDMDDR	Q9U367	N-Term(iTRAQ8plex); S1(Phospho)	S(1): 100.0	-0.37	0.049449		77	GVDGDDGSDMIMEK	P34554	N-Term(iTRAQ8plex); S8(Phospho); K14(iTRAQ8plex)	S(8): 100.0	0.454	0.0135
130	SLSQPAPLSPTSLDPDRR	P34474	N-Term(iTRAQ8plex); S3(Phospho); S9(Phospho)	S(1): 0.0; S(3): 100.0; S(9): 100.0; T(11): 0.0; S(12): 0.0	-0.369	0.019888		78	ESTEQLPSKDSLDSPSGSTSR	Q65XX9	N-Term(iTRAQ8plex); S8(Phospho); K9(iTRAQ8plex)	S(2): 0.0; T(3): 0.0; S(8): 0.0; S(11): 100.0; S(14): 0.0; S(16): 0.0; S(18): 0.0; T(19): 0.0; S(20): 0.0	0.456	0.0132
131	TSLNSSSSSFFTK	D0FK02	N-Term(iTRAQ8plex); S6(Phospho); K13(iTRAQ8plex)	T(1): 0.0; S(2): 0.0; S(5): 0.0; S(6): 99.2; S(7): 0.8; S(8): 0.0; S(9): 0.0; T(12): 0.0	-0.369	0.027697		79	QNSVPESPR	H2KYS8	N-Term(iTRAQ8plex); S3(Phospho); S7(Phospho)	S(3): 100.0; S(7): 100.0	0.463	0.00337
132	NEELYLSPSR	P30630	N-Term(iTRAQ8plex); S7(Phospho)	Y(5): 0.0; S(7): 100.0; S(9): 0.0	-0.368	0.005732		80	QIDSDGFEIINDSPSPPPASR	Q23255	N-Term(iTRAQ8plex); S13(Phospho); S15(Phospho)	S(4): 0.0; S(13): 100.0; S(15): 100.0; S(20): 0.0	0.479	0.0455
133	SESEALNK	H2KYT5	N-Term(iTRAQ8plex); S1(Phospho); K8(iTRAQ8plex)	S(1): 100.0; S(3): 0.0	-0.368	0.017216		81	VVVIDSRADMAQER	O18256	N-Term(iTRAQ8plex); S6(Phospho)	S(6): 100.0	0.483	0.0282
134	EGSPLSVDK	Q22944	N-Term(iTRAQ8plex); S3(Phospho); K9(iTRAQ8plex)	S(3): 100.0; S(6): 0.0	-0.367	0.015141		82	VIESDSD	Q03560	N-Term(iTRAQ8plex); S6(Phospho)	S(4): 0.0; S(6): 100.0	0.487	0.0153
135	SGDDGSQEPQGIR	Q18563	N-Term(iTRAQ8plex); S1(Phospho)	S(1): 100.0; S(6): 0.0	-0.366	0.02293		83	SNTYSDEEEHVR	Q95XU6	N-Term(iTRAQ8plex); S5(Phospho)	S(1): 0.0; T(3): 0.0; Y(4): 0.0; S(5): 100.0	0.489	0.00276
136	SPSPEDSGIR	O44895	N-Term(iTRAQ8plex); S1(Phospho); S3(Phospho)	S(1): 100.0; S(3): 100.0; S(7): 0.0	-0.366	0.019458		84	LPDVPATLPEAPSGELTR	Q21959	N-Term(iTRAQ8plex); S13(Phospho)	T(7): 0.0; S(13): 100.0; T(17): 0.0	0.491	0.0237
137	MDEDVANESIR	O01820	N-Term(iTRAQ8plex); M1(Oxidation); S9(Phospho)	S(9): 100.0	-0.364	0.008837		85	LSQAALSASDDGLNAGISPNNVR	Q9U9K0	N-Term(iTRAQ8plex); S9(Phospho)	S(2): 0.0; S(7): 1.6; S(9): 98.4; S(18): 0.0	0.491	0.012
138	TAAGDNSSGEVK	Q8WQ99	N-Term(iTRAQ8plex); S7(Phospho); S8(Phospho); K12(iTRAQ8plex)	T(1): 0.0; S(7): 100.0; S(8): 100.0	-0.362	0.026143		86	DIFHPNWEDNTSEGTSTQNPSNSR	Q9XTY6	N-Term(iTRAQ8plex); S23(Phospho)	T(11): 0.0; S(12): 0.0; T(15): 0.0; S(16): 0.0; T(17): 0.0; S(21): 50.0; S(23): 50.0	0.495	0.0178
139	VHSEEQGFIEEK	O45681	N-Term(iTRAQ8plex); S3(Phospho); K12(iTRAQ8plex)	S(3): 100.0	-0.361	0.006941		87	ELDGIENPEFSTDDEAR	Q19819	N-Term(iTRAQ8plex); S11(Phospho)	S(11): 50.0; T(12): 50.0	0.507	0.0182
140	SEVLSGDEDVEME	Q9NAP2	N-Term(iTRAQ8plex); S5(Phospho); M12(Oxidation)	S(1): 0.0; S(5): 100.0	-0.36	0.038637		88	TAAGDNSSGEVK	Q8WQ99	N-Term(iTRAQ8plex); S7(Phospho); S8(Phospho); K12(iTRAQ8plex)	T(1): 0.0; S(7): 100.0; S(8): 100.0	0.508	0.00403
141	IQASNSLNAGR	Q95X44	N-Term(iTRAQ8plex); S6(Phospho)	S(4): 0.0; S(6): 100.0	-0.358	0.008756		89	QTDSEMTGYVATR	Q17446	N-Term(iTRAQ8plex); T7(Phospho); Y9(Phospho)	T(2): 0.0; S(4): 0.0; T(7): 100.0; Y(9): 100.0; T(12): 0.0	0.537	0.00971
142	SAAEEVK	O01761	N-Term(iTRAQ8plex); S1(Phospho); K7(iTRAQ8plex)	S(1): 100.0	-0.358	0.027163		90	MGHSLSDQDIK	Q18136	N-Term(iTRAQ8plex); S6(Phospho); K11(iTRAQ8plex)	S(4): 0.0; S(6): 100.0	0.542	0.00799
143	YNSTYVVK	Q03604	N-Term(iTRAQ8plex); S3(Phospho); K8(iTRAQ8plex)	Y(1): 0.0; S(3): 100.0; T(4): 0.0; Y(5): 0.0	-0.358	0.000243		91	AGETRFTDTRK	P29691	N-Term(iTRAQ8plex); T7(Phospho); T9(Phospho); K11(iTRAQ8plex)	T(4): 50.0; T(7): 50.0; T(9): 100.0	0.554	0.00227
144	NTFSSNTTLSDFPTR	G5ECG9	N-Term(iTRAQ8plex); S4(Phospho)	T(2): 0.0; S(4): 99.1; S(5): 0.9; T(7): 0.0; T(8): 0.0; S(10): 0.0; T(14): 0.0	-0.357	0.004369		92	QSSLVNTFR	Q9XWG9	N-Term(iTRAQ8plex); S3(Phospho); T7(Phospho)	S(2): 50.0; S(3): 50.0; T(7): 100.0	0.557	0.0424
145	LRESPNETVTSSETR	Q5WRT9	N-Term(iTRAQ8plex); S4(Phospho)	S(4): 100.0; T(8): 0.0; T(10): 0.0; S(11): 0.0; S(12): 0.0; T(14): 0.0	-0.356	0.036694		93	RAISASQIGSIPSQSAATR	Q19425	N-Term(iTRAQ8plex); S4(Phospho)	S(4): 100.0; S(6): 0.0; S(10): 0.0; S(13): 0.0; S(15): 0.0; T(18): 0.0	0.572	0.0108
146	NGLTSAASTPAFVSSEESAK	H2KYV0	N-Term(iTRAQ8plex); S8(Phospho); K20(iTRAQ8plex)	T(4): 0.0; S(5): 0.0; S(8): 99.0; T(9): 1.0; S(14): 0.0; S(15): 0.0; S(18): 0.0	-0.356	0.01931		94	ELDTARTDSSMVVDEDPLR	P91344	N-Term(iTRAQ8plex); S9(Phospho); S10(Phospho); M11(Oxidation)	T(4): 50.0; T(7): 50.0; S(9): 98.2; S(10): 1.8	0.912	0.0366
147	RPSNNVYDSDNGSMVR	A4UVK2	N-Term(iTRAQ8plex); S3(Phospho); S9(Phospho); S13(Phospho)	S(3): 100.0; Y(7): 0.0; S(9): 100.0; S(13): 100.0	-0.355	0.018912		95	IGNFADRVNSAAGK	Q9N4G8	N-Term(iTRAQ8plex); S10(Phospho); K14(iTRAQ8plex)	S(10): 100.0	1.53	0.00359
148	SAEQLQSENDVNEETMSR	Q5DX48	N-Term(iTRAQ8plex); S1(Phospho)	S(1): 100.0; S(7): 0.0; T(15): 0.0; S(17): 0.0	-0.355	0.044348
149	DVSDSDDADDDER	Q21776	N-Term(iTRAQ8plex); S5(Phospho)	S(3): 0.0; S(5): 100.0	-0.354	0.019892
150	SVPETPEESIR	Q23639	N-Term(iTRAQ8plex); S1(Phospho)	S(1): 100.0; T(5): 0.0; S(9): 0.0	-0.354	0.039135
151	FSPTTSETESSTSAEDVESSSK	B9WRT9	N-Term(iTRAQ8plex); S11(Phospho); K22(iTRAQ8plex)	S(2): 0.0; T(4): 0.0; T(5): 0.0; S(6): 0.0; T(8): 0.0; S(10): 49.5; S(11): 49.5; T(12): 0.5; S(13): 0.5; S(19): 0.0; S(20): 0.0; S(21): 0.0	-0.352	0.014581
152	WASNLSLNK	G5ECW0	N-Term(iTRAQ8plex); S3(Phospho); S6(Phospho); K9(iTRAQ8plex)	S(3): 100.0; S(6): 100.0	-0.352	0.034783
153	ESTPDVADSSTEK	Q21531	N-Term(iTRAQ8plex); T3(Phospho); K13(iTRAQ8plex)	S(2): 0.6; T(3): 99.4; S(9): 0.0; S(10): 0.0; T(11): 0.0	-0.349	0.031452
154	RPSNNVYDSDNGSMVR	A4UVK2	N-Term(iTRAQ8plex); S3(Phospho); M14(Oxidation)	S(3): 100.0; Y(7): 0.0; S(9): 0.0; S(13): 0.0	-0.349	0.017926
155	LSNPSNDFEIEECCHSD	O02218	N-Term(iTRAQ8plex); C13(Carbamidomethyl); C14(Carbamidomethyl); S16(Phospho)	S(2): 0.0; S(5): 0.0; S(16): 100.0	-0.346	0.03883
156	SPINTSPSSSPK	P91198	N-Term(iTRAQ8plex); S1(Phospho); K12(iTRAQ8plex)	S(1): 100.0; T(5): 0.0; S(6): 0.0; S(8): 0.0; S(9): 0.0; S(10): 0.0	-0.346	0.002266
157	GADDDSSDSGSVIIYR	G5EE32	N-Term(iTRAQ8plex); S7(Phospho); S11(Phospho)	S(6): 1.1; S(7): 98.9; S(9): 50.0; S(11): 50.0; Y(15): 0.0	-0.345	0.00349
158	SAIPEEAADLDNTTSEK	O01820	N-Term(iTRAQ8plex); T13(Phospho); K17(iTRAQ8plex)	S(1): 0.0; T(13): 97.3; T(14): 1.4; S(15): 1.4	-0.343	0.008849
159	TSSTEDIR	Q21640	N-Term(iTRAQ8plex); S3(Phospho)	T(1): 0.0; S(2): 0.0; S(3): 100.0; T(4): 0.0	-0.343	0.002199
160	VTPPPDVPSTSTR	G5EE01	N-Term(iTRAQ8plex); T2(Phospho)	T(2): 100.0; S(9): 0.0; T(10): 0.0; S(11): 0.0; T(12): 0.0	-0.343	0.026317
161	SPINTSPSSSPK	P91198	N-Term(iTRAQ8plex); S1(Phospho); T5(Phospho); S10(Phospho); K12(iTRAQ8plex)	S(1): 100.0; T(5): 50.0; S(6): 50.0; S(8): 1.6; S(9): 1.6; S(10): 96.9	-0.34	0.039282
162	SPSLVVVISPSPR	Q17626	N-Term(iTRAQ8plex); S3(Phospho); S11(Phospho)	S(1): 0.0; S(3): 100.0; S(9): 1.1; S(11): 98.9	-0.34	0.018846
163	EIDEGESCDGYDTEAIR	J7SA49	N-Term(iTRAQ8plex); S7(Phospho); C8(Carbamidomethyl)	S(7): 100.0; Y(11): 0.0; T(13): 0.0	-0.339	0.045236
164	RSIAAGMSADDCPTQVLVTGTR	O45723	N-Term(iTRAQ8plex); S2(Phospho); C12(Carbamidomethyl)	S(2): 100.0; S(8): 0.0; T(14): 0.0; T(19): 0.0; T(21): 0.0	-0.339	0.028337
165	NFNMSESSDDETSNSR	Q95Y80	N-Term(iTRAQ8plex); S7(Phospho)	S(5): 0.4; S(7): 49.8; S(8): 49.8; T(12): 0.0; S(13): 0.0; S(15): 0.0	-0.338	0.024195
166	VVVIDSRADMAQER	O18256	N-Term(iTRAQ8plex); S6(Phospho)	S(6): 100.0	-0.337	0.015151
167	SAAPSDVPPTPK	H2KZS2	N-Term(iTRAQ8plex); T10(Phospho); K12(iTRAQ8plex)	S(1): 0.0; S(5): 0.0; T(10): 100.0	-0.335	0.006556
168	RDSPLDSDLSQ	Q8I0P7	N-Term(iTRAQ8plex); S3(Phospho)	S(3): 100.0; S(7): 0.0; S(10): 0.0	-0.333	0.041569
169	STSPEYSTVYER	D0VWL6	N-Term(iTRAQ8plex); S3(Phospho); Y6(Phospho)	S(1): 0.0; T(2): 0.0; S(3): 100.0; Y(6): 100.0; S(7): 0.0; T(8): 0.0; Y(10): 0.0	-0.333	0.02489
170	VDNSSLTGESEPQSR	P90735	N-Term(iTRAQ8plex); S4(Phospho)	S(4): 99.3; S(5): 0.7; T(7): 0.0; S(10): 0.0; S(14): 0.0	-0.332	0.013738
171	VLTDESTGSTAIEESPR	G5ED94	N-Term(iTRAQ8plex); S15(Phospho)	T(3): 0.0; S(6): 0.0; T(7): 0.0; S(9): 0.0; T(10): 0.0; S(15): 100.0	-0.332	0.04211
172	NTEDETGSEVQHM	O01927	N-Term(iTRAQ8plex); S8(Phospho)	T(2): 0.0; T(6): 0.8; S(8): 99.2	-0.33	0.017846
173	SVEETPEK	Q09285	N-Term(iTRAQ8plex); S1(Phospho); K8(iTRAQ8plex)	S(1): 100.0; T(5): 0.0	-0.33	0.033628
174	CGFLFGEGSSSLASDDTTPVK	P34705	N-Term(iTRAQ8plex); C1(Carbamidomethyl); T18(Phospho); K21(iTRAQ8plex)	S(9): 0.0; S(10): 0.0; S(11): 0.0; S(14): 0.0; T(17): 0.0; T(18): 100.0	-0.329	0.04979
175	DSSDSSTEVVGDENSVPDK	Q5F4U0	N-Term(iTRAQ8plex); S6(Phospho); K19(iTRAQ8plex)	S(2): 0.0; S(3): 0.0; S(5): 0.8; S(6): 98.3; T(7): 0.8; S(15): 0.0	-0.329	0.019035
176	EFTSMPVQLTPPR	Q9XTG7	N-Term(iTRAQ8plex); M5(Oxidation); T10(Phospho)	T(3): 0.0; S(4): 0.0; T(10): 100.0	-0.329	0.003587
177	SPPSSPTATGR	Q5TYK5	N-Term(iTRAQ8plex); S1(Phospho); S5(Phospho)	S(1): 1.8; S(4): 98.2; S(5): 99.9; T(7): 0.0; T(9): 0.0	-0.329	0.048457
178	STNDPAYNSR	B6VQ41	N-Term(iTRAQ8plex); S1(Phospho)	S(1): 100.0; T(2): 0.0; Y(7): 0.0; S(9): 0.0	-0.329	0.000796
179	TASTASTTTINSSNSR	P91457	N-Term(iTRAQ8plex); S12(Phospho)	T(1): 0.0; S(3): 0.0; T(4): 0.0; S(6): 0.0; T(7): 0.0; T(8): 0.0; T(9): 49.8; S(12): 49.8; S(13): 0.5; S(15): 0.0	-0.329	0.010826
180	AENGSGDASLEPENLR	Q22037	N-Term(iTRAQ8plex); S5(Phospho)	S(5): 100.0; S(9): 0.0	-0.328	0.043823
181	EISEEEAEQAASSIPK	Q9XXH7	N-Term(iTRAQ8plex); S3(Phospho); K16(iTRAQ8plex)	S(3): 100.0; S(12): 0.0; S(13): 0.0	-0.328	0.005675
182	NSYDSDEEEFLR	O45134	N-Term(iTRAQ8plex); S5(Phospho)	S(2): 0.0; Y(3): 0.0; S(5): 100.0	-0.328	0.015126
183	RQSSSMFNISQNR	Q9U3Q1	N-Term(iTRAQ8plex); S3(Phospho); S4(Phospho); M6(Oxidation)	S(3): 100.0; S(4): 98.3; S(5): 1.8; S(10): 0.0	-0.328	0.023706
184	IVMSDNEDEA	G5EDN3	N-Term(iTRAQ8plex); S4(Phospho)	S(4): 100.0	-0.327	0.033997
185	ARFSAASSTR	G5EFX2	N-Term(iTRAQ8plex); S4(Phospho)	S(4): 100.0; S(7): 0.0; S(8): 0.0; T(9): 0.0	-0.325	0.035734
186	SETTDSQQLLVGDDSGDGQLPASR	G5EDD5	N-Term(iTRAQ8plex); S6(Phospho)	S(1): 0.0; T(3): 0.0; T(4): 0.0; S(6): 100.0; S(15): 0.0; S(23): 0.0	-0.324	0.025365
187	NSGQSTDLNSR	Q8MQ70	N-Term(iTRAQ8plex); S2(Phospho)	S(2): 100.0; S(5): 0.0; T(6): 0.0; S(10): 0.0	-0.322	0.025653
188	TSLLGDK	K8F7V7	N-Term(iTRAQ8plex); S2(Phospho); K7(iTRAQ8plex)	T(1): 50.0; S(2): 50.0	-0.322	0.040543
189	KGSESVNTTINSTMNSTLNEPK	Q18211	N-Term(iTRAQ8plex); K1(iTRAQ8plex); S3(Phospho); M14(Oxidation); K22(iTRAQ8plex)	S(3): 100.0; S(5): 0.0; T(8): 0.0; T(9): 0.0; S(12): 0.0; T(13): 0.0; S(16): 0.0; T(17): 0.0	-0.321	0.034442
190	ASDAASSSTSINSER	P32744	N-Term(iTRAQ8plex); S7(Phospho); S8(Phospho)	S(2): 0.0; S(6): 50.0; S(7): 50.0; S(8): 0.0; T(9): 0.0; S(10): 0.0; S(13): 100.0	-0.32	0.040531
191	DSGSGSGSGEGGK	Q21089	N-Term(iTRAQ8plex); S6(Phospho); S8(Phospho); K13(iTRAQ8plex)	S(2): 0.0; S(4): 50.0; S(6): 50.0; S(8): 100.0	-0.32	0.003083
192	EFSNLSQSSVASSR	E2JKZ0	N-Term(iTRAQ8plex); S3(Phospho); S6(Phospho)	S(3): 100.0; S(6): 100.0; S(8): 0.0; S(9): 0.0; S(12): 0.0; S(13): 0.0	-0.32	0.00647
193	EREDTVDESK	G5EDE4	N-Term(iTRAQ8plex); T5(Phospho); K10(iTRAQ8plex)	T(5): 100.0; S(9): 0.0	-0.319	0.028713
194	RSLGVATVSTK	Q960A2	N-Term(iTRAQ8plex); S2(Phospho); K11(iTRAQ8plex)	S(2): 100.0; T(7): 0.0; S(9): 0.0; T(10): 0.0	-0.319	0.02058
195	RGGYDSNSDLESR	G5EGS5	N-Term(iTRAQ8plex); S6(Phospho)	Y(4): 0.0; S(6): 99.2; S(8): 0.8; S(12): 0.0	-0.318	0.01212
196	RQSLLIGQR	G5EE13	N-Term(iTRAQ8plex); S3(Phospho)	S(3): 100.0	-0.318	0.014697
197	ESDSPEGIEPDVLNR	C6KRH4	N-Term(iTRAQ8plex); S4(Phospho)	S(2): 0.0; S(4): 100.0	-0.316	0.021101
198	GSPTPSSVTVDNAPSLPDR	O76387	N-Term(iTRAQ8plex); S2(Phospho)	S(2): 100.0; T(4): 0.0; S(6): 0.0; S(7): 0.0; T(9): 0.0; S(15): 0.0	-0.316	0.021003
199	RGGSMGPPSGDPYQSR	G5ED33	N-Term(iTRAQ8plex); S4(Phospho); M5(Oxidation)	S(4): 100.0; S(9): 0.0; Y(13): 0.0; S(15): 0.0	-0.316	0.020504
200	RSNSFSGVTR	Q18074	N-Term(iTRAQ8plex); S2(Phospho); S4(Phospho)	S(2): 100.0; S(4): 100.0; S(6): 0.0; T(9): 0.0	-0.314	0.002186
201	NRGSSEDVDENDNK	Q09356	N-Term(iTRAQ8plex); S4(Phospho); K14(iTRAQ8plex)	S(4): 99.2; S(5): 0.8	-0.312	0.025033
202	RGSIVPAIHK	G5ECM4	N-Term(iTRAQ8plex); S3(Phospho); K10(iTRAQ8plex)	S(3): 100.0	-0.312	0.010086
203	HTISPQFSNR	Q20924	N-Term(iTRAQ8plex); S4(Phospho)	T(2): 1.0; S(4): 99.0; S(8): 0.0	-0.311	0.00279
204	NASQNTTSVNQSTETSPR	P34675	N-Term(iTRAQ8plex); S16(Phospho)	S(3): 0.0; T(6): 0.0; T(7): 0.0; S(8): 0.0; S(12): 0.0; T(13): 0.0; T(15): 1.0; S(16): 99.0	-0.31	0.002998
205	EQESVDYER	G4SLH0	N-Term(iTRAQ8plex); S4(Phospho)	S(4): 100.0; Y(7): 0.0	-0.308	0.034778
206	NEIETGRDSDDEELDRR	P90947	N-Term(iTRAQ8plex); S9(Phospho)	T(5): 0.0; S(9): 100.0	-0.307	0.022492
207	IVEEEDGSLK	O01761	N-Term(iTRAQ8plex); S8(Phospho); K10(iTRAQ8plex)	S(8): 100.0	-0.306	0.020509
208	SNTIDSSASFAESR	H2KYV3	N-Term(iTRAQ8plex); T3(Phospho); S13(Phospho)	S(1): 0.0; T(3): 100.0; S(6): 0.0; S(7): 0.0; S(9): 0.0; S(13): 100.0	-0.306	0.014414
209	LEPSQSPPGSSR	G5EBX2	N-Term(iTRAQ8plex); S4(Phospho); S6(Phospho)	S(4): 100.0; S(6): 100.0; S(10): 0.0; S(11): 0.0	-0.305	0.033374
210	DIQYQLAQSNQSIR	Q20330	N-Term(iTRAQ8plex); S12(Phospho)	Y(4): 0.0; S(9): 0.0; S(12): 100.0	-0.303	0.025731
211	RGTPVNNYDGPQSSNDYR	K8ESC8	N-Term(iTRAQ8plex); T3(Phospho)	T(3): 100.0; Y(8): 0.0; S(13): 0.0; S(14): 0.0; Y(17): 0.0	-0.303	0.035986
212	SLTLDDSR	Q9NA53	N-Term(iTRAQ8plex); S1(Phospho)	S(1): 100.0; T(3): 0.0; S(7): 0.0	-0.303	0.025779
213	SPVVDQGDPSK	Q9BLA0	N-Term(iTRAQ8plex); S1(Phospho); K11(iTRAQ8plex)	S(1): 100.0; S(10): 0.0	-0.303	0.020792
214	TDTTDHALVADTDDEPIPSGR	Q22240	N-Term(iTRAQ8plex); T3(Phospho)	T(1): 1.2; T(3): 97.5; T(4): 1.2; T(12): 0.0; S(19): 0.0	-0.303	0.049483
215	NSDSNDNANSEGSDEVVR	Q22850	N-Term(iTRAQ8plex); S2(Phospho)	S(2): 100.0; S(4): 0.0; S(10): 0.0; S(13): 0.0	-0.302	0.02672
216	VTPSLISR	Q9UB28	N-Term(iTRAQ8plex); S4(Phospho)	T(2): 0.0; S(4): 100.0; S(7): 0.0	-0.301	0.005649
217	HNSISAGSPLNNDR	Q9U2T9	N-Term(iTRAQ8plex); S3(Phospho); S8(Phospho)	S(3): 100.0; S(5): 0.0; S(8): 100.0	-0.3	0.008406
218	HHCNSNSDEER	Q7JL62	N-Term(iTRAQ8plex); C3(Carbamidomethyl); S7(Phospho)	S(5): 0.0; S(7): 100.0	-0.299	0.002587
219	IFEGFDEGSTPASASDHR	G5ECW3	N-Term(iTRAQ8plex); S13(Phospho)	S(9): 0.0; T(10): 0.0; S(13): 50.0; S(15): 50.0	-0.299	0.03041
220	TSAETGNDIEK	H8ESG5	N-Term(iTRAQ8plex); S2(Phospho); K11(iTRAQ8plex)	T(1): 0.0; S(2): 100.0; T(5): 0.0	-0.299	0.039301
221	NGSGSSSSTGATGGK	Q8MQ22	N-Term(iTRAQ8plex); S3(Phospho); K15(iTRAQ8plex)	S(3): 100.0; S(5): 0.0; S(6): 0.0; S(7): 0.0; S(8): 0.0; T(9): 0.0; T(12): 0.0	-0.298	0.026268
222	SVSTDQPPPANR	Q9U225	N-Term(iTRAQ8plex); S3(Phospho)	S(1): 0.0; S(3): 100.0; T(4): 0.0	-0.297	0.002741
223	SSWLISK	O01738	N-Term(iTRAQ8plex); S2(Phospho); K7(iTRAQ8plex)	S(1): 0.6; S(2): 99.4; S(6): 0.0	-0.295	0.041749
224	VVQPAPPPPSSMSPSTQMMR	Q20937	N-Term(iTRAQ8plex); S11(Phospho); M12(Oxidation); M18(Oxidation)	S(10): 0.0; S(11): 49.5; S(13): 49.5; S(15): 1.0; T(16): 0.0	-0.293	0.002038
225	KPTPDPDVEQSAVSR	O62124	N-Term(iTRAQ8plex); K1(iTRAQ8plex); T3(Phospho)	T(3): 100.0; S(11): 0.0; S(14): 0.0	-0.292	0.028167
226	VSEEPATTSETPAAQVTESQK	O17406	N-Term(iTRAQ8plex); S2(Phospho); K21(iTRAQ8plex)	S(2): 100.0; T(7): 0.0; T(8): 0.0; S(9): 0.0; T(11): 0.0; T(17): 0.0; S(19): 0.0	-0.292	0.034527
227	VYNSNSDVER	D0VWL6	N-Term(iTRAQ8plex); S4(Phospho); S6(Phospho)	Y(2): 0.0; S(4): 100.0; S(6): 100.0	-0.291	0.009215
228	SAAPSEVPPTPK	H2KZS2	N-Term(iTRAQ8plex); S1(Phospho); T10(Phospho); K12(iTRAQ8plex)	S(1): 100.0; S(5): 0.0; T(10): 100.0	-0.29	0.001593
229	THSLQQQENTDSTR	Q19289	N-Term(iTRAQ8plex); S3(Phospho)	T(1): 0.0; S(3): 100.0; T(10): 0.0; S(12): 0.0; T(13): 0.0	-0.29	0.014098
230	RVSFAEEELPK	O01761	N-Term(iTRAQ8plex); S3(Phospho); K11(iTRAQ8plex)	S(3): 100.0	-0.289	0.011994
231	NEVNNGEGNNSTSAIGR	Q93840	N-Term(iTRAQ8plex); S11(Phospho)	S(11): 99.2; T(12): 0.8; S(13): 0.0	-0.287	0.007659
232	FVTGDEEDGSK	O45669	N-Term(iTRAQ8plex); S10(Phospho); K11(iTRAQ8plex)	T(3): 0.0; S(10): 100.0	-0.286	0.029326
233	IEDEESDDEGR	Q17574	N-Term(iTRAQ8plex); S6(Phospho)	S(6): 100.0	-0.286	0.025909
234	RNELDSDEELDL	Q93408	N-Term(iTRAQ8plex); S6(Phospho)	S(6): 100.0	-0.286	0.013671
235	DGRNSVASSVFSDPSYR	G4SI07	N-Term(iTRAQ8plex); S5(Phospho)	S(5): 100.0; S(8): 0.0; S(9): 0.0; S(12): 0.0; S(15): 0.0; Y(16): 0.0	-0.285	0.015886
236	QNAEDSSPTR	G5EEW5	N-Term(iTRAQ8plex); S7(Phospho)	S(6): 50.0; S(7): 50.0; T(9): 0.0	-0.285	0.036846
237	YGNSSSGSSLPR	Q95PZ5	N-Term(iTRAQ8plex); S6(Phospho)	Y(1): 0.0; S(4): 0.0; S(5): 50.0; S(6): 50.0; S(8): 0.0; S(9): 0.0	-0.284	0.020108
238	TSTNAAPQSSER	Q09482	N-Term(iTRAQ8plex); S2(Phospho)	T(1): 1.2; S(2): 98.8; T(3): 0.0; S(9): 0.0; S(10): 0.0	-0.283	0.007186
239	SPEQQPEDPK	H2KYA5	N-Term(iTRAQ8plex); S1(Phospho); K10(iTRAQ8plex)	S(1): 100.0	-0.282	0.046036
240	VFSDDDDRGSTTTDFTSVSR	B1Q240	N-Term(iTRAQ8plex); S3(Phospho)	S(3): 100.0; S(10): 0.0; T(11): 0.0; T(12): 0.0; T(13): 0.0; T(16): 0.0; S(17): 0.0; S(19): 0.0	-0.281	0.047424
241	VQTSVPANTFSVTGSADNK	Q18885	N-Term(iTRAQ8plex); S15(Phospho); K19(iTRAQ8plex)	T(3): 0.0; S(4): 0.0; T(9): 0.0; S(11): 0.0; T(13): 0.0; S(15): 100.0	-0.281	0.018649
242	GGSVGDAGGAADR	P54812	N-Term(iTRAQ8plex); S3(Phospho)	S(3): 100.0	-0.28	0.021432
243	EIEECMSLSPPVK	Q9XXI5	N-Term(iTRAQ8plex); C5(Carbamidomethyl); M6(Oxidation); S9(Phospho); K13(iTRAQ8plex)	S(7): 0.0; S(9): 100.0	-0.279	0.025941
244	GNPQMATSQSVPSNVSNMSSR	H2L0G5	N-Term(iTRAQ8plex); M5(Oxidation); S10(Phospho)	T(7): 0.0; S(8): 1.0; S(10): 99.0; S(13): 0.0; S(16): 0.0; S(19): 0.0; S(20): 0.0	-0.279	0.044974
245	NEDGSSSPAQTSR	O62235	N-Term(iTRAQ8plex); S7(Phospho)	S(5): 0.0; S(6): 1.1; S(7): 1.1; T(11): 1.1; S(12): 96.6	-0.279	0.014537
246	TPLTTSATNSPR	Q93616	N-Term(iTRAQ8plex); S6(Phospho)	T(1): 0.0; T(4): 0.0; T(5): 1.1; S(6): 98.9; T(8): 0.0; S(10): 0.0	-0.279	0.006948
247	VFQNVSAATAAATTSPESDSDDCEESMR	O01971	N-Term(iTRAQ8plex); S20(Phospho); C23(Carbamidomethyl); M27(Oxidation)	S(6): 0.0; T(9): 0.0; T(13): 0.0; T(14): 0.0; S(15): 0.0; S(18): 0.1; S(20): 99.9; S(26): 0.0	-0.279	0.02726
248	ERGGSEEEFSIGR	P34576	N-Term(iTRAQ8plex); S5(Phospho)	S(5): 100.0; S(10): 0.0	-0.278	0.010314
249	SENEEDDMELGSPNPK	Q22240	N-Term(iTRAQ8plex); S12(Phospho); K16(iTRAQ8plex)	S(1): 0.0; S(12): 100.0	-0.278	0.009358
250	SFTSPQPDY	Q93636	N-Term(iTRAQ8plex); T3(Phospho); S4(Phospho)	S(1): 1.1; T(3): 99.0; S(4): 100.0; Y(9): 0.0	-0.276	0.038221
251	TNTYDENSGAEHQR	Q09457	N-Term(iTRAQ8plex); S8(Phospho)	T(1): 0.0; T(3): 0.0; Y(4): 0.0; S(8): 100.0	-0.276	0.046127
252	EISGSSEAGAGGK	G5EC21	N-Term(iTRAQ8plex); S5(Phospho); K13(iTRAQ8plex)	S(3): 0.0; S(5): 100.0; S(6): 0.0	-0.275	0.008737
253	LHQSSENLR	H2L0C5	N-Term(iTRAQ8plex); S4(Phospho)	S(4): 100.0; S(5): 0.0	-0.275	0.013251
254	RVPSPTPSSLSSQSAGSADQSSR	G5EDB9	N-Term(iTRAQ8plex); S4(Phospho)	S(4): 98.8; T(6): 1.2; S(8): 0.0; S(9): 0.0; S(11): 0.0; S(12): 0.0; S(14): 0.0; S(17): 0.0; S(21): 0.0; S(22): 0.0	-0.275	0.036255
255	DRSPTPEDVIESR	Q95XZ5	N-Term(iTRAQ8plex); S3(Phospho); T5(Phospho)	S(3): 100.0; T(5): 100.0; S(12): 0.0	-0.274	0.014423
256	SARASFAPIPNEEER	Q21353	N-Term(iTRAQ8plex); S1(Phospho); S5(Phospho)	S(1): 100.0; S(5): 100.0	-0.274	0.019559
257	SGSIITGPNPSPPSSQK	B6VQ51	N-Term(iTRAQ8plex); S11(Phospho); K17(iTRAQ8plex)	S(1): 0.0; S(3): 0.0; T(6): 1.1; S(11): 98.9; S(14): 0.0; S(15): 0.0	-0.273	0.017374
258	VSRPSPSTPLEK	O16657	N-Term(iTRAQ8plex); S5(Phospho); K12(iTRAQ8plex)	S(2): 0.0; S(5): 99.1; S(7): 0.0; T(8): 0.9	-0.273	0.048187
259	LGSSSGPAAAPDIIR	H2L071	N-Term(iTRAQ8plex); S3(Phospho)	S(3): 100.0; S(4): 0.0; S(5): 0.0	-0.272	0.028648
260	NFRDEEIESPR	Q9XVA2	N-Term(iTRAQ8plex); S9(Phospho)	S(9): 100.0	-0.272	0.01236
261	KPSDQPNGNQVQVGTR	O76360	N-Term(iTRAQ8plex); K1(iTRAQ8plex); S3(Phospho)	S(3): 100.0; T(15): 0.0	-0.271	0.037511
262	RIVFEDSDDGDDQDEETEK	Q21298	N-Term(iTRAQ8plex); S7(Phospho); K19(iTRAQ8plex)	S(7): 100.0; T(17): 0.0	-0.271	0.011246
263	HSSQAPK	O02640	N-Term(iTRAQ8plex); S3(Phospho); K7(iTRAQ8plex)	S(2): 0.0; S(3): 100.0	-0.27	0.048894
264	SPSKSPQAPR	O62185	N-Term(iTRAQ8plex); S1(Phospho); S3(Phospho); K4(iTRAQ8plex); S5(Phospho)	S(1): 100.0; S(3): 100.0; S(5): 100.0	-0.269	0.036982
265	KDDVIVPVHDSEESPSESR	Q10656	N-Term(iTRAQ8plex); K1(iTRAQ8plex); S11(Phospho)	S(11): 100.0; S(14): 0.0; S(16): 0.0; S(18): 0.0	-0.267	0.038631
266	LSAGSIGGIR	P32744	N-Term(iTRAQ8plex); S2(Phospho)	S(2): 100.0; S(5): 0.0	-0.265	0.00203
267	NDPEILPDEPSPGPSK	O45717	N-Term(iTRAQ8plex); S11(Phospho); K16(iTRAQ8plex)	S(11): 100.0; S(15): 0.0	-0.265	0.035873
268	SIGNLNDSLAMEGSNNYDSPSQR	H2L0C5	N-Term(iTRAQ8plex); S1(Phospho); M11(Oxidation)	S(1): 100.0; S(8): 0.0; S(14): 0.0; Y(17): 0.0; S(19): 0.0; S(21): 0.0	-0.264	0.003999
269	SVDLSSISR	C9IY21	N-Term(iTRAQ8plex); S1(Phospho)	S(1): 100.0; S(5): 0.0; S(6): 0.0; S(8): 0.0	-0.264	0.01013
UP-regulated phosphopeptides
Number	Sequence	Protein Group Accessions	Modifications	phosphoRS Site Probabilities	Log2Foldchange	pvalue
1	NPVTGEIKPSPSQQQVAA	Q10009	N-Term(iTRAQ8plex); K8(iTRAQ8plex); S12(Phospho)	T(4): 0.0; S(10): 1.7; S(12): 98.3	0.281	0.028637
2	AIDRTPSTIISDPAPVLK	Q6A573	N-Term(iTRAQ8plex); S7(Phospho); K18(iTRAQ8plex)	T(5): 0.9; S(7): 98.2; T(8): 0.9; S(11): 0.0	0.293	0.020603
3	RQLAVYNSLPTDDEK	Q10901	N-Term(iTRAQ8plex); S8(Phospho); K15(iTRAQ8plex)	Y(6): 0.0; S(8): 100.0; T(11): 0.0	0.296	0.00536
4	DNKSPINEMSSDR	D5MCN2	N-Term(iTRAQ8plex); K3(iTRAQ8plex); S4(Phospho); M9(Oxidation)	S(4): 100.0; S(10): 0.0; S(11): 0.0	0.3	0.004172
5	ATSYDPFASTNR	Q95Q77	N-Term(iTRAQ8plex); S3(Phospho)	T(2): 0.0; S(3): 98.9; Y(4): 1.1; S(9): 0.0; T(10): 0.0	0.301	0.009518
6	ALHNDQVPLKNSV	Q9BPN5	N-Term(iTRAQ8plex); K10(iTRAQ8plex); S12(Phospho)	S(12): 100.0	0.317	0.029688
7	DDDSQRGPSPVK	Q17490	N-Term(iTRAQ8plex); S9(Phospho); K12(iTRAQ8plex)	S(4): 0.0; S(9): 100.0	0.331	0.001916
8	RTTADSDDYVK	H2KYS8	N-Term(iTRAQ8plex); S6(Phospho); K11(iTRAQ8plex)	T(2): 0.0; T(3): 0.0; S(6): 100.0; Y(9): 0.0	0.331	0.013284
9	REETRHSPSR	G5EBP5	N-Term(iTRAQ8plex); S7(Phospho)	T(4): 0.0; S(7): 50.0; S(9): 50.0	0.333	0.03808
10	LYLGSLSDRNDDDNMSVR	Q19555	N-Term(iTRAQ8plex); M15(Oxidation); S16(Phospho)	Y(2): 0.0; S(5): 0.1; S(7): 0.1; S(16): 99.8	0.336	0.007172
11	MDQLGTIAPISNSNRASPK	K8FE02	N-Term(iTRAQ8plex); M1(Oxidation); S11(Phospho); K19(iTRAQ8plex)	T(6): 0.0; S(11): 97.8; S(13): 1.1; S(17): 1.1	0.337	0.013164
12	LGSPLFEINEK	C0P278	N-Term(iTRAQ8plex); S3(Phospho); K11(iTRAQ8plex)	S(3): 100.0	0.344	0.017135
13	DGDLTSTFCGTPNYIAPEILR	Q19266	N-Term(iTRAQ8plex); S6(Phospho); C9(Carbamidomethyl)	T(5): 49.8; S(6): 49.8; T(7): 0.5; T(11): 0.0; Y(14): 0.0	0.348	0.039486
14	TPQKPQLAQQPPQQR	Q21351	N-Term(iTRAQ8plex); T1(Phospho); K4(iTRAQ8plex)	T(1): 100.0	0.349	0.000936
15	GADDGAISADKVDIR	Q11073	N-Term(iTRAQ8plex); S8(Phospho); K11(iTRAQ8plex)	S(8): 100.0	0.353	0.019505
16	RKGSESVNTTINSTMNSTLNEPK	Q18211	N-Term(iTRAQ8plex); K2(iTRAQ8plex); S6(Phospho); K23(iTRAQ8plex)	S(4): 49.0; S(6): 49.0; T(9): 1.0; T(10): 1.0; S(13): 0.0; T(14): 0.0; S(17): 0.0; T(18): 0.0	0.357	0.030576
17	ESIALNKSDTHIV	Q21353	N-Term(iTRAQ8plex); K7(iTRAQ8plex); T10(Phospho)	S(2): 0.0; S(8): 0.8; T(10): 99.2	0.363	0.029776
18	ALIEHTRSR	Q09432	N-Term(iTRAQ8plex); S8(Phospho)	T(6): 0.9; S(8): 99.1	0.388	0.035848
19	AGSVVNRIPEAADLLEK	Q10663	N-Term(iTRAQ8plex); S3(Phospho); K17(iTRAQ8plex)	S(3): 100.0	0.414	0.004487
20	VSSGVFIASDYDEFR	Q19819	N-Term(iTRAQ8plex); S3(Phospho)	S(2): 1.2; S(3): 98.8; S(9): 0.0; Y(11): 0.0	0.484	0.018427
21	CKSPQHIDLHTFR	H2KZ19	N-Term(iTRAQ8plex); C1(Carbamidomethyl); K2(iTRAQ8plex); S3(Phospho)	S(3): 100.0; T(11): 0.0	0.721	0.026519
22	AAAPPASLKSPTPGR	Q23050	N-Term(iTRAQ8plex); K9(iTRAQ8plex); S10(Phospho)	S(7): 0.0; S(10): 1.0; T(12): 99.0	0.88	0.048934
23	IGNFADRVNSAAGK	Q9N4G8	N-Term(iTRAQ8plex); S10(Phospho); K14(iTRAQ8plex)	S(10): 100.0	1.381	0.020966

## Sheet: Table S2_3
Table S2_3 Differentially regulated phosphopeptides by heatmap analysis in low temperature.
Sequence	Protein Group Accessions	Modifications	MH+ [Da]	phosphoRS Site Probabilities	15℃_10min_1	15℃_10min_2	15℃_10min_3	20℃_10min_1	20℃_10min_2	20℃_10min_3	15℃_60min_1	15℃_60min_2	15℃_60min_3	20℃_60min_1	20℃_60min_2	20℃_60min_3
AAATIGSESPVIQMR	Q8IU06	N-Term(iTRAQ8plex); S9(Phospho); M14(Oxidation)	1930.96	T(4): 0.0; S(7): 0.0; S(9): 100.0	0.101334	0.0932204	0.101817	0.121849	0.124603	0.127392	0.115518	0.108529	0.113214	0.148496	0.133644	0.133554
AAISAVK	G5EDZ5	N-Term(iTRAQ8plex); S4(Phospho); K7(iTRAQ8plex)	1347.78	S(4): 100.0	0.0856234	0.105199	0.113729	0.136055	0.128447	0.12871	0.119798	0.13441	0.122091	0.151023	0.135988	0.152121
AASPVSSPK	P91198	N-Term(iTRAQ8plex); S3(Phospho); S7(Phospho); K9(iTRAQ8plex)	1611.79	S(3): 98.9; S(6): 2.3; S(7): 98.9	0.105343	0.103608	0.112043	0.15224	0.123732	0.139389	0.148783	0.154904	0.134131	0.125241	0.106178	0.129858
AASVDQNGNNYQR	Q9U225	N-Term(iTRAQ8plex); S3(Phospho)	1820.82	S(3): 100.0; Y(11): 0.0	0.119518	0.115077	0.131795	0.173483	0.154648	0.179292	0.123116	0.117978	0.132189	0.118977	0.103631	0.105062
AASVDQNPMTASPSVIR	Q9U225	N-Term(iTRAQ8plex); S3(Phospho)	2128.03	S(3): 100.0; T(10): 0.0; S(12): 0.0; S(14): 0.0	0.128635	0.115526	0.122623	0.153853	0.153675	0.135179	0.119151	0.11932	0.117703	0.0983503	0.0965913	0.109484
AASVDQNPMTASPSVIR	Q9U225	N-Term(iTRAQ8plex); S3(Phospho); M9(Oxidation)	2144.04	S(3): 100.0; T(10): 0.0; S(12): 0.0; S(14): 0.0	0.129779	0.116239	0.122653	0.148024	0.144511	0.161463	0.136049	0.126263	0.134684	0.106566	0.0990347	0.10412
AISPAVSEISR	Q23243	N-Term(iTRAQ8plex); S3(Phospho); S7(Phospho)	1593.76	S(3): 100.0; S(7): 100.0; S(10): 0.0	0.147994	0.141246	0.152845	0.118392	0.115558	0.110298	0.123727	0.119674	0.131431	0.113643	0.0998909	0.115897
ASGILDSFK	H2FLL1	N-Term(iTRAQ8plex); S7(Phospho); K9(iTRAQ8plex)	1625.88	S(2): 0.0; S(7): 100.0	0.096763	0.108179	0.0890176	0.138411	0.148633	0.133468	0.112769	0.120376	0.112148	0.147085	0.133059	0.126373
ASSNFNTTPSSTNLYIR	Q21900	N-Term(iTRAQ8plex); S10(Phospho)	2257.08	S(2): 0.0; S(3): 0.0; T(7): 0.0; T(8): 0.0; S(10): 99.2; S(11): 0.8; T(12): 0.0; Y(15): 0.0	0.106475	0.113953	0.112498	0.13928	0.126678	0.136028	0.111862	0.136226	0.12079	0.123588	0.131667	0.136555
ASSPNPSLNNSVESFQSLSTSQTASDLSGSSGTVNR	O62219	N-Term(iTRAQ8plex); T23(Phospho)	3997.87	S(2): 0.0; S(3): 0.0; S(7): 0.1; S(11): 2.0; S(14): 2.0; S(17): 2.0; S(19): 2.0; T(20): 2.0; S(21): 2.0; T(23): 87.8; S(25): 0.1; S(28): 0.0; S(30): 0.0; S(31): 0.0; T(33): 0.0	0.0966158	0.116257	0.0899226	0.136874	0.137126	0.196852	0.147285	0.116537	0.163805	0.126639	0.116273	0.11877
ATPSIEPDLVGR	H2L045	N-Term(iTRAQ8plex); T2(Phospho)	1638.84	T(2): 100.0; S(4): 0.0	0.104563	0.101221	0.105638	0.130501	0.12736	0.149454	0.10032	0.108438	0.106572	0.137067	0.129799	0.126934
AVNPAATRSESDEEEEEGWSK	Q09482	N-Term(iTRAQ8plex); S9(Phospho); S11(Phospho); K21(iTRAQ8plex)	3089.36	T(7): 66.7; S(9): 66.7; S(11): 66.7; S(20): 0.0	0.155622	0.139754	0.155686	0.127386	0.123069	0.112706	0.109451	0.127484	0.108258	0.123962	0.119938	0.137996
AYTSEGEER	G5EGS5	N-Term(iTRAQ8plex); T3(Phospho); S4(Phospho)	1505.58	Y(2): 1.0; T(3): 99.0; S(4): 100.0	0.0998024	0.104142	0.0951097	0.119792	0.109462	0.130603	0.133536	0.138723	0.118914	0.163769	0.144527	0.134062
CDSALGEAGLGAQPIDAQI	P91306	N-Term(iTRAQ8plex); C1(Carbamidomethyl); S3(Phospho)	2270.09	S(3): 100.0	0.0736554	0.109308	0.0604734	0.198855	0.150401	0.238691	0.169836	0.0844508	0.153851	0.070135	0.0972878	0.0621897
CGFVDLNSLR	O01991	N-Term(iTRAQ8plex); C1(Carbamidomethyl); S8(Phospho)	1564.75	S(8): 100.0	0.0847174	0.0952737	0.0941015	0.126749	0.134378	0.124562	0.0880657	0.111794	0.110579	0.188261	0.160782	0.127687
CMENPEPITGSDSDENLR	G5EGE9	N-Term(iTRAQ8plex); C1(Carbamidomethyl); S11(Phospho)	2448.04	T(9): 49.8; S(11): 49.8; S(13): 0.5	0.104953	0.0856623	0.108251	0.156656	0.148775	0.125858	0.0996346	0.140284	0.0939187	0.144287	0.116737	0.167385
DGTFGSIYGK	Q9Y1J3	N-Term(iTRAQ8plex); S6(Phospho); K10(iTRAQ8plex)	1732.88	T(3): 0.0; S(6): 100.0; Y(8): 0.0	0.139205	0.134839	0.131843	0.168576	0.156614	0.163791	0.132577	0.145926	0.144542	0.103838	0.088448	0.100631
DLDESDDMTENEDHDEMANEDDGIPSNEK	Q7YZT6	N-Term(iTRAQ8plex); S5(Phospho); M8(Oxidation); T9(Phospho); M17(Oxidation); K29(iTRAQ8plex)	4109.58	S(5): 100.0; T(9): 100.0; S(26): 0.0	0.184037	0.143881	0.195641	0.102453	0.12405	0.119027	0.0688222	0.0881935	0.100877	0.103088	0.165485	0.0927553
DPFDEDSGNSNENQLR	Q9N531	N-Term(iTRAQ8plex); S7(Phospho); S10(Phospho)	2300.9	S(7): 100.0; S(10): 100.0	0.110457	0.0995927	0.116401	0.159786	0.126486	0.133685	0.116567	0.133099	0.103869	0.105205	0.143071	0.156745
DREETMSVRSEDNSLASPR	H2KYN6	N-Term(iTRAQ8plex); T5(Phospho); M6(Oxidation); S10(Phospho); S17(Phospho)	2739.1	T(5): 99.9; S(7): 0.1; S(10): 99.9; S(14): 0.1; S(17): 100.0	0.165101	0.132666	0.155022	0.118133	0.0952488	0.113711	0.0919956	0.119682	0.119006	0.129308	0.135415	0.118367
EAAMSISEAAR	G5EGP4	N-Term(iTRAQ8plex); M4(Oxidation); S5(Phospho)	1535.71	S(5): 100.0; S(7): 0.0	0.149633	0.176719	0.168563	0.135139	0.122034	0.124107	0.095774	0.0938555	0.0992039	0.0850831	0.0665873	0.0763962
EAAMSISEAAR	G5EGP4	N-Term(iTRAQ8plex); S5(Phospho)	1519.71	S(5): 100.0; S(7): 0.0	0.168908	0.173195	0.18368	0.155859	0.119999	0.142631	0.0780614	0.103352	0.08822	0.0626124	0.0821241	0.0635722
EAEMSAGR	O16697	N-Term(iTRAQ8plex); S5(Phospho)	1234.54	S(5): 100.0	0.106421	0.100893	0.103403	0.132966	0.11488	0.124792	0.149341	0.18355	0.146388	0.125441	0.109699	0.151897
EGDGSAVQLR	Q20538	N-Term(iTRAQ8plex); S5(Phospho)	1415.68	S(5): 100.0	0.0925091	0.073078	0.0731782	0.111922	0.103439	0.112335	0.112155	0.144942	0.136327	0.150968	0.16216	0.155511
EGSPLSVDK	Q22944	N-Term(iTRAQ8plex); S3(Phospho); K9(iTRAQ8plex)	1619.85	S(3): 100.0; S(6): 0.0	0.11538	0.11123	0.118707	0.149483	0.130794	0.134912	0.141049	0.124101	0.137032	0.121583	0.123461	0.128689
EHSSGELR	P34335	N-Term(iTRAQ8plex); S3(Phospho); S4(Phospho)	1378.57	S(3): 100.0; S(4): 100.0	0.0923715	0.0965368	0.0992298	0.148913	0.110716	0.125544	0.138126	0.133705	0.135618	0.144967	0.145457	0.159673
ELAVSETDAEK	Q8MPR9	N-Term(iTRAQ8plex); S5(Phospho); K11(iTRAQ8plex)	1879.95	S(5): 100.0; T(7): 0.0	0.109857	0.113825	0.112564	0.158589	0.129927	0.144168	0.117802	0.121724	0.118373	0.108321	0.112669	0.133075
ELDTTTVTPHPPSIMSPLGTENR	Q9N4M4	N-Term(iTRAQ8plex); S16(Phospho)	2877.41	T(4): 0.0; T(5): 0.0; T(6): 0.0; T(8): 0.0; S(13): 1.6; S(16): 98.4; T(20): 0.0	0.113838	0.117519	0.118196	0.156491	0.146454	0.12608	0.0915317	0.0912272	0.135659	0.124786	0.118658	0.125963
ELSVEDSDEDDEPVRR	P48996	N-Term(iTRAQ8plex); S3(Phospho); S7(Phospho)	2353.98	S(3): 100.0; S(7): 100.0	0.155485	0.144761	0.166235	0.119377	0.121605	0.123886	0.11964	0.120164	0.121121	0.138443	0.136088	0.109518
ENLSTVDEK	Q23330	N-Term(iTRAQ8plex); S4(Phospho); K9(iTRAQ8plex)	1722.87	S(4): 100.0; T(5): 0.0	0.112397	0.11308	0.119001	0.150188	0.131022	0.139188	0.122387	0.125539	0.128901	0.135432	0.126486	0.129658
ENSVDNQPDRASIDDR	Q95XV8	N-Term(iTRAQ8plex); S12(Phospho)	2214.99	S(3): 0.0; S(12): 100.0	0.115734	0.109094	0.105556	0.139519	0.140067	0.126701	0.115691	0.107592	0.115426	0.120499	0.118017	0.116811
ERQEDDDNNDEPAGGSEMGESGK	G5EE90	N-Term(iTRAQ8plex); S16(Phospho); K23(iTRAQ8plex)	3154.33	S(16): 100.0; S(21): 0.0	0.116763	0.107438	0.116127	0.149342	0.128166	0.163429	0.120642	0.140012	0.153638	0.103822	0.134058	0.0922485
ESSASPVNSLPR	H2L045	N-Term(iTRAQ8plex); S5(Phospho)	1627.79	S(2): 0.0; S(3): 0.0; S(5): 100.0; S(9): 0.0	0.104943	0.111094	0.100786	0.135902	0.123085	0.13031	0.111006	0.114574	0.140366	0.147922	0.135348	0.119479
ETSDDVVIAR	P34325	N-Term(iTRAQ8plex); S3(Phospho)	1488.73	T(2): 0.0; S(3): 100.0	0.113993	0.109113	0.113577	0.141494	0.132838	0.146981	0.12275	0.13469	0.132606	0.1183	0.113137	0.130507
EVNNSGMWK	B3WFV9	N-Term(iTRAQ8plex); S5(Phospho); K9(iTRAQ8plex)	1752.86	S(5): 100.0	0.10156	0.105519	0.105989	0.145104	0.13884	0.113318	0.119252	0.150835	0.124086	0.107875	0.108412	0.125796
EYSECESDSENTVNQNVR	G5EDA3	N-Term(iTRAQ8plex); C5(Carbamidomethyl); S7(Phospho)	2544.05	Y(2): 0.0; S(3): 0.0; S(7): 100.0; S(9): 0.0; T(12): 0.0	0.173926	0.183738	0.171668	0.148614	0.132623	0.113353	0.114083	0.103892	0.113668	0.0860311	0.0834013	0.0941293
FSVSPVVR	P29691	N-Term(iTRAQ8plex); S4(Phospho)	1274.68	S(2): 0.0; S(4): 100.0	0.111824	0.105102	0.099945	0.136627	0.126844	0.120666	0.12602	0.129182	0.121015	0.14306	0.127593	0.139573
GALSSSSDAQDSSFIIPPISK	G5EEH9	N-Term(iTRAQ8plex); S6(Phospho); K21(iTRAQ8plex)	2795.44	S(4): 96.6; S(5): 1.1; S(6): 1.1; S(7): 1.1; S(12): 0.0; S(13): 0.0; S(20): 0.0	0.111951	0.111897	0.106781	0.132219	0.138567	0.173269	0.1153	0.0988527	0.077886	0.121748	0.110466	0.169551
GASDNGEEPDNK	O62220	N-Term(iTRAQ8plex); S3(Phospho); K12(iTRAQ8plex)	1920.87	S(3): 100.0	0.115135	0.112754	0.112052	0.157273	0.125172	0.141481	0.134976	0.124543	0.147949	0.13855	0.123823	0.134369
GGPDTISLTPSDTVPVAPQNEYVR	D7SFQ2	N-Term(iTRAQ8plex); S11(Phospho)	2897.43	T(5): 1.6; S(7): 1.6; T(9): 1.6; S(11): 93.8; T(13): 1.6; Y(22): 0.0	0.113934	0.113607	0.0952717	0.164054	0.129538	0.179765	0.13185	0.128005	0.0910778	0.126063	0.159866	0.100654
GLQGPDNGDSSDEEADGGREADAAEAR	G5ED21	N-Term(iTRAQ8plex); S10(Phospho); S11(Phospho)	3153.26	S(10): 100.0; S(11): 100.0	0.157345	0.142858	0.178372	0.111186	0.101029	0.0813568	0.0642332	0.0977608	0.087346	0.113701	0.11833	0.0922002
GNSGLALISDK	O76554	N-Term(iTRAQ8plex); S3(Phospho); K11(iTRAQ8plex)	1762.95	S(3): 100.0; S(9): 0.0	0.0972156	0.0866522	0.108471	0.125874	0.127496	0.126432	0.109302	0.108355	0.115035	0.125184	0.136078	0.132002
GRQDDIDEVSR	D0VWL6	N-Term(iTRAQ8plex); S10(Phospho)	1673.78	S(10): 100.0	0.0985204	0.094024	0.107518	0.132118	0.112697	0.123532	0.117726	0.126515	0.11968	0.143605	0.13998	0.132074
GSPTPSSVTVDNAPSLPDR	O76387	N-Term(iTRAQ8plex); S2(Phospho)	2281.1	S(2): 100.0; T(4): 0.0; S(6): 0.0; S(7): 0.0; T(9): 0.0; S(15): 0.0	0.113733	0.115746	0.114514	0.151616	0.123969	0.139514	0.129845	0.113481	0.127354	0.123398	0.127822	0.130995
GSTSPTDPDK	Q9XVT2	N-Term(iTRAQ8plex); S4(Phospho); K10(iTRAQ8plex)	1692.82	S(2): 49.7; T(3): 49.7; S(4): 0.5; T(6): 0.0	0.0981634	0.114322	0.0952329	0.148409	0.12151	0.152567	0.115895	0.119136	0.134539	0.142742	0.110236	0.1366
GSTSTFV	Q53U87	N-Term(iTRAQ8plex); S2(Phospho); S4(Phospho)	1162.48	S(2): 100.0; T(3): 0.0; S(4): 50.0; T(5): 50.0	0.118007	0.117346	0.0977598	0.138012	0.12906	0.15704	0.116811	0.122667	0.106804	0.139755	0.125415	0.121227
GSVQSAVPVVGPSVTCQSR	Q8MXS2	N-Term(iTRAQ8plex); S2(Phospho); C16(Carbamidomethyl)	2299.15	S(2): 100.0; S(5): 0.0; S(13): 0.0; T(15): 0.0; S(18): 0.0	0.13827	0.111856	0.129012	0.153568	0.155021	0.148013	0.118441	0.124487	0.144284	0.103577	0.100535	0.112806
GVPHPNSAAGQALSGK	Q19191	N-Term(iTRAQ8plex); S7(Phospho); K16(iTRAQ8plex)	2179.14	S(7): 100.0; S(14): 0.0	0.115596	0.104546	0.108574	0.141126	0.137616	0.136134	0.119691	0.143156	0.123364	0.137827	0.122389	0.136136
HVMTNLGEK	O16305	N-Term(iTRAQ8plex); T4(Phospho); K9(iTRAQ8plex)	1716.89	T(4): 100.0	0.110859	0.103179	0.112762	0.148199	0.118139	0.138544	0.108897	0.123737	0.106602	0.114275	0.118877	0.138148
IEDEESDDEGR	Q17574	N-Term(iTRAQ8plex); S6(Phospho)	1677.68	S(6): 100.0	0.114982	0.112305	0.116376	0.151327	0.134563	0.144253	0.125135	0.118784	0.144778	0.132865	0.121004	0.138798
ISGSEPSPSPQPLTDDNVPEPQQR	Q22366	N-Term(iTRAQ8plex); S9(Phospho)	2959.4	S(2): 0.0; S(4): 0.0; S(7): 50.0; S(9): 50.0; T(14): 0.0	0.131136	0.143663	0.127485	0.111626	0.098838	0.121496	0.126635	0.14354	0.131951	0.116287	0.117613	0.0984823
KEEENDTVEESSDDEEIEEEK	Q20720	N-Term(iTRAQ8plex); K1(iTRAQ8plex); S11(Phospho); S12(Phospho); K21(iTRAQ8plex)	3584.56	T(7): 0.0; S(11): 100.0; S(12): 100.0	0.170396	0.146261	0.210685	0.128578	0.0957002	0.113224	0.0822206	0.144157	0.0923033	0.110232	0.161512	0.106394
KQSENDFHDFQTK	Q94013	N-Term(iTRAQ8plex); K1(iTRAQ8plex); S3(Phospho); K13(iTRAQ8plex)	2616.32	S(3): 100.0; T(12): 0.0	0.0892125	0.101249	0.0934363	0.139428	0.118232	0.109773	0.0996697	0.106207	0.120192	0.115159	0.128377	0.155274
KSSLFPGPEEGGPPR	O01761	N-Term(iTRAQ8plex); K1(iTRAQ8plex); S3(Phospho)	2243.17	S(2): 0.0; S(3): 100.0	0.0972478	0.109458	0.096108	0.130912	0.120932	0.123675	0.122053	0.133394	0.117822	0.142582	0.116272	0.148265
LASSWAAYQGPTK	C0P289	N-Term(iTRAQ8plex); S3(Phospho); K13(iTRAQ8plex)	2068.06	S(3): 99.3; S(4): 0.7; Y(8): 0.0; T(12): 0.0	0.0973303	0.0959626	0.103089	0.140766	0.114682	0.122004	0.135523	0.130377	0.133564	0.142548	0.137774	0.15857
LDFSSQDEENDEDLTK	P34693	N-Term(iTRAQ8plex); S4(Phospho); T15(Phospho); K16(iTRAQ8plex)	2653.14	S(4): 99.2; S(5): 0.8; T(15): 100.0	0.149559	0.150556	0.160171	0.111465	0.131653	0.134718	0.144794	0.14343	0.135024	0.12763	0.113101	0.101105
LDGTLSASSSTTNLSDGGK	G5EBY0	N-Term(iTRAQ8plex); S6(Phospho); K19(iTRAQ8plex)	2499.25	T(4): 1.4; S(6): 98.6; S(8): 0.0; S(9): 0.0; S(10): 0.0; T(11): 0.0; T(12): 0.0; S(15): 0.0	0.122159	0.112693	0.0938915	0.142176	0.130662	0.137722	0.140267	0.127532	0.1607	0.151245	0.132485	0.152404
LGSAYSVGDVR	H2L045	N-Term(iTRAQ8plex); S6(Phospho)	1507.75	S(3): 0.0; Y(5): 0.8; S(6): 99.2	0.111994	0.10868	0.11244	0.149886	0.126355	0.1318	0.127411	0.120205	0.130948	0.10725	0.117638	0.128235
LMDESDPER	Q23382	N-Term(iTRAQ8plex); S5(Phospho)	1475.64	S(5): 100.0	0.121977	0.114236	0.124607	0.167818	0.144347	0.142887	0.134433	0.138687	0.133803	0.0991692	0.112665	0.139039
LSIAEER	Q9N3X2	N-Term(iTRAQ8plex); S2(Phospho)	1201.61	S(2): 100.0	0.11143	0.11513	0.112995	0.154998	0.129049	0.143304	0.128731	0.132646	0.147825	0.133637	0.122773	0.127401
MAYSDVEGASGR	G5EGS5	N-Term(iTRAQ8plex); S4(Phospho)	1626.71	Y(3): 0.0; S(4): 100.0; S(10): 0.0	0.111517	0.102458	0.107342	0.156349	0.124219	0.146209	0.127769	0.139529	0.13841	0.11909	0.116422	0.140921
MGHSLSDQDIK	Q18136	N-Term(iTRAQ8plex); S6(Phospho); K11(iTRAQ8plex)	1918.95	S(4): 0.0; S(6): 100.0	0.100139	0.0851529	0.089788	0.128147	0.10618	0.11935	0.12499	0.150312	0.126873	0.133853	0.131616	0.153417
MNSGGSDAGSPK	G5EBY0	N-Term(iTRAQ8plex); S3(Phospho); S6(Phospho); S10(Phospho); K12(iTRAQ8plex)	1955.78	S(3): 100.0; S(6): 100.0; S(10): 100.0	0.117462	0.10233	0.123156	0.139293	0.141578	0.14063	0.125236	0.139674	0.136232	0.0984021	0.113047	0.114355
MRSDSPSPSASR	Q20947	M1(Oxidation); N-Term(iTRAQ8plex); S3(Phospho); S5(Phospho); S7(Phospho)	1837.69	S(3): 100.0; S(5): 100.0; S(7): 98.4; S(9): 1.6; S(11): 0.0	0.0971469	0.100916	0.104137	0.136133	0.147044	0.141753	0.0834948	0.116318	0.108529	0.154038	0.120962	0.125239
MSQNQSEDEEFK	Q18012	N-Term(iTRAQ8plex); S6(Phospho); K12(iTRAQ8plex)	2159.97	S(2): 0.0; S(6): 100.0	0.0980707	0.0901647	0.101586	0.184969	0.163515	0.181335	0.118247	0.122212	0.110278	0.10836	0.101532	0.114566
MSQSYIPSAPVSIAGTPSSR	Q9U2T9	N-Term(iTRAQ8plex); S2(Phospho)	2420.18	S(2): 100.0; S(4): 0.0; Y(5): 0.0; S(8): 0.0; S(12): 0.0; T(16): 0.0; S(18): 0.0; S(19): 0.0	0.107738	0.10577	0.124005	0.159797	0.132872	0.143774	0.114616	0.119401	0.107419	0.138247	0.12179	0.123463
NAFERTLLMEER	Q21977	N-Term(iTRAQ8plex); T6(Phospho); M9(Oxidation)	1908.92	T(6): 100.0	0.0970555	0.0912522	0.10781	0.122993	0.116418	0.120668	0.130577	0.133517	0.137607	0.171438	0.158022	0.14342
NAGTISFVDED	Q9U3L9	N-Term(iTRAQ8plex); S6(Phospho)	1551.69	T(4): 1.1; S(6): 98.9	0.110827	0.101977	0.127379	0.167609	0.133543	0.185756	0.151812	0.0912707	0.143806	0.0725225	0.0959048	0.0796647
NAPEPAPAENSDSDEE	Q9GSX9	N-Term(iTRAQ8plex); S11(Phospho); S13(Phospho)	2135.8	S(11): 100.0; S(13): 100.0	0.171909	0.163989	0.144163	0.121791	0.126875	0.137922	0.104349	0.12194	0.123593	0.168282	0.126793	0.103202
NAPPTWPGSR	Q9U2T9	N-Term(iTRAQ8plex); S9(Phospho)	1466.71	T(5): 0.0; S(9): 100.0	0.11865	0.111048	0.120895	0.148041	0.137196	0.140099	0.121039	0.127842	0.13077	0.130162	0.131508	0.119479
NASFPSAPTINYNER	D0VWL6	N-Term(iTRAQ8plex); S6(Phospho)	2064.98	S(3): 0.8; S(6): 99.2; T(9): 0.0; Y(12): 0.0	0.110933	0.0899315	0.105442	0.133535	0.11853	0.120925	0.11409	0.132945	0.105368	0.142427	0.156002	0.130852
NASQNTTSVNQSTETSPR	P34675	N-Term(iTRAQ8plex); S16(Phospho)	2306.06	S(3): 0.0; T(6): 0.0; T(7): 0.0; S(8): 0.0; S(12): 0.0; T(13): 0.0; T(15): 1.0; S(16): 99.0	0.115832	0.109592	0.116656	0.142815	0.130467	0.144434	0.128072	0.125449	0.123583	0.147789	0.133541	0.121863
NRSETFVVQPDLPYPTVPGEAGASR	Q9XTC6	N-Term(iTRAQ8plex); T5(Phospho)	3071.52	S(3): 50.0; T(5): 50.0; Y(14): 0.0; T(16): 0.0; S(24): 0.0	0.138549	0.130349	0.144213	0.118984	0.101357	0.106639	0.102109	0.0875886	0.123347	0.137108	0.134039	0.120178
NSSLTMLAK	P30630	N-Term(iTRAQ8plex); S3(Phospho); K9(iTRAQ8plex)	1652.88	S(2): 0.0; S(3): 100.0; T(5): 0.0	0.122097	0.108031	0.109635	0.165492	0.130681	0.14692	0.121813	0.131252	0.119124	0.122474	0.133171	0.149641
NSVYAINLPVNVSS	Q09938	N-Term(iTRAQ8plex); S2(Phospho)	1860.94	S(2): 100.0; Y(4): 0.0; S(13): 0.0; S(14): 0.0	0.0921167	0.115508	0.0987117	0.144989	0.145093	0.133905	0.114364	0.131301	0.13952	0.130446	0.121162	0.132897
NTDDGSQHAR	Q23069	N-Term(iTRAQ8plex); S6(Phospho)	1484.64	T(2): 0.0; S(6): 100.0	0.0966147	0.0989436	0.110876	0.138408	0.12212	0.126684	0.120534	0.122163	0.137899	0.158852	0.147699	0.14544
NTFSSNTTLSDFPTR	G5ECG9	N-Term(iTRAQ8plex); S4(Phospho)	2071.97	T(2): 0.0; S(4): 99.1; S(5): 0.9; T(7): 0.0; T(8): 0.0; S(10): 0.0; T(14): 0.0	0.0996483	0.0969241	0.101193	0.13025	0.129274	0.121158	0.115298	0.108157	0.150662	0.169553	0.172461	0.151499
NVIIEQSWGSPK	P50140	N-Term(iTRAQ8plex); S10(Phospho); K12(iTRAQ8plex)	2046.08	S(7): 0.0; S(10): 100.0	0.118735	0.110347	0.102744	0.14493	0.126978	0.132616	0.120988	0.133194	0.122369	0.135683	0.125747	0.112257
NYSADLESEK	G5EDI2	N-Term(iTRAQ8plex); S3(Phospho); K10(iTRAQ8plex)	1843.89	Y(2): 0.5; S(3): 99.5; S(8): 0.0	0.101369	0.108425	0.117921	0.147166	0.133755	0.144865	0.103802	0.116286	0.111624	0.129919	0.123378	0.140555
QGSGGGSSGSSSGSQQQGAAGAPQPVLGVR	H1ZUV8	N-Term(iTRAQ8plex); S3(Phospho)	3040.44	S(3): 100.0; S(7): 0.0; S(8): 0.0; S(10): 0.0; S(11): 0.0; S(12): 0.0; S(14): 0.0	0.134465	0.142718	0.133913	0.115771	0.0843176	0.0952568	0.106382	0.119312	0.126636	0.124981	0.13241	0.117257
QHGYIPVAAK	Q93636	N-Term(iTRAQ8plex); Y4(Phospho); K10(iTRAQ8plex)	1771.97	Y(4): 100.0	0.162089	0.172022	0.148755	0.130949	0.12944	0.120005	0.151239	0.147852	0.155889	0.118952	0.120934	0.117652
QLSEHPPR	O45435	N-Term(iTRAQ8plex); S3(Phospho)	1347.67	S(3): 100.0	0.131089	0.12105	0.114281	0.15337	0.13718	0.159107	0.105963	0.137655	0.0779333	0.0925561	0.0844497	0.120116
QNSASSNNK	O62055	N-Term(iTRAQ8plex); S3(Phospho); S6(Phospho); K9(iTRAQ8plex)	1717.77	S(3): 100.0; S(5): 50.0; S(6): 50.0	0.122685	0.106799	0.102723	0.156	0.138975	0.146168	0.112529	0.127125	0.11984	0.110546	0.122709	0.136262
QRTLSSSMEEADRPR	O02485	N-Term(iTRAQ8plex); T3(Phospho); S5(Phospho); S7(Phospho); M8(Oxidation)	2322.95	T(3): 100.0; S(5): 50.4; S(6): 50.4; S(7): 99.2	0.158424	0.151766	0.15352	0.132371	0.122709	0.112271	0.0781385	0.0639799	0.0729362	0.121252	0.114007	0.0590516
QSPGANFVQSSV	Q20866	N-Term(iTRAQ8plex); S2(Phospho)	1604.76	S(2): 100.0; S(10): 0.0; S(11): 0.0	0.105282	0.112806	0.119257	0.129571	0.133946	0.164736	0.119273	0.118023	0.128809	0.112917	0.106828	0.0879621
QSPTQESEQSLEPTSEK	Q17490	N-Term(iTRAQ8plex); S2(Phospho); K17(iTRAQ8plex)	2593.25	S(2): 100.0; T(4): 0.0; S(7): 0.0; S(10): 0.0; T(14): 0.0; S(15): 0.0	0.114418	0.100146	0.116584	0.133515	0.135666	0.132741	0.121687	0.122831	0.137319	0.131005	0.128476	0.114273
QTDSEMTGYVATR	Q17446	N-Term(iTRAQ8plex); M6(Oxidation); T7(Phospho); Y9(Phospho)	1938.79	T(2): 0.0; S(4): 0.0; T(7): 100.0; Y(9): 100.0; T(12): 0.0	0.0907189	0.0833619	0.0896688	0.119061	0.115174	0.118459	0.112833	0.129041	0.118642	0.151385	0.122592	0.128177
QVVSSSAPTSSIDIEK	H2KZZ2	N-Term(iTRAQ8plex); S6(Phospho); K16(iTRAQ8plex)	2336.23	S(4): 0.0; S(5): 0.0; S(6): 100.0; T(9): 0.0; S(10): 0.0; S(11): 0.0	0.19194	0.209607	0.192507	0.123609	0.123199	0.130629	0.117356	0.143986	0.126803	0.05106	0.0560645	0.068533
RAPESPVTER	P53439	N-Term(iTRAQ8plex); S5(Phospho)	1525.76	S(5): 100.0; T(8): 0.0	0.121014	0.122253	0.119833	0.137984	0.150448	0.167263	0.106882	0.155421	0.106866	0.12272	0.0780377	0.125551
RDDDDGDVSMTGDDDDSRSGAAVK	H8ESF3	N-Term(iTRAQ8plex); M10(Oxidation); S17(Phospho); K24(iTRAQ8plex)	3203.38	S(9): 0.0; T(11): 0.0; S(17): 50.0; S(19): 50.0	0.166532	0.131005	0.147266	0.112072	0.12109	0.123335	0.130347	0.114822	0.138375	0.141978	0.131761	0.119379
RDSFSSISSFGDR	G5EDI2	N-Term(iTRAQ8plex); S3(Phospho)	1844.85	S(3): 100.0; S(5): 0.0; S(6): 0.0; S(8): 0.0; S(9): 0.0	0.118652	0.100294	0.106639	0.134761	0.128768	0.141982	0.121145	0.128288	0.137602	0.115442	0.114437	0.108052
REDSQTDEFVPDSLSSK	Q20932	N-Term(iTRAQ8plex); S4(Phospho); K17(iTRAQ8plex)	2628.26	S(4): 100.0; T(6): 0.0; S(13): 0.0; S(15): 0.0; S(16): 0.0	0.155809	0.137675	0.145216	0.127236	0.118387	0.1043	0.11338	0.127189	0.137524	0.0989482	0.0934535	0.0797134
RFSTGTAGPSR	Q17561	N-Term(iTRAQ8plex); S3(Phospho)	1520.75	S(3): 50.0; T(4): 50.0; T(6): 0.0; S(10): 0.0	0.112703	0.11084	0.106425	0.151007	0.138666	0.130528	0.107019	0.122025	0.12716	0.128877	0.11764	0.132785
RGSNAPFAK	Q23551	N-Term(iTRAQ8plex); S3(Phospho); K9(iTRAQ8plex)	1635.88	S(3): 100.0	0.112138	0.111652	0.107663	0.146592	0.127788	0.125018	0.123146	0.129286	0.127452	0.137456	0.133183	0.136886
RHDSDDDEEDDM	G5EDA3	N-Term(iTRAQ8plex); S4(Phospho); M12(Oxidation)	1878.66	S(4): 100.0	0.108008	0.10445	0.121305	0.131909	0.125298	0.142908	0.123019	0.114662	0.12814	0.149955	0.140534	0.138581
RHDSSENER	Q9U213	N-Term(iTRAQ8plex); S4(Phospho)	1513.67	S(4): 100.0; S(5): 0.0	0.109837	0.107073	0.100449	0.128957	0.120883	0.146243	0.1132	0.120717	0.14471	0.137478	0.134485	0.127104
RNSDDDER	G5EBT5	N-Term(iTRAQ8plex); S3(Phospho)	1390.58	S(3): 100.0	0.108622	0.123999	0.0892112	0.162729	0.133499	0.152874	0.138296	0.116155	0.138544	0.136405	0.118225	0.127017
RPQSPSPER	H2KZS2	N-Term(iTRAQ8plex); S4(Phospho); S6(Phospho)	1517.68	S(4): 100.0; S(6): 100.0	0.110879	0.117315	0.117251	0.153938	0.128227	0.13526	0.128624	0.115098	0.138301	0.126932	0.127843	0.124239
RPTDSASATPDEPYAWDSR	Q19328	N-Term(iTRAQ8plex); T3(Phospho)	2506.13	T(3): 100.0; S(5): 0.0; S(7): 0.0; T(9): 0.0; Y(14): 0.0; S(18): 0.0	0.0934025	0.111457	0.117528	0.161556	0.125547	0.168319	0.113254	0.150933	0.150264	0.136763	0.103201	0.106325
RQDTEEQHR	H2FLG7	N-Term(iTRAQ8plex); T4(Phospho)	1582.72	T(4): 100.0	0.103302	0.112011	0.118361	0.134519	0.127798	0.138376	0.132852	0.136511	0.140584	0.131425	0.116087	0.130611
RQGTNESEGDIEDMRF	Q18945	N-Term(iTRAQ8plex); T4(Phospho); S7(Phospho); M14(Oxidation)	2363.96	T(4): 100.0; S(7): 100.0	0.167551	0.130097	0.151161	0.0736845	0.106459	0.114505	0.122188	0.101866	0.114423	0.116829	0.112573	0.103616
RQLAVYNSLPTDDEK	Q10901	N-Term(iTRAQ8plex); S8(Phospho); K15(iTRAQ8plex)	2437.25	Y(6): 0.0; S(8): 100.0; T(11): 0.0	0.141812	0.158395	0.129579	0.105825	0.114621	0.118405	0.0879037	0.109112	0.097342	0.10294	0.0979749	0.103575
RQSAPCISTIASSTSLK	Q8I4F0	N-Term(iTRAQ8plex); S3(Phospho); C6(Carbamidomethyl); K17(iTRAQ8plex)	2495.31	S(3): 100.0; S(8): 0.0; T(9): 0.0; S(12): 0.0; S(13): 0.0; T(14): 0.0; S(15): 0.0	0.149568	0.150568	0.153267	0.122933	0.131519	0.102608	0.118413	0.136304	0.132382	0.112261	0.106548	0.127613
SAAPAPEPKTPTNTPAEPAEQVQEITGK	Q20626	N-Term(iTRAQ8plex); K9(iTRAQ8plex); T10(Phospho); K28(iTRAQ8plex)	3852	S(1): 0.0; T(10): 96.2; T(12): 1.9; T(14): 1.9; T(26): 0.0	0.135142	0.143075	0.144147	0.120884	0.126851	0.1028	0.113632	0.130653	0.0952961	0.127064	0.111596	0.122617
SAAPSDVPPTPK	H2KZS2	N-Term(iTRAQ8plex); T10(Phospho); K12(iTRAQ8plex)	1854.98	S(1): 0.0; S(5): 0.0; T(10): 100.0	0.109252	0.102149	0.105363	0.124872	0.134077	0.133314	0.140686	0.141902	0.135502	0.14146	0.137394	0.145211
SAEDIAR	H2KZB7	N-Term(iTRAQ8plex); S1(Phospho)	1145.55	S(1): 100.0	0.107212	0.109645	0.0981271	0.13213	0.12183	0.12598	0.119015	0.126889	0.123768	0.142625	0.131229	0.134797
SANDEAVR	D5MCN2	N-Term(iTRAQ8plex); S1(Phospho)	1245.58	S(1): 100.0	0.119926	0.113078	0.110255	0.137559	0.137607	0.14518	0.109692	0.122858	0.137871	0.122564	0.113003	0.115785
SASFGGLEVDR	G5EDI0	N-Term(iTRAQ8plex); S3(Phospho)	1521.72	S(1): 0.0; S(3): 100.0	0.115592	0.127334	0.120107	0.147972	0.142254	0.145748	0.120764	0.122291	0.121703	0.119876	0.10818	0.122987
SDEKESIYDLPPQER	D0VWL6	N-Term(iTRAQ8plex); K4(iTRAQ8plex); S6(Phospho)	2494.23	S(1): 0.0; S(6): 100.0; Y(8): 0.0	0.101847	0.102012	0.11886	0.140217	0.124394	0.133181	0.115625	0.127767	0.14016	0.154523	0.135678	0.133749
SDEMSENSRK	G5EDB5	N-Term(iTRAQ8plex); M4(Oxidation); S5(Phospho); S8(Phospho); K10(iTRAQ8plex)	1966.84	S(1): 0.0; S(5): 100.0; S(8): 100.0	0.114916	0.102058	0.119493	0.144366	0.133092	0.141967	0.110236	0.0879755	0.108071	0.135876	0.130507	0.11735
SDLSEDDLITR	G5ECM4	N-Term(iTRAQ8plex); S4(Phospho)	1647.77	S(1): 0.0; S(4): 100.0; T(10): 0.0	0.106109	0.108664	0.126729	0.162156	0.131811	0.146271	0.089005	0.105382	0.102363	0.114777	0.104914	0.117169
SDSVASDASLADVSK	G4SLH0	N-Term(iTRAQ8plex); S3(Phospho); K15(iTRAQ8plex)	2140.06	S(1): 0.0; S(3): 100.0; S(6): 0.0; S(9): 0.0; S(14): 0.0	0.109613	0.102623	0.114307	0.135928	0.123217	0.137151	0.130193	0.130451	0.132343	0.129636	0.138431	0.132329
SESGGEEAK	K8ESP0	N-Term(iTRAQ8plex); S3(Phospho); K9(iTRAQ8plex)	1581.75	S(1): 50.0; S(3): 50.0	0.104241	0.122635	0.115608	0.135124	0.133441	0.144424	0.125982	0.122161	0.134593	0.128243	0.109355	0.110863
SESWIQR	Q09482	N-Term(iTRAQ8plex); S3(Phospho)	1289.62	S(1): 0.0; S(3): 100.0	0.108156	0.10249	0.112361	0.139437	0.12319	0.125241	0.107363	0.113609	0.12876	0.126743	0.129822	0.133785
SFDAGSLDTSTLPTGQK	I2HAA6	N-Term(iTRAQ8plex); S1(Phospho); K17(iTRAQ8plex)	2413.21	S(1): 100.0; S(6): 0.0; T(9): 0.0; S(10): 0.0; T(11): 0.0; T(14): 0.0	0.106358	0.0982594	0.12256	0.152127	0.130624	0.137256	0.129531	0.137115	0.123136	0.117581	0.122192	0.11577
SFDQDVTYER	Q9N541	N-Term(iTRAQ8plex); S1(Phospho)	1643.72	S(1): 100.0; T(7): 0.0; Y(8): 0.0	0.115266	0.110726	0.119458	0.143178	0.144745	0.145199	0.14597	0.110182	0.15587	0.120227	0.120457	0.109708
SGSVTGR	Q20937	N-Term(iTRAQ8plex); S3(Phospho)	1047.51	S(1): 0.0; S(3): 100.0; T(5): 0.0	0.12123	0.113275	0.117118	0.155608	0.130323	0.151689	0.118873	0.131455	0.126984	0.121557	0.131671	0.123548
SHQRSPSPR	G5EEW6	N-Term(iTRAQ8plex); S5(Phospho); S7(Phospho)	1515.67	S(1): 1.5; S(5): 98.6; S(7): 100.0	0.117889	0.115107	0.109677	0.163456	0.127016	0.156844	0.104523	0.120283	0.147016	0.141689	0.131736	0.110254
SIEEVER	Q09221	N-Term(iTRAQ8plex); S1(Phospho)	1245.6	S(1): 100.0	0.118743	0.0977895	0.114055	0.150584	0.126548	0.138	0.123925	0.133816	0.145774	0.124499	0.124427	0.120142
SIPMEEDDSMDDADDEGNLK	O17602	N-Term(iTRAQ8plex); M4(Oxidation); S9(Phospho); M10(Oxidation); K20(iTRAQ8plex)	2946.23	S(1): 0.0; S(9): 100.0	0.150406	0.137338	0.152088	0.119932	0.123063	0.113	0.113308	0.0879052	0.111258	0.135056	0.122368	0.125967
SMNASASLFGAR	O76449	N-Term(iTRAQ8plex); S5(Phospho)	1595.76	S(1): 0.0; S(5): 100.0; S(7): 0.0	0.0823034	0.0959952	0.0859206	0.143176	0.121723	0.125315	0.0921858	0.128321	0.0997744	0.156156	0.135313	0.160203
SMSLDTPVSVAHV	Q95XP5	N-Term(iTRAQ8plex); M2(Oxidation); S3(Phospho)	1742.84	S(1): 0.0; S(3): 100.0; T(6): 0.0; S(9): 0.0	0.109359	0.113468	0.13059	0.136191	0.145986	0.142935	0.111038	0.0987317	0.120851	0.116077	0.121081	0.109606
SMSLDTPVSVAHV	Q95XP5	N-Term(iTRAQ8plex); S3(Phospho)	1726.83	S(1): 0.0; S(3): 100.0; T(6): 0.0; S(9): 0.0	0.111463	0.115225	0.134098	0.157913	0.136781	0.169304	0.120439	0.130807	0.099637	0.0995905	0.0883137	0.0848613
SNSNTSTNTR	Q93840	N-Term(iTRAQ8plex); S3(Phospho); S6(Phospho)	1545.62	S(1): 0.0; S(3): 98.6; T(5): 2.7; S(6): 97.3; T(7): 1.4; T(9): 0.0	0.118708	0.106773	0.125582	0.147957	0.152214	0.144832	0.104777	0.116683	0.121791	0.111072	0.115912	0.100413
SPAAAPR	O62185	N-Term(iTRAQ8plex); S1(Phospho)	1053.54	S(1): 100.0	0.114291	0.118078	0.115759	0.155055	0.128953	0.142637	0.119329	0.131322	0.127425	0.132345	0.119479	0.123078
SPINTSPSSSPK	P91198	N-Term(iTRAQ8plex); S1(Phospho); K12(iTRAQ8plex)	1889.98	S(1): 100.0; T(5): 0.0; S(6): 0.0; S(8): 0.0; S(9): 0.0; S(10): 0.0	0.118962	0.112928	0.120549	0.144878	0.140973	0.142289	0.116035	0.131565	0.137851	0.130686	0.115134	0.127014
SPINTSPSSSPK	P91198	N-Term(iTRAQ8plex); S1(Phospho); S6(Phospho); K12(iTRAQ8plex)	1969.95	S(1): 100.0; T(5): 0.0; S(6): 100.0; S(8): 0.0; S(9): 0.0; S(10): 0.0	0.113187	0.111516	0.124716	0.151785	0.14622	0.126387	0.140083	0.115709	0.141935	0.122114	0.112702	0.128251
SPQDGMSSR	Q21338	N-Term(iTRAQ8plex); S1(Phospho)	1348.58	S(1): 100.0; S(7): 0.0; S(8): 0.0	0.101619	0.105979	0.116959	0.126406	0.133764	0.137016	0.110531	0.138027	0.131001	0.122381	0.100285	0.114359
SPQHSPQPVQSYIVR	G5EFL5	N-Term(iTRAQ8plex); S1(Phospho)	2107.06	S(1): 100.0; S(5): 0.0; S(11): 0.0; Y(12): 0.0	0.108478	0.120516	0.103767	0.14613	0.129061	0.127006	0.123506	0.123878	0.136186	0.141562	0.118823	0.111428
SQFDAQPENVNISEESEGRDSEK	Q8MQ42	N-Term(iTRAQ8plex); S13(Phospho); S16(Phospho); S21(Phospho); K23(iTRAQ8plex)	3443.46	S(1): 0.0; S(13): 100.0; S(16): 100.0; S(21): 100.0	0.162197	0.145669	0.164181	0.132984	0.0811121	0.084215	0.0926648	0.0955936	0.120343	0.129017	0.143235	0.141117
SSEEPAELR	Q94216	N-Term(iTRAQ8plex); S1(Phospho)	1401.65	S(1): 100.0; S(2): 0.0	0.115008	0.101131	0.115613	0.14102	0.132559	0.129278	0.126427	0.111287	0.123774	0.129737	0.125044	0.13001
SSNNLIDAITK	Q9XW63	N-Term(iTRAQ8plex); S2(Phospho); K11(iTRAQ8plex)	1864.01	S(1): 0.5; S(2): 99.5; T(10): 0.0	0.108544	0.109151	0.121176	0.143665	0.12421	0.14112	0.113468	0.146591	0.121315	0.107332	0.118351	0.115298
SSPASTQR	G5EEH9	N-Term(iTRAQ8plex); S2(Phospho)	1217.58	S(1): 1.0; S(2): 99.0; S(5): 0.0; T(6): 0.0	0.114133	0.108574	0.106567	0.137163	0.132084	0.145381	0.114557	0.124203	0.123887	0.129754	0.133602	0.135535
SSPLLEPCEEPVMESK5	Q9N541	N-Term(iTRAQ8plex); S2(Phospho); C8(Carbamidomethyl); K16(iTRAQ8plex)	2520.22	S(1): 1.2; S(2): 98.8; S(15): 0.0	0.108711	0.102348	0.121306	0.154745	0.145902	0.125916	0.111826	0.151389	0.11185	0.113683	0.100679	0.126953
SSQAVIDAK	H2KYX4	N-Term(iTRAQ8plex); S1(Phospho); K9(iTRAQ8plex)	1606.86	S(1): 99.5; S(2): 0.5	0.112082	0.106076	0.114397	0.1378	0.131086	0.132641	0.114515	0.120548	0.122824	0.136608	0.121291	0.130286
SSSAANPSQQDEWGR	Q19818	N-Term(iTRAQ8plex); S2(Phospho)	2003.87	S(1): 0.0; S(2): 100.0; S(3): 0.0; S(8): 0.0	0.119791	0.129351	0.127149	0.162107	0.141574	0.158325	0.130378	0.0966321	0.128332	0.121909	0.123267	0.115021
SSSAIDWNGAVVEATR	H2KZP7	N-Term(iTRAQ8plex); S3(Phospho)	2046.98	S(1): 0.0; S(2): 0.0; S(3): 100.0; T(15): 0.0	0.107567	0.112028	0.110456	0.128155	0.128902	0.148098	0.113996	0.112443	0.130048	0.129856	0.119812	0.114462
SSVAQDPSPPLTINK	G8JYB8	N-Term(iTRAQ8plex); S8(Phospho); K15(iTRAQ8plex)	2242.19	S(1): 0.0; S(2): 0.0; S(8): 100.0; T(12): 0.0	0.106075	0.106039	0.0983614	0.125505	0.134617	0.123503	0.116644	0.113944	0.130577	0.150519	0.130883	0.128503
STTPPHWK	P52016	N-Term(iTRAQ8plex); T2(Phospho); K8(iTRAQ8plex)	1641.86	S(1): 0.7; T(2): 98.6; T(3): 0.7	0.109011	0.103773	0.0968949	0.130849	0.125467	0.132822	0.108195	0.119697	0.118649	0.133754	0.11852	0.138497
STYSLVSPTR	O17261	N-Term(iTRAQ8plex); S1(Phospho); S4(Phospho)	1574.72	S(1): 100.0; T(2): 0.0; Y(3): 0.0; S(4): 100.0; S(7): 0.0; T(9): 0.0	0.11423	0.117011	0.107934	0.139817	0.142382	0.148071	0.112942	0.118256	0.159666	0.148402	0.130254	0.140607
SVDDMDDR	Q9U367	N-Term(iTRAQ8plex); S1(Phospho)	1336.54	S(1): 100.0	0.117087	0.101941	0.112931	0.151302	0.132847	0.148247	0.11599	0.129157	0.137936	0.108457	0.120831	0.147012
SVDDSDDDDFYPQR	O61845	N-Term(iTRAQ8plex); S1(Phospho); S5(Phospho)	2137.79	S(1): 100.0; S(5): 100.0; Y(11): 0.0	0.116852	0.104952	0.11815	0.166104	0.131416	0.156253	0.127562	0.12268	0.153313	0.0957926	0.117909	0.092994
SVDLSSISR	C9IY21	N-Term(iTRAQ8plex); S1(Phospho)	1347.68	S(1): 100.0; S(5): 0.0; S(6): 0.0; S(8): 0.0	0.115771	0.106136	0.103966	0.141935	0.132507	0.149469	0.126469	0.121847	0.146304	0.131962	0.117097	0.130241
SVEGFWK	C6KRH8	N-Term(iTRAQ8plex); S1(Phospho); K7(iTRAQ8plex)	1540.8	S(1): 100.0	0.120528	0.099316	0.124698	0.15456	0.147077	0.134158	0.110949	0.135269	0.12877	0.114157	0.113154	0.103132
SVLSTDILDSPSR	Q7YTL1	N-Term(iTRAQ8plex); S1(Phospho)	1773.89	S(1): 100.0; S(4): 0.0; T(5): 0.0; S(10): 0.0; S(12): 0.0	0.125157	0.113535	0.0993624	0.134706	0.13927	0.136704	0.137403	0.133613	0.135948	0.117378	0.0980055	0.13261
SVPETPEESIR	Q23639	N-Term(iTRAQ8plex); S1(Phospho)	1627.79	S(1): 100.0; T(5): 0.0; S(9): 0.0	0.114486	0.107577	0.123434	0.158941	0.128292	0.143115	0.119003	0.1392	0.1348	0.1363	0.133458	0.134001
TASTASTTTINSSNSR	P91457	N-Term(iTRAQ8plex); S12(Phospho)	1982.93	T(1): 0.0; S(3): 0.0; T(4): 0.0; S(6): 0.0; T(7): 0.0; T(8): 0.0; T(9): 49.8; S(12): 49.8; S(13): 0.5; S(15): 0.0	0.109239	0.104723	0.111135	0.147403	0.127002	0.130708	0.113478	0.121378	0.118655	0.16204	0.144276	0.118804
TEETQAEATEEK	Q10020	N-Term(iTRAQ8plex); T4(Phospho); K12(iTRAQ8plex)	2053.98	T(1): 0.0; T(4): 100.0; T(9): 0.0	0.148634	0.142478	0.145743	0.127078	0.103346	0.10722	0.116706	0.137799	0.135787	0.0827363	0.0918618	0.0806041
TESYISAVSGNPVVPEHIMR	O45298	N-Term(iTRAQ8plex); S3(Phospho)	2570.26	T(1): 1.4; S(3): 97.1; Y(4): 1.4; S(6): 0.0; S(9): 0.0	0.127622	0.126129	0.13604	0.0969014	0.113389	0.11125	0.103228	0.131039	0.109397	0.133473	0.1275	0.122612
TGSVGESDQPK	Q17663	N-Term(iTRAQ8plex); S3(Phospho); K11(iTRAQ8plex)	1792.89	T(1): 0.5; S(3): 99.5; S(7): 0.0	0.172217	0.166632	0.189575	0.155621	0.135434	0.127314	0.0980686	0.111073	0.0913013	0.0992618	0.0738065	0.0569509
TISGESPR	Q18922	N-Term(iTRAQ8plex); T1(Phospho); S6(Phospho)	1310.56	T(1): 0.0; S(3): 100.0; S(6): 100.0	0.100544	0.0980642	0.096675	0.117365	0.115076	0.138187	0.129359	0.127015	0.130526	0.16767	0.147835	0.124561
TMQETDSENEDDDALR	P34649	N-Term(iTRAQ8plex); S7(Phospho)	2252.91	T(1): 0.0; T(5): 0.7; S(7): 99.3	0.108146	0.093868	0.0926436	0.127239	0.120465	0.124302	0.162293	0.153288	0.144793	0.122543	0.15348	0.147858
TMSYYSELSGPGLVR	D0VWL6	N-Term(iTRAQ8plex); S3(Phospho)	2043.97	T(1): 49.7; S(3): 49.7; Y(4): 0.6; Y(5): 0.0; S(6): 0.0; S(9): 0.0	0.11249	0.0957951	0.1092	0.143184	0.136725	0.153085	0.106653	0.128785	0.119363	0.12686	0.109773	0.109434
TPEADNDSSKTPEADNDSSK	O62317	N-Term(iTRAQ8plex); K10(iTRAQ8plex); T11(Phospho); K20(iTRAQ8plex)	3100.47	T(1): 0.0; S(8): 33.3; S(9): 33.3; T(11): 33.3; S(18): 0.0; S(19): 0.0	0.121995	0.119329	0.097392	0.158201	0.132725	0.141437	0.117357	0.124308	0.14701	0.11237	0.126211	0.124526
TQSPIPLCER	Q22715	N-Term(iTRAQ8plex); S3(Phospho); C8(Carbamidomethyl)	1584.78	T(1): 0.0; S(3): 100.0	0.0998861	0.0945234	0.115196	0.13937	0.122191	0.130017	0.117267	0.120494	0.139338	0.126349	0.123031	0.120994
TRTPLTTSATNSPR	Q93616	N-Term(iTRAQ8plex); T3(Phospho)	1886.97	T(1): 0.0; T(3): 100.0; T(6): 0.0; T(7): 0.0; S(8): 0.0; T(10): 0.0; S(12): 0.0	0.10989	0.105569	0.107441	0.136776	0.127703	0.140624	0.120203	0.119461	0.114662	0.142324	0.13226	0.136868
TSSQSSLLR	G5EFJ0	N-Term(iTRAQ8plex); S5(Phospho); S6(Phospho)	1442.65	T(1): 0.0; S(2): 0.0; S(3): 50.4; S(5): 50.4; S(6): 99.2	0.0992139	0.0854438	0.0974878	0.131339	0.117527	0.127776	0.112863	0.114419	0.122367	0.131318	0.140535	0.142347
TSSVIFGSDPNLSK	G5EGP7	N-Term(iTRAQ8plex); S8(Phospho); K14(iTRAQ8plex)	2140.11	T(1): 0.0; S(2): 0.0; S(3): 0.8; S(8): 99.2; S(13): 0.0	0.10543	0.106157	0.120541	0.131977	0.12823	0.138894	0.121774	0.123987	0.119042	0.132889	0.120961	0.117438
TTADSDDYVK	H2KYS8	N-Term(iTRAQ8plex); S5(Phospho); K10(iTRAQ8plex)	1802.86	T(1): 0.0; T(2): 0.0; S(5): 100.0; Y(8): 0.0	0.101574	0.0828493	0.0858905	0.138356	0.133321	0.130039	0.119678	0.127968	0.14424	0.12794	0.126488	0.148863
TTSFNGFER	C0P289	N-Term(iTRAQ8plex); S3(Phospho)	1442.66	T(1): 0.9; T(2): 0.9; S(3): 98.3	0.0974038	0.0897855	0.105782	0.143292	0.126739	0.121413	0.123462	0.117672	0.133372	0.170271	0.142572	0.138418
TYSYLTPDLWK	P51403	N-Term(iTRAQ8plex); S3(Phospho); K11(iTRAQ8plex)	2075.06	T(1): 0.0; Y(2): 0.6; S(3): 98.9; Y(4): 0.6; T(6): 0.0	0.1169	0.119318	0.111035	0.142032	0.150846	0.146906	0.103943	0.11545	0.134166	0.140933	0.139186	0.133199
VETPQQYLSK	Q93896	N-Term(iTRAQ8plex); T3(Phospho); S9(Phospho); K10(iTRAQ8plex)	1960.96	T(3): 100.0; Y(7): 0.0; S(9): 100.0	0.178821	0.154509	0.168442	0.132968	0.123759	0.104182	0.0934546	0.101501	0.103369	0.0640865	0.0738042	0.0747182
VPSDISQPQSGDLR	P34675	N-Term(iTRAQ8plex); S3(Phospho)	1882.93	S(3): 100.0; S(6): 0.0; S(10): 0.0	0.101898	0.0990226	0.114181	0.145344	0.11867	0.129391	0.12159	0.125749	0.121487	0.141949	0.130078	0.142399
VRTEPEAEIVDVPVVK	G5EEG8	N-Term(iTRAQ8plex); T3(Phospho); K16(iTRAQ8plex)	2468.35	T(3): 100.0	0.0904554	0.104665	0.110681	0.135615	0.122232	0.137128	0.112003	0.129082	0.126315	0.120189	0.122327	0.119995
VRTSSNSLDPNEDPVSGLER	G5EC75	N-Term(iTRAQ8plex); T3(Phospho); S7(Phospho)	2636.19	T(3): 50.0; S(4): 50.0; S(5): 0.0; S(7): 100.0; S(16): 0.0	0.104278	0.0977964	0.0857314	0.123006	0.138445	0.130037	0.0776243	0.149572	0.145467	0.145893	0.127362	0.137056
VSTESGQSSRK	G5EE32	N-Term(iTRAQ8plex); S8(Phospho); K11(iTRAQ8plex)	1853.96	S(2): 0.0; T(3): 0.0; S(5): 0.4; S(8): 49.8; S(9): 49.8	0.138527	0.118806	0.128843	0.155293	0.158448	0.160338	0.0962662	0.111793	0.103944	0.106944	0.111116	0.101624
VYTVNSGGK	Q9XW19	N-Term(iTRAQ8plex); S6(Phospho); K9(iTRAQ8plex)	1612.85	Y(2): 0.0; T(3): 0.0; S(6): 100.0	0.105756	0.0990839	0.119654	0.14528	0.125852	0.128431	0.124547	0.139202	0.140644	0.136057	0.143629	0.126103
YQGPPPPQQQQQQQPQQQQFSGEQSRPQSHPNSQPTTPGPR	D4PH96	N-Term(iTRAQ8plex); T37(Phospho)	5018.35	Y(1): 0.0; S(21): 0.0; S(25): 0.0; S(29): 0.0; S(33): 0.1; T(36): 2.9; T(37): 97.0	0.15337	0.128624	0.151737	0.0665798	0.0874264	0.109035	0.173531	0.144195	0.107757	0.01	0.126267	0.10523
AAATIGSESPVIQMR	Q8IU06	N-Term(iTRAQ8plex); S9(Phospho); M14(Oxidation)	1930.96	T(4): 0.0; S(7): 0.0; S(9): 100.0	0.142373	0.129094	0.132929	0.101334	0.0932204	0.101817	0.121849	0.124603	0.127392	0.10723	0.142987	0.128088
AAGSDHGSDQPLITNEEWSSTTAK	Q3HKC5	N-Term(iTRAQ8plex); S4(Phospho); S8(Phospho); K24(iTRAQ8plex)	3270.49	S(4): 100.0; S(8): 100.0; T(14): 0.0; S(19): 0.0; S(20): 0.0; T(21): 0.0; T(22): 0.0	0.129571	0.123438	0.130019	0.135645	0.11143	0.142843	0.131294	0.121776	0.112313	0.0978386	0.152498	0.106026
AASADCDEPEAK	O01615	N-Term(iTRAQ8plex); S3(Phospho); C6(Carbamidomethyl); K12(iTRAQ8plex)	1951.89	S(3): 100.0	0.140315	0.131953	0.138441	0.132295	0.124913	0.131871	0.153427	0.137477	0.153483	0.105809	0.127231	0.106167
AASVDQNPMTASPSVIR	Q9U225	N-Term(iTRAQ8plex); S3(Phospho); M9(Oxidation)	2144.04	S(3): 100.0; T(10): 0.0; S(12): 0.0; S(14): 0.0	0.0961825	0.0928839	0.103276	0.129779	0.116239	0.122653	0.148024	0.144511	0.161463	0.144436	0.163464	0.142782
AAYHPQVNTARPVSVSPAPSAGSK	G5EFL5	N-Term(iTRAQ8plex); S14(Phospho); S16(Phospho); S20(Phospho); K24(iTRAQ8plex)	3240.54	Y(3): 0.0; T(9): 50.9; S(14): 50.9; S(16): 98.3; S(20): 100.0; S(23): 0.0	0.153067	0.133688	0.191053	0.127574	0.14072	0.169979	0.15545	0.123401	0.106955	0.126353	0.152071	0.116252
ADSSISETSETLTK	G4SLH0	N-Term(iTRAQ8plex); S3(Phospho); K14(iTRAQ8plex)	2157.08	S(3): 99.4; S(4): 0.6; S(6): 0.0; T(8): 0.0; S(9): 0.0; T(11): 0.0; T(13): 0.0	0.110683	0.09957	0.128305	0.113985	0.0968549	0.116456	0.131725	0.119901	0.1037	0.124127	0.143255	0.119095
AEAEASESSDDEEEK	Q9TYV5	N-Term(iTRAQ8plex); S6(Phospho); S9(Phospho); K15(iTRAQ8plex)	2393.97	S(6): 66.7; S(8): 66.7; S(9): 66.7	0.110812	0.105489	0.110954	0.117614	0.0998454	0.118482	0.133772	0.106019	0.0922289	0.0701678	0.123234	0.0689738
AEAEASESSDDEEEKK	Q9TYV5	N-Term(iTRAQ8plex); S8(Phospho); S9(Phospho); K15(iTRAQ8plex); K16(iTRAQ8plex)	2826.25	S(6): 0.0; S(8): 100.0; S(9): 100.0	0.13745	0.105177	0.124746	0.143896	0.112314	0.113876	0.124446	0.115952	0.154003	0.0900053	0.128864	0.110685
AEDEAAHVVPVSEEK	Q9N533	N-Term(iTRAQ8plex); S12(Phospho); K15(iTRAQ8plex)	2298.14	S(12): 100.0	0.145248	0.114953	0.135023	0.132861	0.124875	0.12785	0.145209	0.134294	0.144984	0.106552	0.133769	0.111153
AESISSASESSEDSESVAILK	Q7YZT6	N-Term(iTRAQ8plex); S8(Phospho); K21(iTRAQ8plex)	2814.38	S(3): 0.0; S(5): 0.0; S(6): 0.0; S(8): 100.0; S(10): 0.0; S(11): 0.0; S(14): 0.0; S(16): 0.0	0.157051	0.144837	0.127648	0.129229	0.0899627	0.142272	0.139346	0.109845	0.125779	0.100937	0.138716	0.113322
AGGEADSEDEADR	P49595	N-Term(iTRAQ8plex); S7(Phospho)	1705.68	S(7): 100.0	0.132078	0.131255	0.134838	0.137303	0.124392	0.123107	0.139438	0.134761	0.146106	0.0942791	0.122295	0.0944162
AILNESDDDDDSRPAPR	Q17431	N-Term(iTRAQ8plex); S6(Phospho); S12(Phospho)	2349.99	S(6): 100.0; S(12): 100.0	0.119775	0.118839	0.13018	0.145151	0.13107	0.132809	0.126172	0.133712	0.120207	0.0841291	0.106113	0.0720745
AITDLISPESSPVPPAISVK	Q9U3K2	N-Term(iTRAQ8plex); S10(Phospho); K20(iTRAQ8plex)	2709.49	T(3): 0.0; S(7): 1.5; S(10): 96.9; S(11): 1.5; S(18): 0.0	0.132903	0.116629	0.140856	0.116535	0.0906398	0.117828	0.136327	0.12422	0.126125	0.11139	0.126597	0.0853197
ALENDSDEDVGDDGK	O01900	N-Term(iTRAQ8plex); S6(Phospho); K15(iTRAQ8plex)	2267.03	S(6): 100.0	0.135353	0.113733	0.133737	0.154363	0.112328	0.144046	0.123091	0.126455	0.161017	0.0844631	0.141685	0.0879057
ANEVVDRASANSTPWR	G5EDA8	N-Term(iTRAQ8plex); S9(Phospho)	2157.05	S(9): 100.0; S(12): 0.0; T(13): 0.0	0.204771	0.131011	0.157602	0.115693	0.129167	0.140767	0.154227	0.11333	0.139847	0.119538	0.140656	0.118528
ANSESIDDDSK	Q18508	N-Term(iTRAQ8plex); S3(Phospho); K11(iTRAQ8plex)	1868.88	S(3): 100.0; S(5): 0.0; S(10): 0.0	0.154347	0.153866	0.140631	0.133834	0.150455	0.140399	0.144193	0.116758	0.122131	0.10657	0.115801	0.115789
APSPLVTSER	Q21977	N-Term(iTRAQ8plex); S3(Phospho)	1440.74	S(3): 100.0; T(7): 0.0; S(8): 0.0	0.166174	0.164913	0.170104	0.147172	0.148895	0.139603	0.145681	0.135354	0.12954	0.141282	0.156616	0.143857
ARLSDSDAESR	Q17431	N-Term(iTRAQ8plex); S4(Phospho); S6(Phospho)	1670.71	S(4): 100.0; S(6): 100.0; S(10): 0.0	0.0870886	0.085794	0.12348	0.110727	0.0882589	0.109094	0.129652	0.110936	0.11923	0.113328	0.120459	0.105583
ARTQSPIPLCER	Q22715	N-Term(iTRAQ8plex); T3(Phospho); S5(Phospho); C10(Carbamidomethyl)	1891.88	T(3): 100.0; S(5): 100.0	0.141743	0.0959456	0.113616	0.128344	0.116141	0.13172	0.136809	0.111898	0.151907	0.109931	0.12722	0.122637
ASPLGPERPESPSGSPLPR	Q17490	N-Term(iTRAQ8plex); S11(Phospho); S15(Phospho)	2395.13	S(2): 0.0; S(11): 100.0; S(13): 0.1; S(15): 100.0	0.148191	0.121865	0.0852152	0.107263	0.112512	0.136853	0.124294	0.119906	0.120354	0.125152	0.131687	0.135083
ASTLSIPR	H2L0E6	N-Term(iTRAQ8plex); S5(Phospho)	1228.66	S(2): 0.0; T(3): 0.0; S(5): 100.0	0.148728	0.144827	0.158146	0.133561	0.145064	0.142544	0.150503	0.138879	0.144535	0.122496	0.131369	0.134232
ATPAATPAATATPAATATPAATGTPK	H2KZS2	N-Term(iTRAQ8plex); T24(Phospho); K26(iTRAQ8plex)	2967.57	T(2): 0.0; T(6): 0.0; T(10): 0.0; T(12): 0.0; T(16): 0.0; T(18): 0.0; T(22): 0.0; T(24): 100.0	0.125066	0.115764	0.117064	0.118413	0.119123	0.126508	0.135177	0.131469	0.135273	0.115722	0.144987	0.09953
ATPSIEPDLVGR	H2L045	N-Term(iTRAQ8plex); T2(Phospho)	1638.84	T(2): 100.0; S(4): 0.0	0.102301	0.128077	0.129701	0.104563	0.101221	0.105638	0.130501	0.12736	0.149454	0.13782	0.127171	0.108362
ATSEVVSK	Q18508	N-Term(iTRAQ8plex); S3(Phospho); K8(iTRAQ8plex)	1508.81	T(2): 0.0; S(3): 100.0; S(7): 0.0	0.136966	0.121032	0.138036	0.139152	0.14026	0.119318	0.132443	0.118799	0.116113	0.112894	0.112309	0.109271
ATSYDPFASTNR	Q95Q77	N-Term(iTRAQ8plex); S3(Phospho)	1713.77	T(2): 0.0; S(3): 98.9; Y(4): 1.1; S(9): 0.0; T(10): 0.0	0.123415	0.112456	0.132588	0.104284	0.118666	0.118739	0.106229	0.117478	0.118001	0.137387	0.147526	0.13476
AVDDSSDESAR	P46012	N-Term(iTRAQ8plex); S5(Phospho)	1535.65	S(5): 99.2; S(6): 0.8; S(9): 0.0	0.131412	0.115578	0.136228	0.144349	0.134117	0.127052	0.169149	0.144894	0.150668	0.11189	0.111082	0.10818
AVSTALR	G5EDU2	N-Term(iTRAQ8plex); S3(Phospho)	1101.59	S(3): 99.3; T(4): 0.7	0.121869	0.112952	0.117862	0.121395	0.122636	0.135562	0.14329	0.117172	0.151897	0.134071	0.143433	0.118327
CGFVDLNSLR	O01991	N-Term(iTRAQ8plex); C1(Carbamidomethyl); S8(Phospho)	1564.75	S(8): 100.0	0.128833	0.118966	0.109079	0.0847174	0.0952737	0.0941015	0.126749	0.134378	0.124562	0.118515	0.124651	0.137081
CHSVLQTSR	Q09219	N-Term(iTRAQ8plex); C1(Carbamidomethyl); S3(Phospho)	1471.7	S(3): 100.0; T(7): 0.0; S(8): 0.0	0.128997	0.132639	0.0974505	0.0975501	0.105954	0.1187	0.130478	0.107143	0.118637	0.0919411	0.0926874	0.130672
DAIQFPSNRSPALVSFK	O62328	N-Term(iTRAQ8plex); S10(Phospho); K17(iTRAQ8plex)	2565.37	S(7): 50.0; S(10): 50.0; S(15): 0.0	0.13481	0.11166	0.137262	0.126311	0.11933	0.1187	0.147473	0.122499	0.127289	0.127469	0.125714	0.134258
DASDESNEDEIEYDDKSDEDVSPR	O17406	N-Term(iTRAQ8plex); S6(Phospho); K16(iTRAQ8plex); S17(Phospho)	3527.43	S(3): 0.0; S(6): 100.0; Y(13): 0.0; S(17): 100.0; S(22): 0.0	0.113124	0.0914681	0.122752	0.132699	0.0796212	0.130368	0.117293	0.118151	0.0867596	0.0421318	0.125217	0.0553189
DASDESNEDEIEYDDKSDEDVSPR	O17406	N-Term(iTRAQ8plex); K16(iTRAQ8plex); S17(Phospho)	3447.47	S(3): 0.0; S(6): 0.0; Y(13): 1.2; S(17): 98.8; S(22): 0.0	0.201594	0.126095	0.1439	0.12422	0.115862	0.148627	0.035856	0.114322	0.11646	0.0345201	0.110185	0.0407761
DEDGEISDK	O01524	N-Term(iTRAQ8plex); S7(Phospho); K9(iTRAQ8plex)	1695.79	S(7): 100.0	0.122684	0.130198	0.137996	0.133608	0.118366	0.147744	0.143138	0.111286	0.155248	0.0848346	0.122947	0.0959839
DEESGDESFEK	Q21298	N-Term(iTRAQ8plex); S4(Phospho); S8(Phospho); K11(iTRAQ8plex)	2039.83	S(4): 100.0; S(8): 100.0	0.121774	0.12959	0.0897614	0.142145	0.104784	0.125459	0.136427	0.117456	0.123746	0.10068	0.14126	0.117939
DEGSDNRGSGR	D0PV95	N-Term(iTRAQ8plex); S9(Phospho)	1533.66	S(4): 0.0; S(9): 100.0	0.123713	0.139608	0.14916	0.141129	0.131195	0.145941	0.144349	0.14499	0.130508	0.115366	0.125568	0.118968
DGTFGSIYGK	Q9Y1J3	N-Term(iTRAQ8plex); S6(Phospho); K10(iTRAQ8plex)	1732.88	T(3): 0.0; S(6): 100.0; Y(8): 0.0	0.11281	0.113376	0.128871	0.139205	0.134839	0.131843	0.168576	0.156614	0.163791	0.115768	0.11522	0.124439
DHHYVPDTLKK	Q93636	N-Term(iTRAQ8plex); T8(Phospho); K10(iTRAQ8plex); K11(iTRAQ8plex)	2345.26	Y(4): 0.0; T(8): 100.0	0.149094	0.126764	0.155771	0.15878	0.182791	0.157325	0.157184	0.138751	0.149888	0.142856	0.161276	0.127156
DIQYQLAQSNQSIR	Q20330	N-Term(iTRAQ8plex); S12(Phospho)	2048.01	Y(4): 0.0; S(9): 0.0; S(12): 100.0	0.108444	0.107415	0.122184	0.136587	0.161638	0.144922	0.165891	0.150151	0.142084	0.114851	0.132467	0.123761
DLDESDDMTENEDHDEMANEDDGIPSNEK	Q7YZT6	N-Term(iTRAQ8plex); M8(Oxidation); T9(Phospho); M17(Oxidation); K29(iTRAQ8plex)	4029.62	S(5): 50.0; T(9): 50.0; S(26): 0.0	0.155558	0.139067	0.161808	0.186856	0.12705	0.169264	0.136467	0.117882	0.103806	0.0560954	0.161511	0.0452681
DLEASEASEEVK	G5EDA7	N-Term(iTRAQ8plex); S5(Phospho); S8(Phospho); K12(iTRAQ8plex)	2074.94	S(5): 100.0; S(8): 100.0	0.137005	0.134132	0.143895	0.137483	0.133721	0.15537	0.147923	0.125194	0.119045	0.0916903	0.13902	0.10919
DLIVDSDESDGDEANR	Q20969	N-Term(iTRAQ8plex); S6(Phospho); S9(Phospho)	2213.87	S(6): 100.0; S(9): 100.0	0.150082	0.118884	0.121141	0.128398	0.136896	0.159637	0.115922	0.142025	0.143473	0.0829118	0.109672	0.0666153
DLIVDSDESDGDEANRK	Q20969	N-Term(iTRAQ8plex); S6(Phospho); K17(iTRAQ8plex)	2566.2	S(6): 100.0; S(9): 0.0	0.139252	0.113419	0.10609	0.116477	0.0997117	0.127789	0.136008	0.115461	0.131326	0.0811022	0.128114	0.104178
DNQESPVMSETEAIPIVDR	O61802	N-Term(iTRAQ8plex); S5(Phospho); M8(Oxidation); S9(Phospho)	2610.13	S(5): 100.0; S(9): 98.3; T(11): 1.7	0.141836	0.158046	0.158846	0.0973894	0.105219	0.147297	0.0837748	0.123975	0.156541	0.0934483	0.102367	0.086846
DPMTSQGPDSDEDELQEMTNK	O44415	N-Term(iTRAQ8plex); M3(Oxidation); S10(Phospho); M18(Oxidation); K21(iTRAQ8plex)	3087.33	T(4): 0.0; S(5): 0.0; S(10): 98.3; T(19): 1.7	0.129339	0.124337	0.141288	0.154714	0.107636	0.130276	0.12878	0.13659	0.121037	0.0726202	0.134944	0.100314
DQTSVEMHDIPK	Q8MPW0	N-Term(iTRAQ8plex); S4(Phospho); K12(iTRAQ8plex)	2088.03	T(3): 50.0; S(4): 50.0	0.143038	0.133272	0.138878	0.128028	0.133556	0.140275	0.167865	0.140655	0.142938	0.125931	0.140089	0.130273
DSEIYEDLPSPR	G5ECF2	N-Term(iTRAQ8plex); Y5(Phospho)	1804.83	S(2): 0.0; Y(5): 100.0; S(10): 0.0	0.150245	0.152421	0.149549	0.0932717	0.117548	0.120108	0.192717	0.12637	0.133297	0.083799	0.171617	0.0971589
DSPEPEENNK	Q18685	N-Term(iTRAQ8plex); S2(Phospho); K10(iTRAQ8plex)	1846.87	S(2): 100.0	0.114235	0.128455	0.0996739	0.149263	0.106258	0.141786	0.140145	0.132789	0.140554	0.0948428	0.140898	0.0716155
DTPSSPSSTTGSSIVGR	H2L0C5	N-Term(iTRAQ8plex); S5(Phospho)	2019.95	T(2): 0.0; S(4): 0.8; S(5): 99.2; S(7): 0.0; S(8): 0.0; T(9): 0.0; T(10): 0.0; S(12): 0.0; S(13): 0.0	0.131429	0.119172	0.137316	0.115057	0.132409	0.137051	0.14841	0.124186	0.123194	0.114599	0.116095	0.11541
EAAHQSSSYLQTGGTLSR	Q9UB28	N-Term(iTRAQ8plex); S6(Phospho)	2277.07	S(6): 100.0; S(7): 0.0; S(8): 0.0; Y(9): 0.0; T(12): 0.0; T(15): 0.0; S(17): 0.0	0.127788	0.111848	0.143483	0.136022	0.128351	0.130751	0.140997	0.126142	0.132914	0.114059	0.124044	0.105019
EAAMSISEAAR	G5EGP4	N-Term(iTRAQ8plex); M4(Oxidation); S5(Phospho)	1535.71	S(5): 100.0; S(7): 0.0	0.173908	0.216964	0.209784	0.149633	0.176719	0.168563	0.135139	0.122034	0.124107	0.125369	0.125181	0.119154
EDSFEEPTPEPSK	P34263	N-Term(iTRAQ8plex); S3(Phospho); K13(iTRAQ8plex)	2180.03	S(3): 100.0; T(8): 0.0; S(12): 0.0	0.106502	0.133525	0.120867	0.131144	0.121474	0.130866	0.146072	0.11946	0.136559	0.0983246	0.127051	0.103637
EEAAGDDDFDLFGSEDEEEDEEKK	Q9U2H9	N-Term(iTRAQ8plex); S14(Phospho); K23(iTRAQ8plex); K24(iTRAQ8plex)	3740.67	S(14): 100.0	0.153857	0.0562178	0.192738	0.177916	0.121777	0.14987	0.0594496	0.142174	0.105149	0.0873968	0.145197	0.0380917
EESDITSDEDELVR	Q18841	N-Term(iTRAQ8plex); T6(Phospho)	2020.88	S(3): 1.0; T(6): 98.0; S(7): 1.0	0.107942	0.0870157	0.0568041	0.0483131	0.0647069	0.0729566	0.0490291	0.085806	0.106673	0.102435	0.127345	0.0806453
EESPAADHSHDPK	E5QCE7	N-Term(iTRAQ8plex); S3(Phospho); K13(iTRAQ8plex)	2107.98	S(3): 100.0; S(9): 0.0	0.10984	0.104843	0.127373	0.116841	0.107869	0.126985	0.125408	0.12214	0.120808	0.116104	0.1345	0.112095
EEVSRLQEDAEER	G5EF26	N-Term(iTRAQ8plex); S4(Phospho)	1973.91	S(4): 100.0	0.140504	0.12704	0.184117	0.134054	0.119202	0.129521	0.153747	0.133151	0.120195	0.104916	0.117661	0.0961685
EFSYEPGESSGEEDFQK	Q11107	N-Term(iTRAQ8plex); S9(Phospho); K17(iTRAQ8plex)	2653.18	S(3): 0.0; Y(4): 0.0; S(9): 50.0; S(10): 50.0	0.12499	0.093254	0.115644	0.101971	0.0887544	0.12334	0.116214	0.104666	0.121355	0.10857	0.111001	0.0884999
EGAGASEEEKAEEEADEEGHTEL	Q17770	N-Term(iTRAQ8plex); S6(Phospho); K10(iTRAQ8plex)	3134.38	S(6): 100.0; T(21): 0.0	0.156756	0.117861	0.157897	0.121802	0.107505	0.132829	0.151668	0.124238	0.108611	0.0502182	0.134171	0.0527479
EGEEPKQEVSFEDGQDTR	H2KYR1	N-Term(iTRAQ8plex); K6(iTRAQ8plex); S10(Phospho)	2768.29	S(10): 100.0; T(17): 0.0	0.136986	0.119867	0.145727	0.131833	0.12001	0.139553	0.129449	0.128831	0.117267	0.113597	0.127364	0.115919
EGMILLSELSRR	Q9BKU3	N-Term(iTRAQ8plex); M3(Oxidation); S10(Phospho)	1803.93	S(7): 0.0; S(10): 100.0	0.11783	0.110031	0.133938	0.10282	0.102193	0.11091	0.12471	0.119285	0.114549	0.106947	0.110758	0.0872453
EGSETPCVSLSEK	G5EC32	N-Term(iTRAQ8plex); S3(Phospho); C7(Carbamidomethyl); K13(iTRAQ8plex)	2111.01	S(3): 100.0; T(5): 0.0; S(9): 0.0; S(11): 0.0	0.143706	0.14081	0.158073	0.133426	0.130188	0.144275	0.132295	0.118131	0.110381	0.144292	0.135901	0.122946
EHISDTDDSDDDEPLK	O01683	N-Term(iTRAQ8plex); S4(Phospho); S9(Phospho); K16(iTRAQ8plex)	2599.1	S(4): 100.0; T(6): 0.0; S(9): 100.0	0.0987685	0.118893	0.0907824	0.109379	0.095051	0.106116	0.107731	0.105837	0.096671	0.0690895	0.139667	0.0754891
EIDEGESCDGYDTEAIR	J7SA49	N-Term(iTRAQ8plex); S7(Phospho); C8(Carbamidomethyl)	2342.96	S(7): 100.0; Y(11): 0.0; T(13): 0.0	0.159612	0.145498	0.142621	0.129532	0.129937	0.145385	0.134955	0.136922	0.111751	0.098427	0.0942832	0.110501
EINSFDL	Q21430	N-Term(iTRAQ8plex); S4(Phospho)	1221.57	S(4): 100.0	0.178978	0.160916	0.148793	0.116183	0.129568	0.123103	0.128663	0.1181	0.124137	0.130084	0.125571	0.125189
EISEEEAEQAASSIPK	Q9XXH7	N-Term(iTRAQ8plex); S3(Phospho); K16(iTRAQ8plex)	2406.19	S(3): 100.0; S(12): 0.0; S(13): 0.0	0.141196	0.122632	0.141955	0.128473	0.0969014	0.122847	0.122517	0.133809	0.127039	0.0975896	0.099104	0.109316
EKPVEKPEEPAVEEDSDGEGDEK	G5EGT7	N-Term(iTRAQ8plex); K2(iTRAQ8plex); K6(iTRAQ8plex); S16(Phospho); K23(iTRAQ8plex)	3838.91	S(16): 100.0	0.139742	0.11467	0.158069	0.135639	0.134226	0.156555	0.136669	0.124509	0.109821	0.081171	0.142483	0.0713416
ELDGIENPEFSTDDEAR	Q19819	N-Term(iTRAQ8plex); S11(Phospho)	2321.02	S(11): 50.0; T(12): 50.0	0.183815	0.0928408	0.12538	0.10254	0.0676722	0.139943	0.126473	0.152408	0.11288	0.0934794	0.1685	0.107143
ELHGNATVR	G5EEK9	N-Term(iTRAQ8plex); T7(Phospho)	1380.69	T(7): 100.0	0.120212	0.11135	0.122587	0.134022	0.121751	0.137846	0.158702	0.13975	0.166938	0.128033	0.13142	0.139268
ELSETALR	Q8WQF7	N-Term(iTRAQ8plex); S3(Phospho)	1302.66	S(3): 100.0; T(5): 0.0	0.0909128	0.0815325	0.0992489	0.102586	0.0834459	0.104083	0.114776	0.101491	0.116332	0.114151	0.112617	0.107715
ENSVDNQPDR	Q95XV8	N-Term(iTRAQ8plex); S3(Phospho)	1557.68	S(3): 100.0	0.128404	0.154391	0.132292	0.130464	0.129108	0.128589	0.140138	0.120837	0.141479	0.121899	0.126379	0.122969
ENYAFEDSCRK	Q8I4E4	N-Term(iTRAQ8plex); S8(Phospho); C9(Carbamidomethyl); K11(iTRAQ8plex)	2106.98	Y(3): 0.0; S(8): 100.0	0.0951156	0.101713	0.124972	0.11708	0.128297	0.126789	0.151711	0.136507	0.137719	0.133254	0.130046	0.121135
EPQVDVSDDSDNEAVEQELTEEQR	Q86S66	N-Term(iTRAQ8plex); S10(Phospho)	3145.36	S(7): 1.1; S(10): 98.9; T(20): 0.0	0.132959	0.100757	0.149907	0.127629	0.123061	0.145772	0.146151	0.117987	0.130012	0.0672688	0.11026	0.058465
EPSQEPSTNTSSK	O01905	N-Term(iTRAQ8plex); S3(Phospho); K13(iTRAQ8plex)	2080.01	S(3): 100.0; S(7): 0.0; T(8): 0.0; T(10): 0.0; S(11): 0.0; S(12): 0.0	0.156979	0.124009	0.138854	0.151234	0.134261	0.147868	0.117711	0.129895	0.131006	0.128806	0.129451	0.102358
EREDTVDESK	G5EDE4	N-Term(iTRAQ8plex); T5(Phospho); K10(iTRAQ8plex)	1895.92	T(5): 100.0; S(9): 0.0	0.0891925	0.1252	0.124227	0.131911	0.113337	0.132687	0.152446	0.133466	0.154357	0.124972	0.11974	0.106801
ESIALNKSDTHIV	Q21353	N-Term(iTRAQ8plex); K7(iTRAQ8plex); T10(Phospho)	2115.13	S(2): 0.0; S(8): 0.8; T(10): 99.2	0.134302	0.0932817	0.116126	0.0887556	0.090884	0.110111	0.122709	0.108601	0.0956667	0.145035	0.141847	0.132648
ESTEQLPSKDSLDSPSGSTSR	Q65XX9	N-Term(iTRAQ8plex); S8(Phospho); K9(iTRAQ8plex)	2896.39	S(2): 0.0; T(3): 0.0; S(8): 0.0; S(11): 100.0; S(14): 0.0; S(16): 0.0; S(18): 0.0; T(19): 0.0; S(20): 0.0	0.119751	0.102453	0.129719	0.1271	0.124781	0.128551	0.147636	0.129826	0.118131	0.132313	0.128388	0.111265
ETSGSVR	Q20576	N-Term(iTRAQ8plex); S5(Phospho)	1119.53	T(2): 0.0; S(3): 0.0; S(5): 100.0	0.122886	0.129171	0.121953	0.136197	0.130422	0.129684	0.132761	0.113772	0.130417	0.11713	0.119263	0.109619
EVITGESLSDASSSAK	Q18447	N-Term(iTRAQ8plex); S9(Phospho); S12(Phospho); K16(iTRAQ8plex)	2349.1	T(4): 0.0; S(7): 0.0; S(9): 100.0; S(12): 98.5; S(13): 1.5; S(14): 0.0	0.137717	0.162209	0.165551	0.133063	0.125896	0.143656	0.183082	0.13899	0.131365	0.135473	0.121563	0.140948
EVITGESLSDASSSAK	Q18447	N-Term(iTRAQ8plex); S9(Phospho); K16(iTRAQ8plex)	2269.14	T(4): 0.0; S(7): 0.9; S(9): 99.1; S(12): 0.0; S(13): 0.0; S(14): 0.0	0.149027	0.131669	0.153841	0.148037	0.14471	0.130675	0.1419	0.126457	0.122904	0.118465	0.124694	0.137328
EVSVTETR	Q65XX9	N-Term(iTRAQ8plex); S3(Phospho)	1304.64	S(3): 100.0; T(5): 0.0; T(7): 0.0	0.129153	0.120747	0.14056	0.114037	0.111945	0.11396	0.137183	0.124739	0.122149	0.10886	0.111706	0.11384
EVVLSDDSEDER	Q9NAG4	N-Term(iTRAQ8plex); S8(Phospho)	1776.79	S(5): 0.0; S(8): 100.0	0.116674	0.119568	0.108361	0.100722	0.0952172	0.110734	0.11947	0.116029	0.117951	0.106158	0.113979	0.0939095
EWWYVASK	Q9N3S5	N-Term(iTRAQ8plex); Y4(Phospho); K8(iTRAQ8plex)	1756.89	Y(4): 100.0; S(7): 0.0	0.136633	0.128434	0.12963	0.128155	0.134461	0.137415	0.152404	0.13651	0.134615	0.147069	0.146202	0.14772
EYEGAEENSDEKSEESTSDPTPSSEAK	O17003	N-Term(iTRAQ8plex); K12(iTRAQ8plex); S13(Phospho); S16(Phospho); K27(iTRAQ8plex)	4004.73	Y(2): 0.0; S(9): 39.8; S(13): 39.8; S(16): 39.8; T(17): 39.8; S(18): 39.8; T(21): 0.9; S(23): 0.0; S(24): 0.0	0.140523	0.127916	0.190081	0.175666	0.0948771	0.171592	0.142742	0.125671	0.106935	0.0540962	0.146783	0.0607932
EYSECESDSENTVNQNVR	G5EDA3	N-Term(iTRAQ8plex); C5(Carbamidomethyl); S7(Phospho)	2544.05	Y(2): 0.0; S(3): 0.0; S(7): 100.0; S(9): 0.0; T(12): 0.0	0.159164	0.175666	0.165639	0.173926	0.183738	0.171668	0.148614	0.132623	0.113353	0.109768	0.138118	0.0994544
FEDEDGESDNEDNEEK	Q18841	N-Term(iTRAQ8plex); S8(Phospho); K16(iTRAQ8plex)	2589.06	S(8): 100.0	0.161332	0.122477	0.172732	0.118553	0.109236	0.143809	0.134452	0.14268	0.121566	0.0793981	0.125418	0.0609137
FEQSQLSPSIPQHQPVGQYHQQK	A5Z2V1	N-Term(iTRAQ8plex); S7(Phospho); K23(iTRAQ8plex)	3379.71	S(4): 0.0; S(7): 98.9; S(9): 1.1; Y(19): 0.0	0.120626	0.0912911	0.136572	0.125529	0.132536	0.13102	0.126209	0.124602	0.122655	0.140862	0.136249	0.128501
FFDSGDYAMDK	Q9XU56	N-Term(iTRAQ8plex); S4(Phospho); M9(Oxidation); K11(iTRAQ8plex)	1999.89	S(4): 100.0; Y(7): 0.0	0.1124	0.12206	0.126002	0.102265	0.0976718	0.100809	0.103516	0.109215	0.112249	0.105862	0.124717	0.117092
FFDSGDYAMDK	Q9XU56	N-Term(iTRAQ8plex); S4(Phospho); K11(iTRAQ8plex)	1983.9	S(4): 100.0; Y(7): 0.0	0.119282	0.115527	0.0963163	0.117583	0.104189	0.0949335	0.11709	0.0991452	0.129996	0.128936	0.114906	0.108505
FIDDQSDVTVK	B1Q236	N-Term(iTRAQ8plex); S6(Phospho); K11(iTRAQ8plex)	1955.01	S(6): 100.0; T(9): 0.0	0.122484	0.116508	0.14391	0.128305	0.138082	0.118323	0.153223	0.118396	0.121903	0.115213	0.14048	0.128947
FIESSSQ	G5EBN9	N-Term(iTRAQ8plex); S4(Phospho)	1181.54	S(4): 99.2; S(5): 0.8; S(6): 0.0	0.139732	0.128295	0.132958	0.124912	0.127129	0.13164	0.13829	0.132226	0.141974	0.121467	0.120744	0.112385
FLIQQDSVVNPSTK	Q86DA5	N-Term(iTRAQ8plex); S7(Phospho); K14(iTRAQ8plex)	2264.21	S(7): 100.0; S(12): 0.0; T(13): 0.0	0.155886	0.123762	0.146695	0.129123	0.116963	0.165361	0.169131	0.13549	0.12438	0.121397	0.138773	0.117793
FRDADQEETTSATDSAIEMK	Q03606	N-Term(iTRAQ8plex); S11(Phospho); S15(Phospho); M19(Oxidation); K20(iTRAQ8plex)	3029.33	T(9): 2.2; T(10): 2.2; S(11): 95.7; T(13): 2.2; S(15): 97.8	0.163348	0.100095	0.156385	0.149533	0.10647	0.129342	0.0995375	0.119571	0.126738	0.0835565	0.145705	0.0876468
FVDNEGETSK	G5EE74	N-Term(iTRAQ8plex); S9(Phospho); K10(iTRAQ8plex)	1813.88	T(8): 0.7; S(9): 99.3	0.125761	0.128516	0.139585	0.131558	0.10977	0.119095	0.132998	0.12125	0.167822	0.0995237	0.106397	0.0824437
FVEVDSEHK	O01991	N-Term(iTRAQ8plex); S6(Phospho); K9(iTRAQ8plex)	1777.89	S(6): 100.0	0.0757049	0.0578436	0.0935368	0.0872145	0.0779302	0.102411	0.106708	0.0913083	0.113403	0.125682	0.0936849	0.114445
FVLQPPVFVEDEVPPSPR	H2KZY6	N-Term(iTRAQ8plex); S16(Phospho)	2436.25	S(16): 100.0	0.150236	0.125936	0.114221	0.103482	0.089696	0.112047	0.138637	0.102727	0.112818	0.0856133	0.113953	0.111208
FVTGDEEDGSK	O45669	N-Term(iTRAQ8plex); S10(Phospho); K11(iTRAQ8plex)	1871.88	T(3): 0.0; S(10): 100.0	0.13719	0.123982	0.122717	0.135136	0.118822	0.124253	0.130537	0.132501	0.136703	0.104785	0.12282	0.102494
FYSQTTVASTK	O62055	N-Term(iTRAQ8plex); S3(Phospho); S9(Phospho); K11(iTRAQ8plex)	2000.95	Y(2): 0.8; S(3): 98.4; T(5): 0.8; T(6): 0.0; S(9): 99.2; T(10): 0.8	0.141633	0.142008	0.165781	0.15715	0.155053	0.148176	0.163331	0.163626	0.134897	0.110445	0.13781	0.114418
GAGDAADSSATTESLGTSSETASPDSK	P91398	N-Term(iTRAQ8plex); S9(Phospho); K27(iTRAQ8plex)	3188.45	S(8): 0.0; S(9): 99.9; T(11): 0.0; T(12): 0.0; S(14): 0.0; T(17): 0.0; S(18): 0.0; S(19): 0.0; T(21): 0.0; S(23): 0.0; S(26): 0.0	0.126302	0.115517	0.123699	0.133232	0.118368	0.142396	0.138313	0.106856	0.131887	0.10279	0.106301	0.0961622
GAGDAADSSAVTESSESASDVASPDSK	P91306	N-Term(iTRAQ8plex); S9(Phospho); T12(Phospho); K27(iTRAQ8plex)	3266.43	S(8): 49.5; S(9): 49.5; T(12): 0.0; S(14): 0.0; S(15): 0.0; S(17): 0.0; S(19): 0.9; S(23): 100.0; S(26): 0.0	0.131841	0.12795	0.133984	0.158189	0.105948	0.141387	0.141058	0.134013	0.138372	0.0737392	0.122372	0.0723252
GAHDDDDEEDGDEEEMDSREK	O45075	N-Term(iTRAQ8plex); M16(Oxidation); S18(Phospho); K21(iTRAQ8plex)	3127.24	S(18): 100.0	0.149694	0.13882	0.156423	0.157016	0.123482	0.167345	0.129297	0.130675	0.126865	0.0694631	0.144738	0.0650145
GASQSSIGSSGGGAER	Q9NHC3	N-Term(iTRAQ8plex); S5(Phospho); S6(Phospho); S9(Phospho)	1951.75	S(3): 50.0; S(5): 50.0; S(6): 100.0; S(9): 98.2; S(10): 1.8	0.116561	0.108715	0.123842	0.132501	0.0997084	0.1426	0.120914	0.150703	0.137642	0.111456	0.123995	0.0967353
GDGFGEEHDDSDDNDDEENGKK	O44959	N-Term(iTRAQ8plex); S11(Phospho); K21(iTRAQ8plex); K22(iTRAQ8plex)	3416.46	S(11): 100.0	0.146249	0.105483	0.177775	0.158017	0.118349	0.162677	0.140589	0.144177	0.116058	0.0758652	0.148408	0.0712978
GDGHLTEDEQK	Q9U2G0	N-Term(iTRAQ8plex); T6(Phospho); K11(iTRAQ8plex)	1916.91	T(6): 100.0	0.158916	0.149959	0.142274	0.159303	0.123384	0.121584	0.129713	0.12209	0.187405	0.11824	0.130709	0.0906187
GDSEDGDVTLTK	Q23658	N-Term(iTRAQ8plex); S3(Phospho); K12(iTRAQ8plex)	1924.93	S(3): 100.0; T(9): 0.0; T(11): 0.0	0.139444	0.15948	0.129341	0.128057	0.119485	0.125948	0.138642	0.136749	0.136822	0.130794	0.120677	0.127883
GDVQPTSIMLSGEYDMPSTASTLPMK	Q9TYP9	N-Term(iTRAQ8plex); M9(Oxidation); S11(Phospho); M16(Oxidation); M25(Oxidation); K26(iTRAQ8plex)	3492.66	T(6): 0.0; S(7): 1.8; S(11): 1.8; Y(14): 1.8; S(18): 1.8; T(19): 1.8; S(21): 1.8; T(22): 89.2	0.125285	0.0955966	0.117266	0.118166	0.0895193	0.0935121	0.121244	0.152631	0.12635	0.150193	0.140153	0.12618
GDVSRNEMASR	Q23445	N-Term(iTRAQ8plex); S4(Phospho); M8(Oxidation)	1621.73	S(4): 100.0; S(10): 0.0	0.0800504	0.0820403	0.0801454	0.0983956	0.07256	0.129586	0.0963963	0.0865232	0.0977265	0.0905977	0.119781	0.123045
GENETSGETSDSEHDEKR	G5EEG8	N-Term(iTRAQ8plex); S10(Phospho); S12(Phospho); K17(iTRAQ8plex)	2775.16	T(5): 0.0; S(6): 0.0; T(9): 0.1; S(10): 100.0; S(12): 100.0	0.124851	0.105693	0.139308	0.146587	0.10744	0.103803	0.122426	0.135723	0.141635	0.0943061	0.124692	0.106561
GGNNLPTSLAPTLTSSYR	Q8MNS9	N-Term(iTRAQ8plex); S15(Phospho)	2233.12	T(7): 0.0; S(8): 0.0; T(12): 0.0; T(14): 0.6; S(15): 49.4; S(16): 49.4; Y(17): 0.6	0.127333	0.0944658	0.112453	0.133835	0.159309	0.161953	0.164092	0.144577	0.1449	0.103481	0.135754	0.121169
GNDSSAEVTK	Q18093	N-Term(iTRAQ8plex); S4(Phospho); K10(iTRAQ8plex)	1695.84	S(4): 99.5; S(5): 0.5; T(9): 0.0	0.136781	0.124963	0.139127	0.130534	0.120593	0.15755	0.147141	0.124058	0.13615	0.125752	0.123294	0.123715
GPAATTSPSNPGTEATGTSPATPTP	O61955	N-Term(iTRAQ8plex); T22(Phospho); T24(Phospho)	2732.2	T(5): 0.0; T(6): 0.0; S(7): 0.0; S(9): 0.0; T(13): 0.0; T(16): 0.0; T(18): 0.0; S(19): 0.0; T(22): 100.0; T(24): 100.0	0.159965	0.102241	0.143809	0.142681	0.107673	0.131965	0.129074	0.120333	0.122729	0.101752	0.130903	0.0821332
GRTTTDGTGR	Q21531	N-Term(iTRAQ8plex); T4(Phospho)	1405.67	T(3): 50.0; T(4): 50.0; T(5): 0.0; T(8): 0.0	0.130637	0.103124	0.119992	0.109015	0.110275	0.107134	0.118771	0.118116	0.123029	0.109153	0.120102	0.106359
GSELETSASFR	G4SF97	N-Term(iTRAQ8plex); S9(Phospho)	1567.73	S(2): 0.0; T(6): 0.0; S(7): 0.0; S(9): 100.0	0.126686	0.104304	0.103302	0.121957	0.130673	0.141828	0.136344	0.116949	0.175872	0.11205	0.172124	0.111374
GSGISESHDTAPAPTVEIPQTTEGGK	Q20626	N-Term(iTRAQ8plex); S5(Phospho); K26(iTRAQ8plex)	3254.62	S(2): 1.2; S(5): 97.5; S(7): 1.2; T(10): 0.0; T(15): 0.0; T(21): 0.0; T(22): 0.0	0.132456	0.115756	0.205435	0.152507	0.141717	0.174644	0.138936	0.132661	0.14278	0.152275	0.150227	0.0945964
GSVQSAVPVVGPSVTCQSR	Q8MXS2	N-Term(iTRAQ8plex); S2(Phospho); C16(Carbamidomethyl)	2299.15	S(2): 100.0; S(5): 0.0; S(13): 0.0; T(15): 0.0; S(18): 0.0	0.106097	0.0926725	0.0471035	0.13827	0.111856	0.129012	0.153568	0.155021	0.148013	0.166006	0.160107	0.139063
GTTGYGSDNNAYDTVRSR	Q9UB28	N-Term(iTRAQ8plex); S7(Phospho); S17(Phospho)	2398	T(2): 0.0; T(3): 0.1; Y(5): 0.1; S(7): 99.9; Y(12): 0.0; T(14): 0.1; S(17): 99.9	0.153423	0.114068	0.163959	0.146294	0.133587	0.13332	0.124442	0.0654757	0.124643	0.104814	0.134147	0.0966907
GVDGDDGSDMIMEK	P34554	N-Term(iTRAQ8plex); S8(Phospho); M12(Oxidation); K14(iTRAQ8plex)	2172.96	S(8): 100.0	0.127852	0.107716	0.153769	0.120182	0.132303	0.135843	0.12988	0.118394	0.136363	0.104859	0.121515	0.0928857
GVDGDDGSDMIMEK	P34554	N-Term(iTRAQ8plex); S8(Phospho); K14(iTRAQ8plex)	2156.96	S(8): 100.0	0.15544	0.0931234	0.139631	0.130401	0.107956	0.122841	0.153403	0.123016	0.126263	0.104691	0.137757	0.144969
GVDLVSSR	Q7JKP6	N-Term(iTRAQ8plex); S7(Phospho)	1216.62	S(6): 0.9; S(7): 99.1	0.119664	0.112045	0.129287	0.137774	0.13951	0.129398	0.135575	0.116751	0.143904	0.156087	0.150313	0.154788
GVLQEEMPMSYDYNTSSAADVR	O76689	N-Term(iTRAQ8plex); M7(Oxidation); S17(Phospho)	2863.24	S(10): 0.0; Y(11): 0.0; Y(13): 0.0; T(15): 0.0; S(16): 1.7; S(17): 98.2	0.179176	0.154827	0.101826	0.122099	0.0941446	0.128122	0.124737	0.13107	0.14333	0.126384	0.0999914	0.106552
GVRFSDDEDSK	H2KZC2	N-Term(iTRAQ8plex); S5(Phospho); K11(iTRAQ8plex)	1942.93	S(5): 100.0; S(10): 0.0	0.146517	0.137845	0.172387	0.145179	0.139195	0.147706	0.154971	0.139252	0.127842	0.136583	0.13233	0.128917
GVSGPSEYIGMSNDCK	O62197	N-Term(iTRAQ8plex); S6(Phospho); M11(Oxidation); C15(Carbamidomethyl); K16(iTRAQ8plex)	2405.1	S(3): 0.0; S(6): 100.0; Y(8): 0.0; S(12): 0.0	0.117885	0.128324	0.145611	0.142312	0.12277	0.150555	0.140027	0.114599	0.141186	0.1247	0.128148	0.124377
GYSESRSESVSSK	Q21219	N-Term(iTRAQ8plex); S7(Phospho); S9(Phospho); S11(Phospho); K13(iTRAQ8plex)	2250.95	Y(2): 0.0; S(3): 0.8; S(5): 49.6; S(7): 49.6; S(9): 98.4; S(11): 3.3; S(12): 98.4	0.168768	0.157497	0.180868	0.142769	0.163203	0.144174	0.131195	0.149005	0.150714	0.13032	0.134042	0.122856
HASPVATLEK	G5EEG8	N-Term(iTRAQ8plex); S3(Phospho); T7(Phospho); K10(iTRAQ8plex)	1820.92	S(3): 100.0; T(7): 100.0	0.175824	0.168821	0.212171	0.153165	0.142882	0.167675	0.149731	0.134877	0.134699	0.124342	0.136847	0.119663
HENTVVR	G5EDZ5	N-Term(iTRAQ8plex); T4(Phospho)	1238.62	T(4): 100.0	0.137919	0.145141	0.127811	0.130901	0.14093	0.13536	0.148846	0.137598	0.150271	0.128832	0.120139	0.14346
HHRSVDDMDDR	Q9U367	N-Term(iTRAQ8plex); S4(Phospho); M8(Oxidation)	1782.75	S(4): 100.0	0.157746	0.130536	0.0912311	0.13216	0.120222	0.140763	0.0799986	0.117965	0.121958	0.0846478	0.126587	0.158513
HITSVDSK	B3WFV9	N-Term(iTRAQ8plex); S7(Phospho); K8(iTRAQ8plex)	1574.84	T(3): 0.0; S(4): 0.0; S(7): 100.0	0.132348	0.120412	0.158622	0.134766	0.147809	0.144432	0.145639	0.129247	0.12938	0.13713	0.141501	0.125507
HLDDTSP	C6KRG5	N-Term(iTRAQ8plex); T5(Phospho)	1168.52	T(5): 99.4; S(6): 0.6	0.144523	0.10903	0.114394	0.113515	0.11913	0.13671	0.132048	0.123562	0.130679	0.116448	0.124015	0.112663
HNSISAGSPLNNDR	Q9U2T9	N-Term(iTRAQ8plex); S3(Phospho); S8(Phospho)	1945.85	S(3): 100.0; S(5): 0.0; S(8): 100.0	0.129116	0.14351	0.127704	0.151706	0.138099	0.136405	0.1526	0.147516	0.132904	0.118853	0.11721	0.116092
HQEDDNVSVTSENDSVITSK	D4PH96	N-Term(iTRAQ8plex); S8(Phospho); K20(iTRAQ8plex)	2892.37	S(8): 100.0; T(10): 0.0; S(11): 0.0; S(15): 0.0; T(18): 0.0; S(19): 0.0	0.108764	0.110314	0.102803	0.120056	0.114303	0.11493	0.131304	0.116796	0.122691	0.113375	0.134243	0.118718
HSMNNPEMLQR	D5MCR3	N-Term(iTRAQ8plex); S2(Phospho); M3(Oxidation); M8(Oxidation)	1772.77	S(2): 100.0	0.12785	0.137948	0.126426	0.134834	0.125727	0.118962	0.12545	0.120529	0.120595	0.110746	0.127648	0.106825
HTTTAASPEPAGQR	Q95XP5	N-Term(iTRAQ8plex); S7(Phospho)	1807.86	T(2): 0.0; T(3): 0.0; T(4): 0.0; S(7): 100.0	0.134482	0.093243	0.14907	0.132122	0.163759	0.149117	0.125722	0.130767	0.124319	0.146623	0.145986	0.117538
IEESSDDEEEIEK	Q23319	N-Term(iTRAQ8plex); S5(Phospho); K13(iTRAQ8plex)	2240.02	S(4): 50.0; S(5): 50.0	0.109864	0.127635	0.120833	0.140264	0.115929	0.16506	0.126681	0.127426	0.132409	0.0986136	0.12895	0.0957329
IGLDSKSPDGESEANEENQESQSSSR	Q7JKP6	N-Term(iTRAQ8plex); K6(iTRAQ8plex); S7(Phospho); S12(Phospho)	3548.54	S(5): 1.8; S(7): 98.2; S(12): 100.0; S(21): 0.0; S(23): 0.0; S(24): 0.0; S(25): 0.0	0.142161	0.127806	0.169628	0.125812	0.124209	0.161184	0.163898	0.128727	0.126847	0.0563014	0.148297	0.0750859
IGLDSKSPDGESEANEENQESQSSSR	Q7JKP6	N-Term(iTRAQ8plex); K6(iTRAQ8plex); S7(Phospho)	3468.58	S(5): 1.4; S(7): 98.6; S(12): 0.0; S(21): 0.0; S(23): 0.0; S(24): 0.0; S(25): 0.0	0.128862	0.102341	0.110109	0.128176	0.117445	0.152606	0.131009	0.140822	0.129602	0.106205	0.147794	0.119879
ILTSSSPLGNQSDTQK	Q22847	N-Term(iTRAQ8plex); S5(Phospho); K16(iTRAQ8plex)	2364.23	T(3): 0.6; S(4): 49.4; S(5): 49.4; S(6): 0.6; S(12): 0.0; T(14): 0.0	0.0865109	0.099845	0.120875	0.119842	0.108384	0.121753	0.121612	0.0964296	0.115413	0.124167	0.139024	0.117646
ISGSEPSPSPQPLTDDNVPEPQQR	Q22366	N-Term(iTRAQ8plex); S9(Phospho)	2959.4	S(2): 0.0; S(4): 0.0; S(7): 50.0; S(9): 50.0; T(14): 0.0	0.151961	0.108538	0.150463	0.131136	0.143663	0.127485	0.111626	0.098838	0.121496	0.117866	0.150295	0.125381
ISIASNNLESPSQER	Q22566	N-Term(iTRAQ8plex); S10(Phospho)	2028.99	S(2): 0.0; S(5): 0.0; S(10): 99.2; S(12): 0.8	0.12319	0.117732	0.12525	0.138117	0.128922	0.14737	0.148958	0.127001	0.145938	0.11951	0.133571	0.107031
ITSVRSDESIEEEER	Q9U2A6	N-Term(iTRAQ8plex); S3(Phospho); S9(Phospho)	2242.97	T(2): 1.7; S(3): 96.6; S(6): 1.7; S(9): 100.0	0.124674	0.12021	0.114551	0.135165	0.133124	0.152251	0.131847	0.11623	0.150289	0.0926204	0.115207	0.0261213
IYQSLEPK	Q7YTQ6	N-Term(iTRAQ8plex); Y2(Phospho); K8(iTRAQ8plex)	1665.91	Y(2): 100.0; S(4): 0.0	0.113564	0.126266	0.115015	0.104237	0.105914	0.115871	0.134567	0.118497	0.118189	0.130321	0.130295	0.119821
KEEDSDDESENEENPR	P91494	N-Term(iTRAQ8plex); K1(iTRAQ8plex); S5(Phospho)	2610.13	S(5): 100.0; S(9): 0.0	0.0764116	0.0881581	0.0869209	0.0834625	0.0813873	0.105365	0.0968027	0.0896601	0.104431	0.0895522	0.119718	0.0962058
KESDQNLADSLR	K8F7X2	K1(iTRAQ8plex); N-Term(iTRAQ8plex); S3(Phospho); S10(Phospho)	2144.02	S(3): 100.0; S(10): 100.0	0.122302	0.118311	0.14159	0.152625	0.147999	0.165677	0.143478	0.140242	0.119141	0.146788	0.156772	0.125944
KESGTHVDTVVTTIDGQR	Q8I0P7	N-Term(iTRAQ8plex); K1(iTRAQ8plex); S3(Phospho)	2631.36	S(3): 100.0; T(5): 0.0; T(9): 0.0; T(12): 0.0; T(13): 0.0	0.112364	0.099034	0.121349	0.117305	0.113659	0.130483	0.132251	0.134068	0.141798	0.132308	0.14837	0.137421
KNSESSTTATSTVAK	P90790	N-Term(iTRAQ8plex); K1(iTRAQ8plex); S3(Phospho); K15(iTRAQ8plex)	2504.32	S(3): 100.0; S(5): 0.0; S(6): 0.0; T(7): 0.0; T(8): 0.0; T(10): 0.0; S(11): 0.0; T(12): 0.0	0.122188	0.113843	0.142427	0.140301	0.134741	0.137988	0.148746	0.140426	0.125724	0.143469	0.136123	0.114213
KPGGTEETDGDEDEDNK	B9WRT3	N-Term(iTRAQ8plex); K1(iTRAQ8plex); T8(Phospho); K17(iTRAQ8plex)	2828.33	T(5): 1.1; T(8): 98.9	0.143468	0.119144	0.163342	0.147888	0.128207	0.144921	0.149236	0.124129	0.124295	0.100383	0.131789	0.100733
KPVMASVPTTSGSAR	Q20947	K1(iTRAQ8plex); N-Term(iTRAQ8plex); M4(Oxidation); S13(Phospho)	2193.16	S(6): 0.0; T(9): 0.5; T(10): 0.5; S(11): 49.5; S(13): 49.5	0.0832695	0.0837377	0.0846836	0.11809	0.116544	0.128295	0.112331	0.110902	0.129727	0.107052	0.114439	0.0926989
LANDCPHIVVGTPGR	Q18212	N-Term(iTRAQ8plex); C5(Carbamidomethyl); T12(Phospho)	1989.99	T(12): 100.0	0.101187	0.117144	0.134549	0.125389	0.123721	0.127776	0.135587	0.115101	0.12928	0.127341	0.136691	0.122351
LATSATNSPIK	P34427	N-Term(iTRAQ8plex); S8(Phospho); K11(iTRAQ8plex)	1790.98	T(3): 0.0; S(4): 0.0; T(6): 0.6; S(8): 99.4	0.112185	0.121243	0.124161	0.11132	0.115986	0.119864	0.129196	0.127992	0.129027	0.134572	0.143382	0.137317
LDFSSQDEENDEDLTK	P34693	N-Term(iTRAQ8plex); S4(Phospho); T15(Phospho); K16(iTRAQ8plex)	2653.14	S(4): 99.2; S(5): 0.8; T(15): 100.0	0.132784	0.115408	0.146539	0.149559	0.150556	0.160171	0.111465	0.131653	0.134718	0.0499631	0.135026	0.0757611
LEQEDEEEYSV	H1UBJ5	N-Term(iTRAQ8plex); S10(Phospho)	1753.73	Y(9): 0.7; S(10): 99.3	0.150475	0.122658	0.12065	0.123376	0.132692	0.14122	0.145546	0.123473	0.180087	0.125241	0.121898	0.0990116
LIISQDSDEFPSSR	Q21730	N-Term(iTRAQ8plex); S7(Phospho)	1977.94	S(4): 0.0; S(7): 100.0; S(12): 0.0; S(13): 0.0	0.0887983	0.0667472	0.0999812	0.0966509	0.0931543	0.108488	0.103207	0.099549	0.0913183	0.107367	0.0913939	0.101259
LIPLTTRQSLDSDPGDFEK	Q22015	N-Term(iTRAQ8plex); S9(Phospho); K19(iTRAQ8plex)	2820.45	T(5): 1.2; T(6): 1.2; S(9): 97.6; S(12): 0.0	0.0973429	0.0728392	0.130007	0.126236	0.123134	0.131004	0.140927	0.112867	0.128361	0.122796	0.151653	0.128694
LLLQVQDASK	O45865	N-Term(iTRAQ8plex); S9(Phospho); K10(iTRAQ8plex)	1803.02	S(9): 100.0	0.123425	0.118271	0.120191	0.125396	0.110604	0.134511	0.127608	0.109096	0.110205	0.116278	0.139474	0.115099
LPQNDSSSSNK	P55326	N-Term(iTRAQ8plex); S8(Phospho); K11(iTRAQ8plex)	1864.93	S(6): 0.0; S(7): 1.0; S(8): 98.0; S(9): 1.0	0.0843564	0.0872259	0.0886205	0.0935233	0.0941354	0.1056	0.116927	0.115542	0.104179	0.124793	0.112152	0.0969267
LQSQLSTSSSGPQGSASR	Q9GYR5	N-Term(iTRAQ8plex); S6(Phospho)	2162.04	S(3): 0.0; S(6): 100.0; T(7): 0.0; S(8): 0.0; S(9): 0.0; S(10): 0.0; S(15): 0.0; S(17): 0.0	0.107355	0.132365	0.150719	0.136583	0.146783	0.130292	0.180872	0.144141	0.157564	0.118274	0.127071	0.107638
LRRPSQMSAGAQSSATR	Q23297	N-Term(iTRAQ8plex); S5(Phospho); S8(Phospho)	2268.06	S(5): 100.0; S(8): 100.0; S(13): 0.0; S(14): 0.0; T(16): 0.0	0.153633	0.0985423	0.120172	0.108755	0.127386	0.11386	0.122802	0.100864	0.137396	0.136793	0.146955	0.115088
LSVDEDEDEDEK	Q21938	N-Term(iTRAQ8plex); S2(Phospho); K12(iTRAQ8plex)	2110.95	S(2): 100.0	0.124385	0.133007	0.149401	0.171999	0.0976874	0.146416	0.125711	0.133927	0.130676	0.0793447	0.149436	0.0856593
LTSNPASIPTSSSSSAISAAAIQK	Q27395	N-Term(iTRAQ8plex); S11(Phospho); K24(iTRAQ8plex)	2977.56	T(2): 0.0; S(3): 0.0; S(7): 24.6; T(10): 24.6; S(11): 24.6; S(12): 24.6; S(13): 0.6; S(14): 0.6; S(15): 0.6; S(18): 0.0	0.112875	0.119448	0.123631	0.116659	0.100957	0.129874	0.120633	0.120072	0.122134	0.111986	0.125519	0.127766
LTSPVVSPSSMAATSSALK	Q19723	N-Term(iTRAQ8plex); S3(Phospho); K19(iTRAQ8plex)	2522.33	T(2): 1.9; S(3): 98.1; S(7): 0.0; S(9): 0.0; S(10): 0.0; T(14): 0.0; S(15): 0.0; S(16): 0.0	0.135618	0.13303	0.145351	0.154951	0.121392	0.141913	0.148557	0.119889	0.116795	0.121437	0.137969	0.11134
MDDLLFSQDC	O76512	M1(Oxidation); N-Term(iTRAQ8plex); S7(Phospho); C10(Carbamidomethyl)	1643.67	S(7): 100.0	0.167262	0.146976	0.153412	0.126733	0.118314	0.133219	0.107941	0.115728	0.108798	0.0964222	0.117595	0.103014
MDEDVANESIR	O01820	N-Term(iTRAQ8plex); M1(Oxidation); S9(Phospho)	1678.74	S(9): 100.0	0.186115	0.17232	0.166733	0.140169	0.137549	0.170755	0.139652	0.138806	0.131682	0.099113	0.117035	0.10396
MNSGGSDAGSPK	G5EBY0	N-Term(iTRAQ8plex); M1(Oxidation); S10(Phospho); K12(iTRAQ8plex)	1811.84	S(3): 0.0; S(6): 0.0; S(10): 100.0	0.105987	0.114999	0.115523	0.103133	0.102772	0.109764	0.125626	0.115062	0.116376	0.122491	0.133815	0.123146
MNSGGSDAGSPK	G5EBY0	N-Term(iTRAQ8plex); S3(Phospho); S6(Phospho); S10(Phospho); K12(iTRAQ8plex)	1955.78	S(3): 100.0; S(6): 100.0; S(10): 100.0	0.137237	0.154657	0.123613	0.117462	0.10233	0.123156	0.139293	0.141578	0.14063	0.134907	0.122006	0.121957
NAGSENPGSSETSADQTANEPKPDK	Q18918	N-Term(iTRAQ8plex); S9(Phospho); K22(iTRAQ8plex); K25(iTRAQ8plex)	3523.69	S(4): 49.4; S(9): 49.4; S(10): 1.1; T(12): 0.0; S(13): 0.0; T(17): 0.0	0.116096	0.122527	0.134686	0.131242	0.119187	0.134146	0.1431	0.154958	0.120441	0.124865	0.137593	0.115737
NDFTPEEEEQIR	G5ECU1	N-Term(iTRAQ8plex); T4(Phospho)	1890.84	T(4): 100.0	0.130909	0.184206	0.128262	0.109231	0.0975404	0.137621	0.13186	0.114667	0.158176	0.108612	0.124131	0.0801143
NDGEMPEGAKSTDDEDEK	O16637	N-Term(iTRAQ8plex); M5(Oxidation); K10(iTRAQ8plex); S11(Phospho); T12(Phospho); K18(iTRAQ8plex)	3055.32	S(11): 100.0; T(12): 100.0	0.15411	0.143638	0.145871	0.142999	0.10643	0.135624	0.140208	0.139505	0.12161	0.0827006	0.157303	0.0866283
NDYGLNDLNSDDETDQEDDPRK	G5EE37	N-Term(iTRAQ8plex); S10(Phospho); K22(iTRAQ8plex)	3256.44	Y(3): 0.0; S(10): 100.0; T(14): 0.0	0.112484	0.0967025	0.134864	0.134821	0.0961098	0.132374	0.130915	0.13498	0.131766	0.0690177	0.150669	0.0715556
NEVNNGEGNNSTSAIGR	Q93840	N-Term(iTRAQ8plex); S11(Phospho)	2116.96	S(11): 99.2; T(12): 0.8; S(13): 0.0	0.0876933	0.0971456	0.108215	0.132106	0.089526	0.0993294	0.141405	0.145606	0.14304	0.119649	0.124237	0.109184
NFNMSESSDDETSNSR	Q95Y80	N-Term(iTRAQ8plex); M4(Oxidation); S8(Phospho)	2219.87	S(5): 0.0; S(7): 0.8; S(8): 99.2; T(12): 0.0; S(13): 0.0; S(15): 0.0	0.100711	0.138406	0.108765	0.106315	0.088355	0.121498	0.123616	0.123861	0.11808	0.107552	0.0935411	0.107554
NGNSDSPNSTQR	B0M0L8	N-Term(iTRAQ8plex); S6(Phospho)	1660.72	S(4): 0.0; S(6): 100.0; S(9): 0.0; T(10): 0.0	0.127072	0.12516	0.130213	0.126386	0.102123	0.10669	0.151454	0.143267	0.120974	0.112266	0.133088	0.127115
NPYIPTPDYTLK	Q22166	N-Term(iTRAQ8plex); T10(Phospho); K12(iTRAQ8plex)	2110.11	Y(3): 0.0; T(6): 0.0; Y(9): 0.8; T(10): 99.2	0.145918	0.137516	0.148723	0.13022	0.135172	0.146971	0.142859	0.134089	0.137043	0.130423	0.133776	0.120232
NQSDDDDEK	Q21827	N-Term(iTRAQ8plex); S3(Phospho); K9(iTRAQ8plex)	1753.77	S(3): 100.0	0.122181	0.125514	0.114976	0.112921	0.118617	0.100951	0.139102	0.125278	0.124372	0.129855	0.135285	0.155047
NSSSNGSSDRFELEPVEPTEGGPQR	Q4W5R8	N-Term(iTRAQ8plex); S2(Phospho)	3060.38	S(2): 93.1; S(3): 1.7; S(4): 1.7; S(7): 1.7; S(8): 1.7; T(19): 0.0	0.142108	0.141208	0.142861	0.126838	0.106689	0.120727	0.140158	0.122451	0.137714	0.0998661	0.105165	0.103079
NSVENLEK	G5EE74	N-Term(iTRAQ8plex); S2(Phospho); K8(iTRAQ8plex)	1620.84	S(2): 100.0	0.113913	0.104947	0.109428	0.103281	0.101521	0.0902399	0.136619	0.114753	0.1102	0.11315	0.130045	0.11028
NVGGSLLPMASNSVQK	Q09293	N-Term(iTRAQ8plex); S13(Phospho); K16(iTRAQ8plex)	2290.2	S(5): 0.0; S(11): 0.0; S(13): 100.0	0.132567	0.130943	0.129583	0.128339	0.125462	0.111125	0.122768	0.132179	0.121761	0.135555	0.12833	0.130633
NVSDTSQISR	G5ECQ3	N-Term(iTRAQ8plex); S3(Phospho)	1490.71	S(3): 100.0; T(5): 0.0; S(6): 0.0; S(9): 0.0	0.154048	0.14776	0.17045	0.140045	0.155184	0.146303	0.140668	0.123916	0.140137	0.132954	0.134855	0.108155
QAQESSDANLNER	Q21351	N-Term(iTRAQ8plex); S5(Phospho)	1845.83	S(5): 99.3; S(6): 0.7	0.115139	0.110716	0.103553	0.111812	0.119575	0.129778	0.127829	0.121403	0.139247	0.112314	0.119896	0.103254
QASEMDDIMNR	P34712	N-Term(iTRAQ8plex); S3(Phospho)	1693.72	S(3): 100.0	0.153671	0.121006	0.128844	0.154362	0.144541	0.147517	0.170609	0.142818	0.161353	0.140156	0.151325	0.104251
QDDDAVSTATFAK	G5EEG8	N-Term(iTRAQ8plex); S7(Phospho); K13(iTRAQ8plex)	2057	S(7): 99.1; T(8): 0.9; T(10): 0.0	0.126038	0.114735	0.129433	0.108812	0.115517	0.124671	0.118484	0.117544	0.109027	0.10648	0.133788	0.109028
QDGKDEDGEISDKEVPESSSDNGK	O01524	N-Term(iTRAQ8plex); K4(iTRAQ8plex); S11(Phospho); K13(iTRAQ8plex); K24(iTRAQ8plex)	3861.89	S(11): 100.0; S(18): 0.0; S(19): 0.0; S(20): 0.0	0.14218	0.121934	0.18613	0.152038	0.111573	0.161475	0.151295	0.13382	0.108203	0.0959188	0.145199	0.10117
QDTVPATASSSGSR	Q19200	N-Term(iTRAQ8plex); T3(Phospho)	1747.81	T(3): 100.0; T(7): 0.0; S(9): 0.0; S(10): 0.0; S(11): 0.0; S(13): 0.0	0.117012	0.113677	0.114627	0.153608	0.134737	0.133712	0.144352	0.130898	0.137598	0.139758	0.132578	0.110846
QHGYIPVAAK	Q93636	N-Term(iTRAQ8plex); Y4(Phospho); K10(iTRAQ8plex)	1771.97	Y(4): 100.0	0.105475	0.096499	0.109566	0.162089	0.172022	0.148755	0.130949	0.12944	0.120005	0.115874	0.107958	0.123966
QIIAEPLSPSSVFDAR	O16583	N-Term(iTRAQ8plex); S8(Phospho)	2114.08	S(8): 99.0; S(10): 1.0; S(11): 0.0	0.13927	0.139905	0.13846	0.119123	0.137594	0.132052	0.136174	0.10509	0.156332	0.144315	0.153893	0.128171
QLLDDDSLYQDAR	Q8I103	N-Term(iTRAQ8plex); Y9(Phospho)	1935.91	S(7): 0.0; Y(9): 100.0	0.131704	0.0996042	0.137167	0.103222	0.123485	0.1354	0.0933789	0.0989472	0.11902	0.115812	0.109597	0.109603
QLSDSSDDNIHPR	Q17431	N-Term(iTRAQ8plex); S3(Phospho); S6(Phospho)	1947.81	S(3): 50.0; S(5): 50.0; S(6): 100.0	0.0968495	0.105246	0.0965883	0.0974032	0.093467	0.113225	0.116875	0.111363	0.126287	0.108111	0.122971	0.110273
QNSVPESPR	H2KYS8	N-Term(iTRAQ8plex); S3(Phospho); S7(Phospho)	1477.63	S(3): 100.0; S(7): 100.0	0.131263	0.146532	0.122243	0.116479	0.10065	0.128658	0.127746	0.108958	0.142304	0.127023	0.124121	0.140706
QNTLNPGHR	Q9Y0A1	N-Term(iTRAQ8plex); T3(Phospho)	1420.7	T(3): 100.0	0.11174	0.108175	0.121979	0.132225	0.123312	0.129157	0.14701	0.137053	0.150274	0.144414	0.135405	0.121556
QQSVGQQVR	Q86MI3	N-Term(iTRAQ8plex); S3(Phospho)	1413.71	S(3): 100.0	0.0984403	0.0880364	0.0980959	0.117811	0.116323	0.129286	0.149134	0.133422	0.148294	0.150622	0.141702	0.13857
QSLDSDPGDFEK	Q22015	N-Term(iTRAQ8plex); S2(Phospho); S5(Phospho); K12(iTRAQ8plex)	2105.93	S(2): 100.0; S(5): 100.0	0.127079	0.152296	0.146833	0.130223	0.131064	0.139896	0.152939	0.144258	0.122602	0.101604	0.114904	0.105104
QSSLVNTFR	Q9XWG9	N-Term(iTRAQ8plex); S3(Phospho); T7(Phospho)	1515.69	S(2): 50.0; S(3): 50.0; T(7): 100.0	0.132887	0.146282	0.112521	0.142255	0.148351	0.135853	0.158358	0.142862	0.17073	0.1449	0.137403	0.160741
QSSLVNTFR	Q9XWG9	N-Term(iTRAQ8plex); S3(Phospho)	1435.72	S(2): 1.0; S(3): 99.0; T(7): 0.0	0.128842	0.122771	0.133568	0.138249	0.123377	0.123266	0.142073	0.131507	0.143751	0.125962	0.142476	0.126919
QSSVEFSER	H2KZC1	N-Term(iTRAQ8plex); S3(Phospho)	1452.66	S(2): 1.0; S(3): 99.0; S(7): 0.0	0.160508	0.123641	0.148191	0.132774	0.129452	0.155727	0.152533	0.137668	0.139773	0.133463	0.152964	0.105245
QTSEHEGLSR	P34712	N-Term(iTRAQ8plex); T2(Phospho); S9(Phospho)	1607.67	T(2): 50.0; S(3): 50.0; S(9): 100.0	0.170815	0.171814	0.178999	0.169079	0.166281	0.172224	0.162489	0.135797	0.14329	0.126095	0.13646	0.115528
QVSSIAASVER	I2HAA0	N-Term(iTRAQ8plex); S3(Phospho)	1530.78	S(3): 100.0; S(4): 0.0; S(8): 0.0	0.142011	0.111294	0.131086	0.132036	0.144453	0.126504	0.134006	0.131092	0.159245	0.120214	0.123745	0.122345
QVVSSSAPTSSIDIEK	H2KZZ2	N-Term(iTRAQ8plex); S6(Phospho); K16(iTRAQ8plex)	2336.23	S(4): 0.0; S(5): 0.0; S(6): 100.0; T(9): 0.0; S(10): 0.0; S(11): 0.0	0.212663	0.146734	0.205136	0.19194	0.209607	0.192507	0.123609	0.123199	0.130629	0.126226	0.128611	0.110899
RAASADCDEPEAK	O01615	N-Term(iTRAQ8plex); S4(Phospho); C7(Carbamidomethyl); K13(iTRAQ8plex)	2107.98	S(4): 100.0	0.135085	0.130531	0.156005	0.145026	0.134607	0.149229	0.146547	0.119514	0.123518	0.111543	0.120049	0.111883
RAETSDEEDEDEEDEK	Q19973	N-Term(iTRAQ8plex); S5(Phospho); K16(iTRAQ8plex)	2614.1	T(4): 1.0; S(5): 99.0	0.0951449	0.0975931	0.133544	0.0995736	0.100224	0.113028	0.127924	0.123314	0.111303	0.0677359	0.133155	0.0909988
RASEPASLELR	Q95Q36	N-Term(iTRAQ8plex); S3(Phospho)	1612.83	S(3): 100.0; S(7): 0.0	0.14721	0.134733	0.139513	0.12531	0.120341	0.114513	0.14594	0.117125	0.135138	0.100352	0.136617	0.139978
RASLIYSK	Q9Y0A1	N-Term(iTRAQ8plex); S3(Phospho); K8(iTRAQ8plex)	1625.93	S(3): 100.0; Y(6): 0.0; S(7): 0.0	0.19506	0.194678	0.202901	0.145606	0.153516	0.138772	0.138806	0.135409	0.105692	0.107486	0.105201	0.112641
RDSDTIAIGNR	P91044	N-Term(iTRAQ8plex); S3(Phospho)	1601.79	S(3): 100.0; T(5): 0.0	0.150709	0.169369	0.13957	0.144192	0.12666	0.124556	0.144988	0.139058	0.146114	0.130292	0.116511	0.12368
RDSGEAAYGR	Q95QC9	N-Term(iTRAQ8plex); S3(Phospho)	1465.67	S(3): 100.0; Y(8): 0.0	0.137888	0.115555	0.129136	0.1153	0.10562	0.108174	0.122356	0.130784	0.121203	0.127518	0.131389	0.160516
REDSQTDEFVPDSLSSK	Q20932	N-Term(iTRAQ8plex); S4(Phospho); K17(iTRAQ8plex)	2628.26	S(4): 100.0; T(6): 0.0; S(13): 0.0; S(15): 0.0; S(16): 0.0	0.162251	0.132976	0.173084	0.155809	0.137675	0.145216	0.127236	0.118387	0.1043	0.114029	0.13316	0.14546
RGSDVSYVR	H2L0C5	N-Term(iTRAQ8plex); S3(Phospho)	1422.7	S(3): 100.0; S(6): 0.0; Y(7): 0.0	0.118404	0.125651	0.139071	0.126026	0.119212	0.107099	0.149267	0.131848	0.105904	0.132049	0.118316	0.142741
RGSEEGSQSR	Q95Q98	N-Term(iTRAQ8plex); S3(Phospho)	1476.67	S(3): 100.0; S(7): 0.0; S(9): 0.0	0.121196	0.109076	0.110592	0.101317	0.110847	0.126727	0.132485	0.12147	0.12165	0.116371	0.115875	0.144859
RGSIVPAIHK	G5ECM4	N-Term(iTRAQ8plex); S3(Phospho); K10(iTRAQ8plex)	1766.03	S(3): 100.0	0.118185	0.117446	0.136184	0.140802	0.13884	0.148846	0.165512	0.151351	0.142475	0.125435	0.123971	0.119634
RHESEVEMEDIEIDGTK	G5EEY5	N-Term(iTRAQ8plex); S4(Phospho); M8(Oxidation); K17(iTRAQ8plex)	2721.29	S(4): 100.0; T(16): 0.0	0.125748	0.125521	0.128258	0.137995	0.122674	0.143758	0.121341	0.12428	0.156341	0.123303	0.132452	0.122817
RHSVPDDVR	Q1XFY2	N-Term(iTRAQ8plex); S3(Phospho)	1464.72	S(3): 100.0	0.143085	0.13625	0.118087	0.127313	0.113345	0.108589	0.131086	0.118922	0.126948	0.131186	0.121992	0.180376
RMTIEEEHAGDYFK	B7WNA0	N-Term(iTRAQ8plex); T3(Phospho); K14(iTRAQ8plex)	2414.16	T(3): 100.0; Y(12): 0.0	0.131986	0.104236	0.130736	0.145447	0.152082	0.133809	0.186022	0.159995	0.129084	0.124841	0.137539	0.136072
RMTIEEEHAGDYFK	B7WNA0	N-Term(iTRAQ8plex); M2(Oxidation); T3(Phospho); K14(iTRAQ8plex)	2430.16	T(3): 100.0; Y(12): 0.0	0.113094	0.11401	0.144433	0.148718	0.14681	0.145197	0.158378	0.154059	0.143608	0.136578	0.160919	0.126666
RNQSDDDDEK	Q21827	N-Term(iTRAQ8plex); S4(Phospho); K10(iTRAQ8plex)	1909.86	S(4): 100.0	0.135447	0.153477	0.152778	0.146671	0.117658	0.144533	0.128667	0.127103	0.119885	0.11288	0.126062	0.097921
RNSEPMQDNEK	Q09994	N-Term(iTRAQ8plex); S3(Phospho); M6(Oxidation); K11(iTRAQ8plex)	2051.96	S(3): 100.0	0.133372	0.140025	0.147688	0.139247	0.139376	0.124301	0.1232	0.126669	0.144897	0.128384	0.12614	0.132596
RNSGAIEETADGESSAQSAAEK	Q01630	N-Term(iTRAQ8plex); S3(Phospho); K22(iTRAQ8plex)	2896.37	S(3): 100.0; T(9): 0.0; S(14): 0.0; S(15): 0.0; S(18): 0.0	0.139245	0.122784	0.142168	0.119521	0.117651	0.140195	0.137066	0.112545	0.13052	0.114411	0.140257	0.0886491
RPSASNDSNCR	Q19523	N-Term(iTRAQ8plex); S3(Phospho); C10(Carbamidomethyl)	1647.72	S(3): 100.0; S(5): 0.0; S(8): 0.0	0.114444	0.13079	0.12625	0.13012	0.114941	0.130071	0.152545	0.127636	0.192348	0.133086	0.127146	0.120195
RPSNNVYDSDNGSMVR	A4UVK2	N-Term(iTRAQ8plex); S9(Phospho); S13(Phospho)	2274.95	S(3): 0.0; Y(7): 0.0; S(9): 100.0; S(13): 100.0	0.136719	0.105638	0.1135	0.120704	0.123625	0.107824	0.137148	0.118619	0.125466	0.109056	0.131615	0.102984
RPSQMSAGAQSSATR	Q23297	N-Term(iTRAQ8plex); S6(Phospho)	1918.91	S(3): 0.0; S(6): 100.0; S(11): 0.0; S(12): 0.0; T(14): 0.0	0.130431	0.123884	0.123273	0.13583	0.131875	0.150171	0.157528	0.15016	0.194263	0.115449	0.120926	0.129365
RPSQMSAGAQSSATR	Q23297	N-Term(iTRAQ8plex); M5(Oxidation); S6(Phospho)	1934.9	S(3): 1.3; S(6): 98.7; S(11): 0.0; S(12): 0.0; T(14): 0.0	0.129434	0.135275	0.133235	0.139044	0.134334	0.13291	0.137969	0.125659	0.158963	0.123454	0.125844	0.121217
RQSLFPGK	Q23551	N-Term(iTRAQ8plex); S3(Phospho); K8(iTRAQ8plex)	1620.9	S(3): 100.0	0.130627	0.125051	0.143283	0.107933	0.105126	0.108526	0.134108	0.121137	0.109544	0.117355	0.122256	0.110606
RSSMSAGSESGGR	H2L0A8	N-Term(iTRAQ8plex); S2(Phospho)	1652.73	S(2): 99.1; S(3): 0.9; S(5): 0.0; S(8): 0.0; S(10): 0.0	0.14137	0.127713	0.120022	0.131131	0.12904	0.126434	0.156541	0.136103	0.174918	0.14132	0.127347	0.133139
RSTSQNSNTDK	Q21531	N-Term(iTRAQ8plex); S2(Phospho); S4(Phospho); S7(Phospho); K11(iTRAQ8plex)	2085.88	S(2): 99.4; T(3): 50.3; S(4): 50.3; S(7): 100.0; T(9): 0.0	0.115214	0.124318	0.135253	0.136954	0.127712	0.139551	0.144494	0.116451	0.130547	0.0999039	0.125232	0.128175
RTDSEMSQEPSK	Q20626	N-Term(iTRAQ8plex); S4(Phospho); M6(Oxidation); S7(Phospho); K12(iTRAQ8plex)	2178.95	T(2): 0.0; S(4): 100.0; S(7): 100.0; S(11): 0.0	0.150762	0.189221	0.158853	0.172868	0.142395	0.16062	0.136523	0.125171	0.142792	0.0930674	0.130301	0.106584
RTECSVEIR	P91276	N-Term(iTRAQ8plex); C4(Carbamidomethyl); S5(Phospho)	1533.74	T(2): 0.0; S(5): 100.0	0.153156	0.152054	0.13071	0.133395	0.119477	0.141154	0.148605	0.138005	0.169466	0.123948	0.138869	0.120427
RTENSSESSGETVAPR	Q9U240	N-Term(iTRAQ8plex); S8(Phospho); S9(Phospho)	2170.93	T(2): 0.0; S(5): 0.0; S(6): 0.0; S(8): 100.0; S(9): 100.0; T(12): 0.0	0.120974	0.126686	0.0885921	0.106198	0.0874129	0.137294	0.12252	0.117636	0.104082	0.10085	0.106876	0.0698308
RVSSAHEEAPVADAEEDAPLTK	Q10020	N-Term(iTRAQ8plex); S3(Phospho); K22(iTRAQ8plex)	3010.5	S(3): 50.0; S(4): 50.0; T(21): 0.0	0.132356	0.107558	0.148176	0.140831	0.136688	0.148968	0.117496	0.123875	0.164408	0.123638	0.148226	0.0975412
SAAEELK	O01761	N-Term(iTRAQ8plex); S1(Phospho); K7(iTRAQ8plex)	1435.77	S(1): 100.0	0.134806	0.138554	0.148386	0.148574	0.126478	0.131852	0.142185	0.123547	0.134392	0.110805	0.118636	0.121865
SAAQSSVPPTPK	H2KZS2	N-Term(iTRAQ8plex); S6(Phospho); T10(Phospho); K12(iTRAQ8plex)	1937.95	S(1): 0.0; S(5): 1.4; S(6): 98.6; T(10): 100.0	0.122299	0.0976327	0.11883	0.112633	0.0987517	0.120766	0.123356	0.122244	0.127928	0.0987021	0.110224	0.109948
SAEEQTPVVDASPAQEIVK	Q20684	N-Term(iTRAQ8plex); S12(Phospho); K19(iTRAQ8plex)	2686.38	S(1): 0.0; T(6): 0.0; S(12): 100.0	0.125665	0.125168	0.141103	0.11476	0.119381	0.128338	0.135028	0.108558	0.140155	0.127266	0.136456	0.11492
SAGYGSSDEDDIDPYK	O01683	N-Term(iTRAQ8plex); S7(Phospho); K16(iTRAQ8plex)	2407.07	S(1): 0.0; Y(4): 0.5; S(6): 49.8; S(7): 49.8; Y(15): 0.0	0.11763	0.0982638	0.119763	0.108483	0.105043	0.127987	0.120405	0.0947177	0.0991298	0.09319	0.136995	0.0995805
SAIPEEAADLDNTTSEK	O01820	N-Term(iTRAQ8plex); T13(Phospho); K17(iTRAQ8plex)	2479.21	S(1): 0.0; T(13): 97.3; T(14): 1.4; S(15): 1.4	0.163174	0.16254	0.149733	0.152392	0.121765	0.150011	0.141044	0.138714	0.127888	0.115941	0.103137	0.103321
SAQQVDEDR	H2KZS2	N-Term(iTRAQ8plex); S1(Phospho)	1431.64	S(1): 100.0	0.107894	0.104292	0.103677	0.118684	0.12912	0.135601	0.161898	0.120217	0.14739	0.115183	0.128472	0.113075
SAVASPAPPQTPVGPSAPIFLK	A7DT48	N-Term(iTRAQ8plex); S5(Phospho); T11(Phospho); K22(iTRAQ8plex)	2900.52	S(1): 0.0; S(5): 100.0; T(11): 100.0; S(16): 0.0	0.143434	0.137196	0.153706	0.142552	0.106923	0.128097	0.13483	0.133505	0.119656	0.129573	0.145659	0.136729
SCIVPPTVFEAR	O01991	N-Term(iTRAQ8plex); S1(Phospho); C2(Carbamidomethyl); T7(Phospho)	1839.85	S(1): 100.0; T(7): 100.0	0.154525	0.129446	0.17145	0.154591	0.167314	0.17735	0.139726	0.126313	0.172977	0.131992	0.174512	0.158673
SDSFISQK	G4SLH0	N-Term(iTRAQ8plex); S3(Phospho); K8(iTRAQ8plex)	1599.81	S(1): 99.2; S(3): 0.8; S(6): 0.0	0.11059	0.13743	0.127714	0.12506	0.113643	0.112545	0.129512	0.105071	0.11874	0.120752	0.127882	0.118028
SDSPLQTVQR	H2L0E0	N-Term(iTRAQ8plex); S3(Phospho)	1514.75	S(1): 0.0; S(3): 100.0; T(7): 0.0	0.108827	0.0996388	0.130135	0.0880761	0.0864153	0.104284	0.0983207	0.0986657	0.115038	0.115113	0.0989586	0.133732
SDSVASDASLADVSK	G4SLH0	N-Term(iTRAQ8plex); S3(Phospho); S6(Phospho); K15(iTRAQ8plex)	2220.03	S(1): 0.0; S(3): 100.0; S(6): 100.0; S(9): 0.0; S(14): 0.0	0.120654	0.121112	0.138647	0.128001	0.114864	0.118861	0.136664	0.135417	0.143548	0.1184	0.127095	0.132704
SEFSDLSGGDSDEEAEK	Q23670	N-Term(iTRAQ8plex); S7(Phospho); S11(Phospho); K17(iTRAQ8plex)	2570.06	S(1): 0.0; S(4): 1.6; S(7): 98.4; S(11): 100.0	0.0895195	0.090406	0.118479	0.109593	0.0979905	0.122262	0.150262	0.105759	0.137723	0.0717465	0.135868	0.0813383
SEFSPPNTDTSDNSTSSEFDK	H2L008	N-Term(iTRAQ8plex); S4(Phospho); K21(iTRAQ8plex)	2980.32	S(1): 0.0; S(4): 100.0; T(8): 0.0; T(10): 0.0; S(11): 0.0; S(14): 0.0; T(15): 0.0; S(16): 0.0; S(17): 0.0	0.138601	0.0912143	0.161784	0.13098	0.127861	0.126563	0.133627	0.13411	0.137063	0.110863	0.139615	0.117016
SEREEAGPSNDSSDGGSASELR	Q94379	N-Term(iTRAQ8plex); S17(Phospho)	2621.11	S(1): 0.0; S(9): 0.0; S(12): 0.0; S(13): 0.0; S(17): 100.0; S(19): 0.0	0.134853	0.125186	0.105909	0.119254	0.101808	0.1074	0.130277	0.135848	0.120121	0.10089	0.128563	0.0794085
SEREEAGPSNDSSDGGSASELRK	Q94379	N-Term(iTRAQ8plex); S17(Phospho); K23(iTRAQ8plex)	3053.43	S(1): 0.0; S(9): 0.0; S(12): 0.0; S(13): 0.0; S(17): 98.5; S(19): 1.5	0.116009	0.11736	0.143252	0.107893	0.113625	0.108968	0.142899	0.107624	0.11872	0.141568	0.145172	0.117942
SFEQSAEGEVR	Q9TW65	N-Term(iTRAQ8plex); S1(Phospho)	1622.74	S(1): 100.0; S(5): 0.0	0.123559	0.114922	0.127047	0.133696	0.119149	0.117827	0.150963	0.130057	0.141546	0.123994	0.131049	0.121721
SFNEEEFR	Q09285	N-Term(iTRAQ8plex); S1(Phospho)	1441.63	S(1): 100.0	0.113976	0.123163	0.109723	0.123832	0.121567	0.110861	0.153259	0.132933	0.142453	0.135606	0.135723	0.145334
SFSLDNTLENK	Q19833	N-Term(iTRAQ8plex); S3(Phospho); K11(iTRAQ8plex)	1955.99	S(1): 0.6; S(3): 99.4; T(7): 0.0	0.13877	0.134842	0.134072	0.134186	0.14246	0.153953	0.149803	0.117479	0.140177	0.0947288	0.116742	0.100174
SFTSPQPDY	Q93636	N-Term(iTRAQ8plex); T3(Phospho); S4(Phospho)	1505.59	S(1): 1.1; T(3): 99.0; S(4): 100.0; Y(9): 0.0	0.160253	0.142917	0.184423	0.158489	0.134306	0.161863	0.135857	0.130792	0.149125	0.104148	0.116566	0.123099
SGDDGSQEPQGIR	Q18563	N-Term(iTRAQ8plex); S1(Phospho)	1729.77	S(1): 100.0; S(6): 0.0	0.142428	0.123037	0.134081	0.156709	0.14445	0.130267	0.161387	0.143131	0.145717	0.103799	0.128048	0.117551
SGGDDENEDEDECDSDEDAR	G5EEM9	N-Term(iTRAQ8plex); C13(Carbamidomethyl); S15(Phospho)	2642.9	S(1): 0.0; S(15): 100.0	0.141252	0.119566	0.138261	0.156729	0.119885	0.144584	0.136002	0.103289	0.133303	0.0641233	0.162678	0.0967697
SGGTCGCGAQPNNCPAGPAGPPGAPGAPGEDGTPGQAGK	Q86S35	N-Term(iTRAQ8plex); C5(Carbamidomethyl); C7(Carbamidomethyl); C14(Carbamidomethyl); T33(Phospho); K39(iTRAQ8plex)	4219.89	S(1): 0.0; T(4): 0.0; T(33): 100.0	0.105577	0.118468	0.11441	0.156115	0.132924	0.137777	0.15135	0.126247	0.131613	0.0894276	0.0545088	0.0780953
SHSYADMR	Q23551	N-Term(iTRAQ8plex); S3(Phospho); M7(Oxidation)	1366.58	S(1): 1.2; S(3): 98.8; Y(4): 0.0	0.124301	0.1369	0.110594	0.111268	0.106211	0.107283	0.128845	0.112987	0.1389	0.11197	0.122592	0.107724
SIDELLNADK	Q20496	N-Term(iTRAQ8plex); S1(Phospho); K10(iTRAQ8plex)	1805.95	S(1): 100.0	0.116914	0.093477	0.127002	0.134093	0.109873	0.0998658	0.147914	0.108093	0.115338	0.107964	0.161084	0.110453
SIDGAHALSK	Q7YZG7	N-Term(iTRAQ8plex); S1(Phospho); K10(iTRAQ8plex)	1686.89	S(1): 100.0; S(9): 0.0	0.131024	0.121811	0.153852	0.134862	0.123284	0.144778	0.141055	0.123657	0.128113	0.125126	0.126462	0.102215
SIGSCPSETDVDR	K8F7X2	S1(Phospho); N-Term(iTRAQ8plex); S4(Phospho); C5(Carbamidomethyl); S7(Phospho)	1966.72	S(1): 100.0; S(4): 100.0; S(7): 100.0; T(9): 0.0	0.15018	0.140282	0.139545	0.153767	0.145728	0.124163	0.14125	0.126566	0.12414	0.107262	0.124194	0.117203
SIQGTVTSGAEK	H2L003	N-Term(iTRAQ8plex); S1(Phospho); K12(iTRAQ8plex)	1865.98	S(1): 100.0; T(5): 0.0; T(7): 0.0; S(8): 0.0	0.11709	0.107839	0.132693	0.139475	0.134441	0.125744	0.158539	0.149562	0.135315	0.134746	0.138064	0.146884
SIVDAVSK	Q93896	N-Term(iTRAQ8plex); S1(Phospho); K8(iTRAQ8plex)	1506.84	S(1): 100.0; S(7): 0.0	0.114695	0.119556	0.10616	0.125289	0.120635	0.123695	0.157692	0.125785	0.150043	0.11323	0.125191	0.106223
SIVNVESPR	Q58AU9	N-Term(iTRAQ8plex); S1(Phospho)	1384.71	S(1): 100.0; S(7): 0.0	0.148742	0.144428	0.14742	0.131615	0.130407	0.148349	0.13136	0.134377	0.144915	0.122696	0.121653	0.118783
SIYSDDSDEEK	Q09252	N-Term(iTRAQ8plex); S7(Phospho); K11(iTRAQ8plex)	1975.89	S(1): 0.0; Y(3): 0.0; S(4): 0.0; S(7): 100.0	0.0984451	0.100601	0.103753	0.0898219	0.105198	0.103398	0.115398	0.114884	0.104895	0.104413	0.102492	0.114289
SKDDDSSDEEEEEEVK	Q19973	N-Term(iTRAQ8plex); K2(iTRAQ8plex); S6(Phospho); K16(iTRAQ8plex)	2862.31	S(1): 0.0; S(6): 99.2; S(7): 0.8	0.11331	0.0845259	0.111947	0.111732	0.0845713	0.107915	0.133483	0.105208	0.110566	0.104941	0.149617	0.0893067
SLEDEEPEPITMSDAR	Q9NAH3	N-Term(iTRAQ8plex); S1(Phospho)	2202.98	S(1): 100.0; T(11): 0.0; S(13): 0.0	0.114949	0.116913	0.129001	0.121939	0.116726	0.150345	0.157686	0.124955	0.144816	0.0915825	0.141616	0.0869547
SLQEYVNEVQK	Q966P1	N-Term(iTRAQ8plex); S1(Phospho); K11(iTRAQ8plex)	2025.05	S(1): 100.0; Y(5): 0.0	0.120326	0.112102	0.124803	0.109841	0.111833	0.118961	0.137164	0.122219	0.1206	0.125375	0.119133	0.135146
SLSLEDENDR	H2L0I2	N-Term(iTRAQ8plex); S1(Phospho)	1561.71	S(1): 100.0; S(3): 0.0	0.0858455	0.0987515	0.106048	0.146239	0.11898	0.175032	0.131681	0.125797	0.136064	0.131649	0.131034	0.118781
SLSSASIAR	Q21920	N-Term(iTRAQ8plex); S3(Phospho); S6(Phospho)	1355.62	S(1): 0.0; S(3): 98.6; S(4): 1.4; S(6): 100.0	0.0839005	0.10413	0.111383	0.151145	0.125684	0.115925	0.178516	0.122228	0.119097	0.0705955	0.105259	0.121525
SLTSDAGDAILGAYDAAK	H2FLL1	N-Term(iTRAQ8plex); S1(Phospho); K18(iTRAQ8plex)	2427.22	S(1): 100.0; T(3): 0.0; S(4): 0.0; Y(14): 0.0	0.115845	0.112356	0.0918376	0.0991455	0.116114	0.0939048	0.149593	0.106755	0.127574	0.0970448	0.108614	0.118996
SLTTISEEPDK	Q9BI47	N-Term(iTRAQ8plex); S6(Phospho); K11(iTRAQ8plex)	1907.98	S(1): 0.0; T(3): 0.0; T(4): 0.0; S(6): 100.0	0.132631	0.138278	0.150393	0.146669	0.143891	0.149492	0.148528	0.147212	0.147906	0.134963	0.122495	0.116568
SMADAVFPTQATAQTR	D1MN75	N-Term(iTRAQ8plex); S1(Phospho); M2(Oxidation)	2094.98	S(1): 100.0; T(9): 0.0; T(12): 0.0; T(15): 0.0	0.106472	0.14496	0.0852788	0.0978215	0.0926636	0.0984429	0.1051	0.103689	0.127827	0.12319	0.116448	0.0973862
SMNASASLFGAR	O76449	N-Term(iTRAQ8plex); S5(Phospho)	1595.76	S(1): 0.0; S(5): 100.0; S(7): 0.0	0.108754	0.109842	0.089143	0.0823034	0.0959952	0.0859206	0.143176	0.121723	0.125315	0.13066	0.121988	0.145527
SMSIVGTSELSAR	A3QM97	N-Term(iTRAQ8plex); S3(Phospho)	1721.85	S(1): 0.0; S(3): 100.0; T(7): 0.0; S(8): 0.0; S(11): 0.0	0.12737	0.108702	0.120914	0.117178	0.130962	0.131112	0.164838	0.129168	0.141608	0.145396	0.136917	0.130488
SMSQSSGVQK	O17328	N-Term(iTRAQ8plex); S6(Phospho); K10(iTRAQ8plex)	1726.86	S(1): 0.0; S(3): 0.0; S(5): 0.0; S(6): 100.0	0.109213	0.0946192	0.119487	0.126471	0.125032	0.12509	0.159158	0.142327	0.127697	0.126696	0.130623	0.133318
SMSTTTALPSSGSVAAWK	H2FLM3	N-Term(iTRAQ8plex); S3(Phospho); K18(iTRAQ8plex)	2470.25	S(1): 0.0; S(3): 98.6; T(4): 1.4; T(5): 0.0; T(6): 0.0; S(10): 0.0; S(11): 0.0; S(13): 0.0	0.0957309	0.13147	0.12435	0.135483	0.116744	0.130808	0.162617	0.125498	0.137426	0.139962	0.133282	0.107295
SNSNTSTNTR	Q93840	N-Term(iTRAQ8plex); S3(Phospho)	1465.66	S(1): 0.0; S(3): 100.0; T(5): 0.0; S(6): 0.0; T(7): 0.0; T(9): 0.0	0.132251	0.139931	0.150135	0.119666	0.116879	0.12268	0.146544	0.131752	0.151176	0.12855	0.130149	0.129143
SNSQFTNPLSFR	H2FLG5	N-Term(iTRAQ8plex); S1(Phospho)	1781.85	S(1): 100.0; S(3): 0.0; T(6): 0.0; S(10): 0.0	0.0856877	0.126146	0.124107	0.124943	0.110008	0.148546	0.123614	0.146409	0.119475	0.147986	0.1011	0.0858241
SNTYSDEEEHVR	Q95XU6	N-Term(iTRAQ8plex); S5(Phospho)	1849.79	S(1): 0.0; T(3): 0.0; Y(4): 0.0; S(5): 100.0	0.12282	0.105642	0.100975	0.117351	0.0889559	0.101992	0.125237	0.103175	0.12852	0.0997505	0.143442	0.115776
SPTEHER	G5EG02	N-Term(iTRAQ8plex); S1(Phospho)	1239.56	S(1): 100.0; T(3): 0.0	0.137113	0.153074	0.15862	0.140129	0.123272	0.135871	0.140388	0.116078	0.146478	0.123301	0.10896	0.114212
SPTTVPTDLLDQEVH	O61906	N-Term(iTRAQ8plex); S1(Phospho)	2035.99	S(1): 100.0; T(3): 0.0; T(4): 0.0; T(7): 0.0	0.130004	0.107074	0.131813	0.0353061	0.10556	0.125168	0.197442	0.11416	0.132341	0.118691	0.119679	0.111986
SPVVDQGDPSK	Q9BLA0	N-Term(iTRAQ8plex); S1(Phospho); K11(iTRAQ8plex)	1816.93	S(1): 100.0; S(10): 0.0	0.130468	0.1386	0.149778	0.136992	0.132355	0.148475	0.152485	0.131317	0.13797	0.114591	0.11978	0.106033
SQEMSEEDEDDLR	I2HAF0	N-Term(iTRAQ8plex); S1(Phospho); M4(Oxidation); S5(Phospho)	2062.74	S(1): 100.0; S(5): 100.0	0.142757	0.151936	0.146465	0.136826	0.102133	0.132351	0.123815	0.110365	0.129808	0.0844946	0.126806	0.0856209
SQFDAQPENVNISEESEGRDSEK	Q8MQ42	N-Term(iTRAQ8plex); S13(Phospho); S16(Phospho); S21(Phospho); K23(iTRAQ8plex)	3443.46	S(1): 0.0; S(13): 100.0; S(16): 100.0; S(21): 100.0	0.170332	0.116524	0.15612	0.162197	0.145669	0.164181	0.132984	0.0811121	0.084215	0.0421428	0.163578	0.0829504
SQMSEVTESSR	Q966J8	N-Term(iTRAQ8plex); S1(Phospho)	1624.71	S(1): 100.0; S(4): 0.0; T(7): 0.0; S(9): 0.0; S(10): 0.0	0.129186	0.11674	0.117062	0.135065	0.13272	0.176728	0.158319	0.119925	0.12572	0.125254	0.131225	0.117162
SQSVVSQIR	I2HAA6	N-Term(iTRAQ8plex); S3(Phospho)	1387.72	S(1): 0.0; S(3): 100.0; S(6): 0.0	0.122447	0.116079	0.118188	0.123393	0.126783	0.131287	0.140935	0.133936	0.151391	0.143494	0.134355	0.12651
SQTSGYVDPQTEEYDESR	P35799	N-Term(iTRAQ8plex); T3(Phospho)	2475.04	S(1): 33.3; T(3): 33.3; S(4): 33.3; Y(6): 0.0; T(11): 0.0; Y(14): 0.0; S(17): 0.0	0.1193	0.0993478	0.0661234	0.0837616	0.101446	0.11394	0.152045	0.115565	0.193744	0.0979294	0.132902	0.0866233
SRSADYLMDR	H2KYC4	N-Term(iTRAQ8plex); S3(Phospho)	1597.74	S(1): 0.0; S(3): 100.0; Y(6): 0.0	0.124804	0.11663	0.123445	0.129689	0.116576	0.137532	0.135276	0.127812	0.13041	0.132225	0.123147	0.121277
SRSCEPPGSSSR	B3WFV9	N-Term(iTRAQ8plex); S3(Phospho); C4(Carbamidomethyl)	1690.75	S(1): 0.7; S(3): 99.3; S(9): 0.0; S(10): 0.0; S(11): 0.0	0.132247	0.118833	0.150225	0.113229	0.117895	0.128612	0.134233	0.1229	0.126242	0.120614	0.123141	0.108296
SSASHHSESEVK	Q9NEN6	N-Term(iTRAQ8plex); S2(Phospho); S4(Phospho); S7(Phospho); K12(iTRAQ8plex)	2132.89	S(1): 50.0; S(2): 50.0; S(4): 100.0; S(7): 100.0; S(9): 0.0	0.146114	0.154803	0.171462	0.144006	0.132746	0.127001	0.165785	0.147679	0.146708	0.11319	0.146763	0.110491
SSCDDGEHGDGDGGGGCK	G5ECZ8	N-Term(iTRAQ8plex); S2(Phospho); C3(Carbamidomethyl); C17(Carbamidomethyl); K18(iTRAQ8plex)	2454.97	S(1): 50.0; S(2): 50.0	0.113359	0.1262	0.147795	0.133123	0.124152	0.127974	0.137044	0.116055	0.137554	0.129703	0.139328	0.11035
SSDNIIDLEFR	G5EE32	N-Term(iTRAQ8plex); S1(Phospho)	1692.82	S(1): 100.0; S(2): 0.0	0.130492	0.121763	0.0975257	0.132379	0.107132	0.107997	0.139003	0.0995191	0.141493	0.108915	0.128203	0.127026
SSITSRPSFNR	O02365	N-Term(iTRAQ8plex); S8(Phospho)	1635.82	S(1): 0.0; S(2): 0.0; T(4): 0.0; S(5): 0.0; S(8): 100.0	0.0929263	0.103083	0.0981245	0.0899804	0.084663	0.101998	0.132478	0.103602	0.107248	0.121667	0.133886	0.11953
SSMDQSGTGAAPSSSSLMASDEDLNQQTVQR	Q067Y1	N-Term(iTRAQ8plex); M18(Oxidation); S20(Phospho)	3585.57	S(1): 0.0; S(2): 0.0; S(6): 0.0; T(8): 0.0; S(13): 0.0; S(14): 0.0; S(15): 0.0; S(16): 0.0; S(20): 99.9; T(28): 0.0	0.130714	0.106203	0.101348	0.120617	0.152239	0.167484	0.154826	0.117118	0.0999059	0.0830262	0.118163	0.0725214
SSSHCDVDMSK	Q8I4E4	N-Term(iTRAQ8plex); S2(Phospho); S3(Phospho); C5(Carbamidomethyl); K11(iTRAQ8plex)	2020.83	S(1): 1.8; S(2): 99.1; S(3): 99.1; S(10): 0.0	0.129069	0.11026	0.175645	0.128094	0.131507	0.130308	0.168589	0.136334	0.130924	0.107923	0.147032	0.103941
SSSTDEEDNDAVSK	Q9U275	N-Term(iTRAQ8plex); S2(Phospho); S3(Phospho); K14(iTRAQ8plex)	2251.94	S(1): 50.3; S(2): 50.3; S(3): 98.3; T(4): 1.1; S(13): 0.0	0.126479	0.118211	0.143122	0.135117	0.0886185	0.159573	0.138333	0.125613	0.118518	0.101013	0.14321	0.102989
SSSTTTSSR	O62203	N-Term(iTRAQ8plex); S3(Phospho)	1297.59	S(1): 0.0; S(2): 0.0; S(3): 100.0; T(4): 0.0; T(5): 0.0; T(6): 0.0; S(7): 0.0; S(8): 0.0	0.115998	0.114483	0.131229	0.148533	0.138228	0.144486	0.112971	0.120438	0.137043	0.13633	0.113501	0.122893
SSTIGSITNGPVIDEK	P34712	N-Term(iTRAQ8plex); S6(Phospho); K16(iTRAQ8plex)	2306.21	S(1): 0.0; S(2): 0.0; T(3): 0.0; S(6): 100.0; T(8): 0.0	0.147982	0.137052	0.164991	0.124626	0.12394	0.143693	0.162693	0.151786	0.137018	0.135377	0.153864	0.134948
SSTIGSITNGPVIDEK	P34712	N-Term(iTRAQ8plex); S2(Phospho); S6(Phospho); K16(iTRAQ8plex)	2386.17	S(1): 0.6; S(2): 49.7; T(3): 49.7; S(6): 100.0; T(8): 0.0	0.192139	0.141497	0.166048	0.157755	0.129874	0.179597	0.160899	0.148336	0.129439	0.123606	0.146925	0.108755
STNDPAYNSR	B6VQ41	N-Term(iTRAQ8plex); S1(Phospho)	1508.67	S(1): 100.0; T(2): 0.0; Y(7): 0.0; S(9): 0.0	0.117321	0.120958	0.119023	0.122786	0.12811	0.125206	0.128716	0.118914	0.124459	0.0972737	0.0987965	0.100265
STSQDQSNSFR	Q94071	N-Term(iTRAQ8plex); S3(Phospho)	1640.72	S(1): 0.4; T(2): 49.8; S(3): 49.8; S(7): 0.0; S(9): 0.0	0.13452	0.120028	0.128103	0.117621	0.122361	0.127398	0.143088	0.133004	0.147301	0.130247	0.134393	0.134412
STTPSNDQYAISTALAENQASSMNNR	H2KYA5	N-Term(iTRAQ8plex); T3(Phospho)	3155.42	S(1): 0.0; T(2): 1.1; T(3): 98.9; S(5): 0.0; Y(9): 0.0; S(12): 0.0; T(13): 0.0; S(21): 0.0; S(22): 0.0	0.139356	0.0975236	0.159187	0.117815	0.122628	0.150567	0.0871266	0.137978	0.0960314	0.136064	0.122101	0.116966
SVEETPEK	Q09285	N-Term(iTRAQ8plex); S1(Phospho); K8(iTRAQ8plex)	1606.82	S(1): 100.0; T(5): 0.0	0.123889	0.12512	0.12946	0.132604	0.121507	0.1404	0.149119	0.122946	0.14531	0.104259	0.119259	0.107574
SVSPNPHPDVPAVTVGALSAPADK	Q17636	N-Term(iTRAQ8plex); S1(Phospho); S3(Phospho); K24(iTRAQ8plex)	3094.56	S(1): 100.0; S(3): 100.0; T(14): 0.0; S(19): 0.0	0.1424	0.123485	0.134234	0.156014	0.122389	0.116524	0.122233	0.12136	0.129128	0.0834033	0.136748	0.1205
SVVEELK	O01761	N-Term(iTRAQ8plex); S1(Phospho); K7(iTRAQ8plex)	1491.82	S(1): 100.0	0.12636	0.129623	0.150422	0.149577	0.12059	0.12613	0.151014	0.12384	0.115979	0.0921297	0.131123	0.0919147
SVVEEVK	O01761	N-Term(iTRAQ8plex); S1(Phospho); K7(iTRAQ8plex)	1477.81	S(1): 100.0	0.134038	0.135667	0.147197	0.163759	0.147748	0.132274	0.144116	0.11893	0.137762	0.0906098	0.125718	0.0997011
SYDQETGGR	Q21314	N-Term(iTRAQ8plex); S1(Phospho)	1396.6	S(1): 100.0; Y(2): 0.0; T(6): 0.0	0.107431	0.10814	0.117795	0.10847	0.109051	0.124257	0.132556	0.109982	0.114125	0.11411	0.113972	0.115168
TAAGDNSSGEVK	Q8WQ99	N-Term(iTRAQ8plex); S7(Phospho); S8(Phospho); K12(iTRAQ8plex)	1903.87	T(1): 0.0; S(7): 100.0; S(8): 100.0	0.19575	0.151525	0.132613	0.121408	0.107474	0.12478	0.113135	0.107098	0.12383	0.0802783	0.0897661	0.0984026
TANDFELSEAK	Q5WRT9	N-Term(iTRAQ8plex); T1(Phospho); K11(iTRAQ8plex)	1912.95	T(1): 100.0; S(8): 0.0	0.139642	0.114738	0.12819	0.0925229	0.108335	0.130141	0.152175	0.101375	0.11052	0.128861	0.15921	0.150951
TASGIFSPVSISAMER	O01583	N-Term(iTRAQ8plex); S3(Phospho); M14(Oxidation)	2053	T(1): 0.0; S(3): 100.0; S(7): 0.0; S(10): 0.0; S(12): 0.0	0.141485	0.110067	0.116942	0.113724	0.088353	0.111017	0.106968	0.118539	0.122956	0.127245	0.12858	0.132376
TASPSPSAPVR	Q09254	N-Term(iTRAQ8plex); S3(Phospho); S5(Phospho)	1533.7	T(1): 0.0; S(3): 100.0; S(5): 100.0; S(7): 0.0	0.146067	0.129628	0.132733	0.100137	0.0942928	0.106379	0.112874	0.102499	0.129962	0.110825	0.118449	0.118778
TDQSCYLGP	Q21293	N-Term(iTRAQ8plex); S4(Phospho); C5(Carbamidomethyl)	1424.61	T(1): 0.0; S(4): 100.0; Y(6): 0.0	0.125786	0.122658	0.164727	0.126638	0.125228	0.120584	0.130805	0.136512	0.160894	0.129964	0.139835	0.128752
TEETQAEATEEK	Q10020	N-Term(iTRAQ8plex); T4(Phospho); K12(iTRAQ8plex)	2053.98	T(1): 0.0; T(4): 100.0; T(9): 0.0	0.199602	0.216342	0.240212	0.148634	0.142478	0.145743	0.127078	0.103346	0.10722	0.0971055	0.109103	0.094039
TEPTWSVAE	Q19344	N-Term(iTRAQ8plex); S6(Phospho)	1403.64	T(1): 0.0; T(4): 0.0; S(6): 100.0	0.152738	0.175201	0.155019	0.15809	0.123267	0.130625	0.135566	0.123935	0.16358	0.123059	0.123994	0.119368
TGSTETR	Q86S66	N-Term(iTRAQ8plex); T1(Phospho)	1135.53	T(1): 99.0; S(3): 0.0; T(4): 1.0; T(6): 0.0	0.120031	0.130796	0.101382	0.118221	0.102318	0.11489	0.139943	0.116571	0.138263	0.107087	0.123574	0.129977
TIDSGADSEFTTAATIPR	Q10010	N-Term(iTRAQ8plex); S4(Phospho)	2237.07	T(1): 0.0; S(4): 100.0; S(8): 0.0; T(11): 0.0; T(12): 0.0; T(15): 0.0	0.157879	0.131228	0.142678	0.123441	0.0981099	0.120821	0.137525	0.134428	0.143384	0.109307	0.150372	0.134417
TLSEHSNLSHSQSSESD	Q09474	N-Term(iTRAQ8plex); S3(Phospho)	2228.94	T(1): 1.3; S(3): 98.7; S(6): 0.0; S(9): 0.0; S(11): 0.0; S(13): 0.0; S(14): 0.0; S(16): 0.0	0.108595	0.0928748	0.174935	0.111933	0.120838	0.122919	0.123779	0.123893	0.116687	0.15833	0.188945	0.103826
TMQETDSENEDDDALR	P34649	N-Term(iTRAQ8plex); M2(Oxidation); S7(Phospho)	2268.91	T(1): 0.0; T(5): 50.0; S(7): 50.0	0.098201	0.0877507	0.132294	0.125468	0.0872005	0.130686	0.12011	0.114446	0.109438	0.0891325	0.119395	0.0969965
TPLTTSATNSPR	Q93616	N-Term(iTRAQ8plex); S6(Phospho)	1629.82	T(1): 0.0; T(4): 0.0; T(5): 1.1; S(6): 98.9; T(8): 0.0; S(10): 0.0	0.100262	0.127321	0.116825	0.156815	0.136306	0.141244	0.141173	0.146539	0.146008	0.123867	0.110635	0.123181
TPSESGGSRAASPAPR	Q9N3S4	N-Term(iTRAQ8plex); S5(Phospho); S12(Phospho)	1991.89	T(1): 0.0; S(3): 0.0; S(5): 100.0; S(8): 0.0; S(12): 100.0	0.138985	0.115209	0.130737	0.114197	0.107508	0.12983	0.113358	0.142497	0.116001	0.128862	0.111602	0.118172
TQESQVDEK	G5EG58	N-Term(iTRAQ8plex); S4(Phospho); K9(iTRAQ8plex)	1751.86	T(1): 0.0; S(4): 100.0	0.141372	0.142098	0.146783	0.137126	0.13205	0.147492	0.170058	0.126105	0.140161	0.121813	0.125248	0.126223
TRRTPAATAETQVGDVESGPLR	G5EF48	N-Term(iTRAQ8plex); T4(Phospho)	2696.37	T(1): 1.1; T(4): 98.9; T(8): 0.0; T(11): 0.0; S(18): 0.0	0.143204	0.152533	0.150138	0.122369	0.0927192	0.122031	0.114737	0.125584	0.120642	0.116269	0.127122	0.125273
TSFFDNISCESLEK	Q9XW17	N-Term(iTRAQ8plex); C9(Carbamidomethyl); S11(Phospho); K14(iTRAQ8plex)	2365.12	T(1): 0.0; S(2): 0.0; S(8): 0.0; S(11): 100.0	0.121894	0.146216	0.103465	0.145706	0.0979795	0.144226	0.124625	0.108028	0.105508	0.127775	0.111268	0.137492
TSSRMSLAATGTVEETPQR	H2L0A8	N-Term(iTRAQ8plex); T1(Phospho); S2(Phospho); S3(Phospho); M5(Oxidation)	2582.09	T(1): 99.9; S(2): 97.8; S(3): 97.8; S(6): 4.5; T(10): 0.0; T(12): 0.0; T(16): 0.0	0.25526	0.189601	0.139594	0.0980252	0.0962504	0.150542	0.108376	0.109672	0.136403	0.0848289	0.128075	0.107971
TSSRMSLAATGTVEETPQR	H2L0A8	N-Term(iTRAQ8plex); S3(Phospho); S6(Phospho)	2486.12	T(1): 0.8; S(2): 49.6; S(3): 49.6; S(6): 100.0; T(10): 0.0; T(12): 0.0; T(16): 0.0	0.0940834	0.121122	0.0991968	0.0833369	0.0576158	0.137926	0.101089	0.102956	0.135469	0.146161	0.161587	0.114895
TSTSSNSPTNSSLTAGLLLK	Q17771	N-Term(iTRAQ8plex); S7(Phospho); K20(iTRAQ8plex)	2667.41	T(1): 0.0; S(2): 0.0; T(3): 0.0; S(4): 0.0; S(5): 0.0; S(7): 100.0; T(9): 0.0; S(11): 0.0; S(12): 0.0; T(14): 0.0	0.117536	0.112943	0.107176	0.123346	0.125414	0.125766	0.141627	0.118303	0.150608	0.120447	0.139668	0.127062
TTASSVSTVR	H2KYV3	N-Term(iTRAQ8plex); S4(Phospho)	1392.7	T(1): 0.0; T(2): 0.0; S(4): 100.0; S(5): 0.0; S(7): 0.0; T(8): 0.0	0.102292	0.0909494	0.128368	0.101811	0.0899079	0.114859	0.116756	0.105213	0.129913	0.140912	0.146364	0.110446
TTGYPETSEAYTGELDTTDR	G5EEG8	N-Term(iTRAQ8plex); S8(Phospho)	2591.13	T(1): 0.0; T(2): 0.0; Y(4): 0.0; T(7): 0.0; S(8): 100.0; Y(11): 0.0; T(12): 0.0; T(17): 0.0; T(18): 0.0	0.124273	0.144889	0.127708	0.0959007	0.0986432	0.122007	0.124337	0.110967	0.120239	0.104046	0.103841	0.103617
TVQVQSLDNSYK	Q20753	N-Term(iTRAQ8plex); S6(Phospho); K12(iTRAQ8plex)	2070.07	T(1): 0.0; S(6): 100.0; S(10): 0.0; Y(11): 0.0	0.0968499	0.101626	0.113299	0.128586	0.128486	0.132069	0.160788	0.150033	0.143143	0.146653	0.14985	0.145877
VASFFQK	O44154	N-Term(iTRAQ8plex); S3(Phospho); K7(iTRAQ8plex)	1514.81	S(3): 100.0	0.0972696	0.0955171	0.117871	0.109808	0.0980383	0.104821	0.131621	0.104785	0.127668	0.0910609	0.114603	0.101582
VDEASGDSAQSSDQEDNDK	Q9N3S8	N-Term(iTRAQ8plex); S12(Phospho); K19(iTRAQ8plex)	2685.15	S(5): 0.0; S(8): 0.0; S(11): 1.0; S(12): 99.0	0.139027	0.126638	0.144153	0.14005	0.115632	0.144332	0.136952	0.124615	0.129979	0.0864917	0.129326	0.101922
VEEPQVEPEEDLGDAMSTQEK	Q95QF1	N-Term(iTRAQ8plex); M16(Oxidation); S17(Phospho); K21(iTRAQ8plex)	3064.42	S(17): 98.6; T(18): 1.4	0.142636	0.166814	0.166992	0.16489	0.108722	0.145555	0.119277	0.13377	0.127699	0.0824241	0.124908	0.0569887
VENTVADSSDDEIDPYK	P41848	N-Term(iTRAQ8plex); S8(Phospho); K17(iTRAQ8plex)	2585.2	T(4): 0.0; S(8): 50.0; S(9): 50.0; Y(16): 0.0	0.104548	0.082731	0.0601143	0.119748	0.107307	0.10604	0.147811	0.125453	0.102556	0.0987273	0.131182	0.0914258
VEPSYDDDDDEEEGK	J7RNK9	N-Term(iTRAQ8plex); S4(Phospho); K15(iTRAQ8plex)	2430.03	S(4): 99.0; Y(5): 1.0	0.116846	0.118491	0.124611	0.113996	0.0984973	0.132473	0.129727	0.104308	0.125382	0.0842255	0.115944	0.0700965
VETPQQYLSK	Q93896	N-Term(iTRAQ8plex); T3(Phospho); S9(Phospho); K10(iTRAQ8plex)	1960.96	T(3): 100.0; Y(7): 0.0; S(9): 100.0	0.238842	0.197199	0.252302	0.178821	0.154509	0.168442	0.132968	0.123759	0.104182	0.0999992	0.108122	0.106068
VFVGGLPSDYSEQDLR	Q4W5P0	N-Term(iTRAQ8plex); S11(Phospho)	2166.04	S(8): 0.0; Y(10): 50.0; S(11): 50.0	0.106081	0.0867869	0.105867	0.114185	0.0911622	0.11029	0.127462	0.117887	0.103796	0.106624	0.115453	0.107148
VHSEEQGFIEEK	O45681	N-Term(iTRAQ8plex); S3(Phospho); K12(iTRAQ8plex)	2120.05	S(3): 100.0	0.124186	0.103999	0.116098	0.113677	0.119368	0.141025	0.141755	0.126236	0.137844	0.100267	0.11215	0.103519
VIEDSSFLFASPVQEK	Q9N4P4	N-Term(iTRAQ8plex); S11(Phospho); K16(iTRAQ8plex)	2484.29	S(5): 0.0; S(6): 0.0; S(11): 100.0	0.136271	0.113155	0.106836	0.141094	0.109449	0.145019	0.154023	0.106536	0.144714	0.117731	0.129276	0.0952138
VINVSNAPPVSISR	Q7YZT6	N-Term(iTRAQ8plex); S13(Phospho)	1836.99	S(5): 0.0; S(11): 0.0; S(13): 100.0	0.102544	0.103392	0.0815404	0.100885	0.113756	0.110449	0.123655	0.113939	0.119099	0.124174	0.129953	0.124342
VMEASSDSELDDAK	G4SLH0	N-Term(iTRAQ8plex); S6(Phospho); K14(iTRAQ8plex)	2185.01	S(5): 0.8; S(6): 98.4; S(8): 0.8	0.119484	0.115161	0.12763	0.14163	0.130962	0.126641	0.153585	0.129836	0.145633	0.112132	0.133391	0.105191
VMLDSDDSDHEGTSK	Q19375	N-Term(iTRAQ8plex); M2(Oxidation); S8(Phospho); K15(iTRAQ8plex)	2340.05	S(5): 0.0; S(8): 100.0; T(13): 0.0; S(14): 0.0	0.0977461	0.0954602	0.112928	0.103077	0.098851	0.113905	0.108141	0.107608	0.127355	0.111479	0.122255	0.116866
VPESPLLSK	Q93896	N-Term(iTRAQ8plex); S4(Phospho); S8(Phospho); K9(iTRAQ8plex)	1737.91	S(4): 100.0; S(8): 100.0	0.189676	0.163698	0.188904	0.172247	0.140995	0.178218	0.155157	0.125912	0.153192	0.115286	0.126711	0.124825
VSSAHEEAPVADAEEDAPLTK	Q10020	N-Term(iTRAQ8plex); S2(Phospho); K21(iTRAQ8plex)	2854.4	S(2): 50.0; S(3): 50.0; T(20): 0.0	0.129198	0.104142	0.185208	0.119273	0.13042	0.126568	0.12586	0.139381	0.131041	0.0987393	0.153064	0.089268
VTIDVPENAK	Q22833	N-Term(iTRAQ8plex); T2(Phospho); K10(iTRAQ8plex)	1773.96	T(2): 100.0	0.169995	0.166663	0.172764	0.0993936	0.0987133	0.0988045	0.117294	0.10338	0.10859	0.103453	0.109947	0.0956961
VVDAQSSPADSQSEELR	Q1XFY2	N-Term(iTRAQ8plex); S6(Phospho); S7(Phospho)	2281.99	S(6): 100.0; S(7): 98.8; S(11): 1.2; S(13): 0.0	0.141833	0.143565	0.139141	0.203033	0.114451	0.130694	0.109075	0.148309	0.12817	0.0849801	0.139523	0.117231
VVDAQSSPADSQSEELRR	Q1XFY2	N-Term(iTRAQ8plex); S7(Phospho); S11(Phospho)	2438.09	S(6): 50.0; S(7): 50.0; S(11): 99.9; S(13): 0.1	0.130303	0.124546	0.145504	0.14344	0.132146	0.128339	0.110632	0.116461	0.119589	0.0871085	0.134216	0.11804
VVPSEPSLLELDFTNDPK	G5EDI2	N-Term(iTRAQ8plex); S4(Phospho); K18(iTRAQ8plex)	2688.39	S(4): 100.0; S(7): 0.0; T(14): 0.0	0.1479	0.14356	0.103258	0.114152	0.121803	0.0911483	0.12229	0.171935	0.135734	0.102541	0.0709124	0.148058
VVVCSSSEGEDDDGDEDFEMK	Q9N3T8	N-Term(iTRAQ8plex); C4(Carbamidomethyl); S6(Phospho); M20(Oxidation); K21(iTRAQ8plex)	3053.27	S(5): 1.0; S(6): 49.5; S(7): 49.5	0.130423	0.124149	0.123787	0.105425	0.137202	0.1152	0.126471	0.0848746	0.0935851	0.0766086	0.138597	0.0606963
VVVTSDTVIPEAPSPIPPPAQFEEVR	F5GUH2	N-Term(iTRAQ8plex); S14(Phospho)	3158.63	T(4): 0.0; S(5): 0.0; T(7): 0.0; S(14): 100.0	0.168547	0.127754	0.160407	0.134679	0.0745668	0.115585	0.10265	0.149837	0.139783	0.061109	0.0815672	0.105858
VWLDPNEVSEISGANSR	O02639	N-Term(iTRAQ8plex); S9(Phospho)	2257.08	S(9): 100.0; S(12): 0.0; S(16): 0.0	0.147614	0.113626	0.132313	0.145008	0.115166	0.137602	0.104618	0.111605	0.164594	0.0877484	0.132256	0.117575
VYPVDQASAVLK	Q23624	N-Term(iTRAQ8plex); S8(Phospho); K12(iTRAQ8plex)	1978.08	Y(2): 0.0; S(8): 100.0	0.140539	0.136936	0.155696	0.122309	0.11893	0.11802	0.137819	0.122347	0.116512	0.131723	0.131931	0.116958
WASNLSLNK	G5ECW0	N-Term(iTRAQ8plex); S3(Phospho); S6(Phospho); K9(iTRAQ8plex)	1800.88	S(3): 100.0; S(6): 100.0	0.135302	0.145887	0.11772	0.14244	0.11359	0.138707	0.139409	0.132536	0.171383	0.116254	0.114904	0.114445
YDEDSVPIPEK	Q18358	N-Term(iTRAQ8plex); S5(Phospho); K11(iTRAQ8plex)	1979.98	Y(1): 0.0; S(5): 100.0	0.130048	0.165942	0.135881	0.127282	0.147881	0.123445	0.122139	0.129912	0.131427	0.106995	0.0865118	0.0963547
YEHEDDEDAAQETSTSGMGER	G5EE62	N-Term(iTRAQ8plex); T15(Phospho); M18(Oxidation)	2757.08	Y(1): 0.0; T(13): 0.0; S(14): 1.2; T(15): 97.5; S(16): 1.2	0.125692	0.138551	0.136476	0.160827	0.13538	0.150265	0.142719	0.119496	0.130454	0.0975029	0.111838	0.0827642
YNSTYVVK	Q03604	N-Term(iTRAQ8plex); S3(Phospho); K8(iTRAQ8plex)	1661.88	Y(1): 0.0; S(3): 100.0; T(4): 0.0; Y(5): 0.0	0.135078	0.142963	0.14461	0.17359	0.159682	0.169195	0.137707	0.140079	0.141315	0.112875	0.106425	0.108458
YQGPPPPQQQQQQQPQQQQFSGEQSRPQSHPNSQPTTPGPR	D4PH96	N-Term(iTRAQ8plex); S29(Phospho); T37(Phospho)	5098.32	Y(1): 0.0; S(21): 33.3; S(25): 33.3; S(29): 33.3; S(33): 0.1; T(36): 50.0; T(37): 50.0	0.142083	0.0872302	0.287177	0.157111	0.173809	0.0706771	0.151646	0.155517	0.123371	0.125009	0.205095	0.0739217
YVECELIDSSREGSPQER	Q9N4M4	N-Term(iTRAQ8plex); C4(Carbamidomethyl); S10(Phospho); S14(Phospho)	2618.12	Y(1): 0.0; S(9): 50.4; S(10): 50.4; S(14): 99.2	0.117243	0.139744	0.125605	0.149589	0.0845928	0.150226	0.137959	0.13131	0.120451	0.11279	0.135081	0.124677
YVSDSDGAPSDEDDVDFGK	O17406	N-Term(iTRAQ8plex); S10(Phospho); K19(iTRAQ8plex)	2706.19	Y(1): 0.0; S(3): 0.0; S(5): 0.0; S(10): 100.0	0.093134	0.074647	0.0652643	0.0926062	0.0713449	0.0895726	0.109368	0.0969834	0.0966436	0.0822731	0.115217	0.0969124

## Sheet: Table S2_4
Table S2_4 Differentially regulated phosphopeptides by heatmap analysis in high temperature.
Sequence	Protein Group Accessions	Modifications	phosphoRS Site Probabilities	20℃_10min_1	20℃_10min_2	20℃_10min_3	25℃_10min_1	25℃_10min_2	25℃_10min_3	20℃_60min_1	20℃_60min_2	20℃_60min_3	25℃_60min_1	25℃_60min_2	25℃_60min_3
AAAPPASLKSPTPGR	Q23050	N-Term(iTRAQ8plex); K9(iTRAQ8plex); S10(Phospho)	S(7): 0.0; S(10): 1.0; T(12): 99.0	0.110177	0.144241	0.0928284	0.252405	0.146509	0.247666	0.120493	0.0993548	0.131409	0.0837606	0.102313	0.0779358
AASADCDEPEAK	O01615	N-Term(iTRAQ8plex); S3(Phospho); C6(Carbamidomethyl); K12(iTRAQ8plex)	S(3): 100.0	0.153427	0.137477	0.153483	0.105809	0.127231	0.106167	0.109475	0.111254	0.118023	0.100846	0.117092	0.0862321
ADLSSDFSDDEAPAK	Q9XVS4	N-Term(iTRAQ8plex); S8(Phospho); K15(iTRAQ8plex)	S(4): 0.0; S(5): 0.7; S(8): 99.3	0.131599	0.118483	0.127245	0.0881707	0.11405	0.0870024	0.120603	0.137769	0.118956	0.145399	0.151464	0.153454
AELTAAQDEDDEGSK	H2L0D5	N-Term(iTRAQ8plex); S14(Phospho); K15(iTRAQ8plex)	T(4): 0.0; S(14): 100.0	0.152258	0.137306	0.135837	0.0910267	0.122793	0.106649	0.114521	0.127648	0.111533	0.12642	0.117685	0.127462
AENGSGDASLEPENLR	Q22037	N-Term(iTRAQ8plex); S5(Phospho)	S(5): 100.0; S(9): 0.0	0.135138	0.130568	0.131591	0.0910666	0.117831	0.110374	0.130761	0.11338	0.111735	0.123668	0.12994	0.126994
AGDDEDSDEEDD	Q9BKU3	N-Term(iTRAQ8plex); S7(Phospho)	S(7): 100.0	0.159634	0.127409	0.169256	0.0875153	0.109447	0.0948964	0.116429	0.130642	0.111443	0.13101	0.119628	0.137876
AGGEADSEDEADR	P49595	N-Term(iTRAQ8plex); S7(Phospho)	S(7): 100.0	0.139438	0.134761	0.146106	0.0942791	0.122295	0.0944162	0.113773	0.103872	0.113795	0.107244	0.110537	0.123282
AGSVVNRIPEAADLLEK	Q10663	N-Term(iTRAQ8plex); S3(Phospho); K17(iTRAQ8plex)	S(3): 100.0	0.127041	0.111832	0.118581	0.169505	0.154499	0.153022	0.0864928	0.123906	0.084452	0.111954	0.123059	0.12443
AIDRTPSTIISDPAPVLK	Q6A573	N-Term(iTRAQ8plex); S7(Phospho); K18(iTRAQ8plex)	T(5): 0.9; S(7): 98.2; T(8): 0.9; S(11): 0.0	0.112744	0.120488	0.106712	0.138389	0.128841	0.150272	0.107821	0.117608	0.103042	0.127063	0.129303	0.11795
AILNESDDDDDSRPAPR	Q17431	N-Term(iTRAQ8plex); S6(Phospho); S12(Phospho)	S(6): 100.0; S(12): 100.0	0.126172	0.133712	0.120207	0.0841291	0.106113	0.0720745	0.132454	0.107115	0.115783	0.0893716	0.0939914	0.0805684
ALHNDQVPLKNSV	Q9BPN5	N-Term(iTRAQ8plex); K10(iTRAQ8plex); S12(Phospho)	S(12): 100.0	0.117584	0.124742	0.101248	0.145098	0.145029	0.137421	0.127134	0.117199	0.140583	0.121898	0.128083	0.123039
ALIEHTRSR	Q09432	N-Term(iTRAQ8plex); S8(Phospho)	T(6): 0.9; S(8): 99.1	0.129098	0.104188	0.13555	0.159259	0.153233	0.167659	0.0840756	0.0837315	0.0903929	0.0998978	0.103012	0.111095
APGSDSESDDEQTIANAEK	Q9NEL2	N-Term(iTRAQ8plex); S4(Phospho); S6(Phospho); K19(iTRAQ8plex)	S(4): 99.7; S(6): 93.8; S(8): 3.3; T(13): 3.3	0.115114	0.1268	0.136557	0.072685	0.0995993	0.0893989	0.130486	0.126587	0.122725	0.144496	0.130758	0.136261
APPSSNEYEEER	G5EGF7	N-Term(iTRAQ8plex); S5(Phospho)	S(4): 0.8; S(5): 99.2; Y(8): 0.0	0.14847	0.136563	0.130735	0.103606	0.103459	0.0866413	0.126484	0.111335	0.124611	0.117888	0.127746	0.125444
ARFSAASSTR	G5EFX2	N-Term(iTRAQ8plex); S4(Phospho)	S(4): 100.0; S(7): 0.0; S(8): 0.0; T(9): 0.0	0.15365	0.127143	0.147979	0.115773	0.104905	0.120838	0.121544	0.114997	0.126247	0.116779	0.138334	0.124343
ASDAASSSTSINSER	P32744	N-Term(iTRAQ8plex); S7(Phospho); S8(Phospho)	S(2): 0.0; S(6): 50.0; S(7): 50.0; S(8): 0.0; T(9): 0.0; S(10): 0.0; S(13): 100.0	0.145165	0.119533	0.153298	0.109496	0.113418	0.111259	0.126205	0.117719	0.11204	0.124484	0.117826	0.122798
ASTENHPPQQQQQQQQR	Q09482	N-Term(iTRAQ8plex); S2(Phospho)	S(2): 99.0; T(3): 1.0	0.145101	0.125744	0.149164	0.113646	0.112415	0.0892632	0.107355	0.113724	0.110441	0.128313	0.146869	0.13104
ATSVQGSAPSSGSK	P91017	N-Term(iTRAQ8plex); S3(Phospho); K14(iTRAQ8plex)	T(2): 0.0; S(3): 100.0; S(7): 0.0; S(10): 0.0; S(11): 0.0; S(13): 0.0	0.13504	0.13602	0.12644	0.112647	0.108523	0.0844576	0.114644	0.112622	0.125694	0.109322	0.108034	0.103328
ATSYDPFASTNR	Q95Q77	N-Term(iTRAQ8plex); S3(Phospho)	T(2): 0.0; S(3): 98.9; Y(4): 1.1; S(9): 0.0; T(10): 0.0	0.106229	0.117478	0.118001	0.137387	0.147526	0.13476	0.155605	0.120464	0.132851	0.148545	0.137136	0.131598
AVAELGGGNSNDDDSMSGSNSADER	Q9TYY8	N-Term(iTRAQ8plex); S15(Phospho); M16(Oxidation)	S(10): 49.6; S(15): 49.6; S(17): 0.8; S(19): 0.0; S(21): 0.0	0.130953	0.130154	0.156776	0.0631658	0.105851	0.0665217	0.150786	0.140438	0.123315	0.129846	0.134098	0.14859
AVDDSSDESAR	P46012	N-Term(iTRAQ8plex); S5(Phospho)	S(5): 99.2; S(6): 0.8; S(9): 0.0	0.169149	0.144894	0.150668	0.11189	0.111082	0.10818	0.103796	0.105297	0.105549	0.0782734	0.107236	0.106643
CGFLFGEGSSSLASDDTTPVK	P34705	N-Term(iTRAQ8plex); C1(Carbamidomethyl); T18(Phospho); K21(iTRAQ8plex)	S(9): 0.0; S(10): 0.0; S(11): 0.0; S(14): 0.0; T(17): 0.0; T(18): 100.0	0.160619	0.138599	0.126965	0.104185	0.120902	0.113621	0.132997	0.126126	0.109233	0.107959	0.107301	0.123786
CKSPQHIDLHTFR	H2KZ19	N-Term(iTRAQ8plex); C1(Carbamidomethyl); K2(iTRAQ8plex); S3(Phospho)	S(3): 100.0; T(11): 0.0	0.124052	0.127869	0.095394	0.188793	0.156394	0.229112	0.112665	0.122479	0.120178	0.0973156	0.104368	0.0852044
DDDIASEPDIVQDR	P34549	N-Term(iTRAQ8plex); S6(Phospho)	S(6): 100.0	0.151645	0.12799	0.136281	0.102044	0.11948	0.0862172	0.0947159	0.139452	0.11746	0.148264	0.0864929	0.126801
DDDSQRGPSPVK	Q17490	N-Term(iTRAQ8plex); S9(Phospho); K12(iTRAQ8plex)	S(4): 0.0; S(9): 100.0	0.121086	0.116628	0.110916	0.151784	0.14335	0.143513	0.0998444	0.109485	0.1181	0.12566	0.120465	0.127409
DGDHDSDMEESEK	O45198	N-Term(iTRAQ8plex); S6(Phospho); M8(Oxidation); K13(iTRAQ8plex)	S(6): 100.0; S(11): 0.0	0.145775	0.123546	0.127437	0.0876195	0.0964261	0.0814414	0.148847	0.163166	0.1348	0.127954	0.12342	0.108543
DGDLTSTFCGTPNYIAPEILR	Q19266	N-Term(iTRAQ8plex); S6(Phospho); C9(Carbamidomethyl)	T(5): 49.8; S(6): 49.8; T(7): 0.5; T(11): 0.0; Y(14): 0.0	0.10455	0.129615	0.102856	0.150854	0.137834	0.139407	0.095112	0.118814	0.127768	0.118016	0.122417	0.12252
DGRNSVASSVFSDPSYR	G4SI07	N-Term(iTRAQ8plex); S5(Phospho)	S(5): 100.0; S(8): 0.0; S(9): 0.0; S(12): 0.0; S(15): 0.0; Y(16): 0.0	0.150068	0.127081	0.137459	0.115152	0.110744	0.112562	0.125694	0.141589	0.115047	0.115875	0.130511	0.1254
DGTFGSIYGK	Q9Y1J3	N-Term(iTRAQ8plex); S6(Phospho); K10(iTRAQ8plex)	T(3): 0.0; S(6): 100.0; Y(8): 0.0	0.168576	0.156614	0.163791	0.115768	0.11522	0.124439	0.103838	0.088448	0.100631	0.0988594	0.113209	0.0963425
DGTPIQDGEEIDAPAPESTEEESSDAR	G5EDE4	N-Term(iTRAQ8plex); S18(Phospho)	T(3): 0.0; S(18): 98.8; T(19): 1.2; S(23): 0.0; S(24): 0.0	0.136626	0.117579	0.123656	0.0642335	0.0980566	0.0709279	0.169011	0.183194	0.0798851	0.165853	0.108017	0.113076
DGYQEFDNEPEAPGDTEVQTPRR	O45936	N-Term(iTRAQ8plex); T20(Phospho)	Y(3): 0.0; T(16): 1.2; T(20): 98.8	0.147194	0.145163	0.165479	0.109889	0.126805	0.101453	0.136409	0.0995262	0.099663	0.123082	0.124515	0.121977
DIQYQLAQSNQSIR	Q20330	N-Term(iTRAQ8plex); S12(Phospho)	Y(4): 0.0; S(9): 0.0; S(12): 100.0	0.165891	0.150151	0.142084	0.114851	0.132467	0.123761	0.0980642	0.0789447	0.100666	0.0963147	0.0926542	0.100925
DLIVDSDESDGDEANR	Q20969	N-Term(iTRAQ8plex); S6(Phospho); S9(Phospho)	S(6): 100.0; S(9): 100.0	0.115922	0.142025	0.143473	0.0829118	0.109672	0.0666153	0.13141	0.13993	0.150649	0.132448	0.107253	0.111884
DNKSPINEMSSDR	D5MCN2	N-Term(iTRAQ8plex); K3(iTRAQ8plex); S4(Phospho); M9(Oxidation)	S(4): 100.0; S(10): 0.0; S(11): 0.0	0.126307	0.11697	0.116143	0.148459	0.152738	0.140897	0.123039	0.131624	0.147299	0.117431	0.114171	0.117817
DNSHNSPQTPPK	O45962	N-Term(iTRAQ8plex); S6(Phospho); T9(Phospho); K12(iTRAQ8plex)	S(3): 0.0; S(6): 100.0; T(9): 100.0	0.132216	0.119476	0.163747	0.107004	0.102483	0.103756	0.129423	0.130611	0.100243	0.133754	0.123252	0.103749
DNTSSGTLPIEDR	O01927	N-Term(iTRAQ8plex); S4(Phospho); T7(Phospho)	T(3): 50.0; S(4): 50.0; S(5): 0.0; T(7): 100.0	0.132176	0.116267	0.130263	0.0870706	0.100036	0.0884162	0.148575	0.150552	0.128218	0.123855	0.13491	0.148153
DPMTSQGPDSDEDELQEMTNK	O44415	N-Term(iTRAQ8plex); M3(Oxidation); S10(Phospho); K21(iTRAQ8plex)	T(4): 0.1; S(5): 0.1; S(10): 99.9; T(19): 0.0	0.127427	0.137992	0.136465	0.11374	0.107339	0.0868086	0.104266	0.140342	0.132488	0.162929	0.126357	0.132822
DRSDEANCPAISR	Q06561	N-Term(iTRAQ8plex); S3(Phospho); C8(Carbamidomethyl)	S(3): 100.0; S(12): 0.0	0.129313	0.111555	0.136131	0.0765355	0.0919089	0.0924723	0.142194	0.156611	0.130374	0.137516	0.132637	0.103926
DRSPTPEDVIESR	Q95XZ5	N-Term(iTRAQ8plex); S3(Phospho); T5(Phospho)	S(3): 100.0; T(5): 100.0; S(12): 0.0	0.134917	0.148155	0.133334	0.121958	0.111187	0.110518	0.115857	0.126542	0.120315	0.121333	0.121415	0.129453
DSGSGSGSGEGGK	Q21089	N-Term(iTRAQ8plex); S2(Phospho); S4(Phospho); S8(Phospho); K13(iTRAQ8plex)	S(2): 100.0; S(4): 100.0; S(6): 0.0; S(8): 100.0	0.155652	0.140625	0.135536	0.0969605	0.100696	0.102084	0.118322	0.120943	0.127024	0.143392	0.141509	0.125027
DSGSGSGSGEGGK	Q21089	N-Term(iTRAQ8plex); S6(Phospho); S8(Phospho); K13(iTRAQ8plex)	S(2): 0.0; S(4): 50.0; S(6): 50.0; S(8): 100.0	0.135262	0.126318	0.13624	0.104911	0.102388	0.110531	0.126392	0.123771	0.128967	0.142985	0.132784	0.123766
DSGSGSGSGEGGK	Q21089	N-Term(iTRAQ8plex); S8(Phospho); K13(iTRAQ8plex)	S(2): 0.0; S(4): 0.0; S(6): 0.0; S(8): 100.0	0.140365	0.141775	0.14077	0.1083	0.094727	0.104079	0.122566	0.112401	0.12172	0.115477	0.135758	0.142147
DSIYNIATDESDTDDHEQR	P34283	N-Term(iTRAQ8plex); T8(Phospho); S11(Phospho)	S(2): 0.0; Y(4): 0.0; T(8): 100.0; S(11): 100.0; T(13): 0.0	0.126913	0.141414	0.152977	0.084561	0.116879	0.0758662	0.137136	0.132112	0.105348	0.108297	0.0948715	0.148494
DSSDSSTEVVGDENSVPDK	Q5F4U0	N-Term(iTRAQ8plex); S6(Phospho); K19(iTRAQ8plex)	S(2): 0.0; S(3): 0.0; S(5): 0.8; S(6): 98.3; T(7): 0.8; S(15): 0.0	0.129306	0.122742	0.1296	0.0990558	0.112908	0.0929586	0.107314	0.146661	0.106361	0.136111	0.134999	0.126115
DVSDSDDADDDER	Q21776	N-Term(iTRAQ8plex); S5(Phospho)	S(3): 0.0; S(5): 100.0	0.139956	0.131021	0.142089	0.0964653	0.117655	0.109727	0.11946	0.109746	0.122712	0.118053	0.104592	0.094799
DVTLASQSVDDDTSSPSNDSETK	Q564X0	N-Term(iTRAQ8plex); S15(Phospho); K23(iTRAQ8plex)	T(3): 0.0; S(6): 1.2; S(8): 98.8; T(13): 0.0; S(14): 0.0; S(15): 0.0; S(17): 0.0; S(20): 0.0; T(22): 0.0	0.117302	0.141287	0.153136	0.0797528	0.107152	0.0800389	0.125436	0.136926	0.106432	0.13974	0.125686	0.138763
EAADSENSSFK	O16331	N-Term(iTRAQ8plex); S5(Phospho); S8(Phospho); S9(Phospho); K11(iTRAQ8plex)	S(5): 100.0; S(8): 100.0; S(9): 100.0	0.141206	0.144208	0.118156	0.107421	0.113572	0.0913615	0.119106	0.120774	0.115146	0.123345	0.120386	0.121801
EEEEGSPK	P49595	N-Term(iTRAQ8plex); S6(Phospho); K8(iTRAQ8plex)	S(6): 100.0	0.146309	0.115003	0.139754	0.0999557	0.111057	0.0959912	0.140841	0.113568	0.121765	0.128138	0.112521	0.117164
EFSNLSQSSVASSR	E2JKZ0	N-Term(iTRAQ8plex); S3(Phospho); S6(Phospho)	S(3): 100.0; S(6): 100.0; S(8): 0.0; S(9): 0.0; S(12): 0.0; S(13): 0.0	0.127227	0.117388	0.132466	0.100778	0.0963956	0.103967	0.11748	0.160282	0.112014	0.0995643	0.145257	0.11855
EFTSMPVQLTPPR	Q9XTG7	N-Term(iTRAQ8plex); M5(Oxidation); T10(Phospho)	T(3): 0.0; S(4): 0.0; T(10): 100.0	0.138642	0.125076	0.137288	0.103058	0.107453	0.109393	0.137645	0.139444	0.127666	0.127653	0.127958	0.12707
EGGDGASGAEEGTAQALLDSK	Q95XP5	N-Term(iTRAQ8plex); S7(Phospho); K21(iTRAQ8plex)	S(7): 100.0; T(13): 0.0; S(20): 0.0	0.141095	0.141681	0.127628	0.0945244	0.123477	0.0909955	0.11177	0.124891	0.102611	0.163043	0.11306	0.129719
EGSDNEDDEEEVDEK	O76561	N-Term(iTRAQ8plex); S3(Phospho); K15(iTRAQ8plex)	S(3): 100.0	0.139907	0.130496	0.130028	0.0798333	0.0882602	0.0911218	0.124014	0.134277	0.111435	0.132033	0.123049	0.130613
EGSPLSVDK	Q22944	N-Term(iTRAQ8plex); S3(Phospho); K9(iTRAQ8plex)	S(3): 100.0; S(6): 0.0	0.149483	0.130794	0.134912	0.108198	0.09759	0.115856	0.121583	0.123461	0.128689	0.120736	0.14731	0.111953
EIDEGESCDGYDTEAIR	J7SA49	N-Term(iTRAQ8plex); S7(Phospho); C8(Carbamidomethyl)	S(7): 100.0; Y(11): 0.0; T(13): 0.0	0.134955	0.136922	0.111751	0.098427	0.0942832	0.110501	0.113077	0.110807	0.100888	0.0967303	0.085798	0.0799538
EIEECMSLSPPVK	Q9XXI5	N-Term(iTRAQ8plex); C5(Carbamidomethyl); M6(Oxidation); S9(Phospho); K13(iTRAQ8plex)	S(7): 0.0; S(9): 100.0	0.133334	0.150202	0.129808	0.111199	0.108362	0.120747	0.155928	0.102708	0.117839	0.118346	0.143198	0.104139
EISEEEAEQAASSIPK	Q9XXH7	N-Term(iTRAQ8plex); S3(Phospho); K16(iTRAQ8plex)	S(3): 100.0; S(12): 0.0; S(13): 0.0	0.122517	0.133809	0.127039	0.0975896	0.099104	0.109316	0.140116	0.146074	0.1447	0.136002	0.146501	0.138037
EISGSSEAGAGGK	G5EC21	N-Term(iTRAQ8plex); S5(Phospho); K13(iTRAQ8plex)	S(3): 0.0; S(5): 100.0; S(6): 0.0	0.14751	0.130882	0.132897	0.114879	0.113939	0.111308	0.117779	0.114606	0.129585	0.121025	0.125388	0.121529
EISPLNDLPK	Q94379	N-Term(iTRAQ8plex); S3(Phospho); K10(iTRAQ8plex)	S(3): 100.0	0.13487	0.136598	0.120913	0.086452	0.102703	0.101394	0.127108	0.104685	0.124435	0.14514	0.138675	0.124555
ELEQSQHSEEPDR	G5EBN9	N-Term(iTRAQ8plex); S5(Phospho); S8(Phospho)	S(5): 100.0; S(8): 100.0	0.14496	0.162988	0.151979	0.0979188	0.12015	0.097419	0.130621	0.105193	0.111987	0.109948	0.101894	0.103495
EPEPSPPR	O61802	N-Term(iTRAQ8plex); S5(Phospho)	S(5): 100.0	0.148942	0.132311	0.131467	0.0853752	0.0975061	0.0975235	0.108183	0.11341	0.127251	0.131118	0.137471	0.132294
EQESVDYER	G4SLH0	N-Term(iTRAQ8plex); S4(Phospho)	S(4): 100.0; Y(7): 0.0	0.139454	0.130686	0.136855	0.097855	0.108695	0.123077	0.112555	0.112737	0.11326	0.139674	0.118402	0.126961
EREDTVDESK	G5EDE4	N-Term(iTRAQ8plex); T5(Phospho); K10(iTRAQ8plex)	T(5): 100.0; S(9): 0.0	0.152446	0.133466	0.154357	0.124972	0.11974	0.106801	0.120202	0.0990421	0.109422	0.118954	0.119602	0.115043
ERGGSEEEFSIGR	P34576	N-Term(iTRAQ8plex); S5(Phospho)	S(5): 100.0; S(10): 0.0	0.129874	0.121913	0.136088	0.101163	0.110673	0.108075	0.115558	0.123693	0.124434	0.140522	0.144321	0.128526
ESDSPEGIEPDVLNR	C6KRH4	N-Term(iTRAQ8plex); S4(Phospho)	S(2): 0.0; S(4): 100.0	0.135326	0.145142	0.160017	0.121694	0.120743	0.11035	0.131523	0.0939319	0.0901282	0.0912125	0.112205	0.127139
ESIALNKSDTHIV	Q21353	N-Term(iTRAQ8plex); K7(iTRAQ8plex); T10(Phospho)	S(2): 0.0; S(8): 0.8; T(10): 99.2	0.122709	0.108601	0.0956667	0.145035	0.141847	0.132648	0.130465	0.13924	0.17651	0.164776	0.175691	0.169927
ESTPDVADSSTEK	Q21531	N-Term(iTRAQ8plex); T3(Phospho); K13(iTRAQ8plex)	S(2): 0.6; T(3): 99.4; S(9): 0.0; S(10): 0.0; T(11): 0.0	0.150537	0.135863	0.129066	0.107296	0.12111	0.0987075	0.121901	0.125576	0.125358	0.11719	0.105761	0.114835
ETDQHSGK	Q09231	N-Term(iTRAQ8plex); S6(Phospho); K8(iTRAQ8plex)	T(2): 0.0; S(6): 100.0	0.129847	0.118818	0.158047	0.102783	0.104109	0.0924264	0.130279	0.129879	0.112429	0.141887	0.143839	0.142082
EVEEYCSEEEDVEHSVGDK	P34576	N-Term(iTRAQ8plex); C6(Carbamidomethyl); S7(Phospho); K19(iTRAQ8plex)	Y(5): 0.0; S(7): 100.0; S(15): 0.0	0.165944	0.127098	0.125973	0.058174	0.110645	0.0636768	0.103805	0.121785	0.126196	0.128167	0.10052	0.145658
FEQIDDQSDQFGS	Q18597	N-Term(iTRAQ8plex); S8(Phospho)	S(8): 100.0; S(13): 0.0	0.152201	0.149231	0.156477	0.10459	0.132947	0.108621	0.0952054	0.139928	0.105212	0.135264	0.0963564	0.114808
FSPTTSETESSTSAEDVESSSK	B9WRT9	N-Term(iTRAQ8plex); S11(Phospho); K22(iTRAQ8plex)	S(2): 0.0; T(4): 0.0; T(5): 0.0; S(6): 0.0; T(8): 0.0; S(10): 49.5; S(11): 49.5; T(12): 0.5; S(13): 0.5; S(19): 0.0; S(20): 0.0; S(21): 0.0	0.140738	0.1334	0.131191	0.10879	0.114269	0.0949943	0.138043	0.134054	0.123044	0.118591	0.13194	0.124129
FVDNEGETSK	G5EE74	N-Term(iTRAQ8plex); S9(Phospho); K10(iTRAQ8plex)	T(8): 0.7; S(9): 99.3	0.132998	0.12125	0.167822	0.0995237	0.106397	0.0824437	0.109908	0.113218	0.11553	0.12006	0.133838	0.126674
FVTGDEEDGSK	O45669	N-Term(iTRAQ8plex); S10(Phospho); K11(iTRAQ8plex)	T(3): 0.0; S(10): 100.0	0.130537	0.132501	0.136703	0.104785	0.12282	0.102494	0.100125	0.108828	0.12636	0.134892	0.127158	0.127167
GADDDSSDSGSVIIYR	G5EE32	N-Term(iTRAQ8plex); S7(Phospho); S11(Phospho)	S(6): 1.1; S(7): 98.9; S(9): 50.0; S(11): 50.0; Y(15): 0.0	0.131725	0.14084	0.12518	0.10472	0.107456	0.100969	0.128266	0.124672	0.137028	0.135181	0.110381	0.132441
GADDGAISADKVDIR	Q11073	N-Term(iTRAQ8plex); S8(Phospho); K11(iTRAQ8plex)	S(8): 100.0	0.118152	0.132113	0.105772	0.151877	0.154406	0.147489	0.131075	0.112725	0.119792	0.103128	0.127921	0.117582
GASDNGEEPDNK	O62220	N-Term(iTRAQ8plex); S3(Phospho); K12(iTRAQ8plex)	S(3): 100.0	0.157273	0.125172	0.141481	0.0988041	0.116501	0.0918052	0.13855	0.123823	0.134369	0.115691	0.133747	0.111984
GEFSNSPLREPDSGEALCSTPR	Q9UB28	N-Term(iTRAQ8plex); S13(Phospho); C18(Carbamidomethyl)	S(4): 0.0; S(6): 0.0; S(13): 100.0; S(19): 0.0; T(20): 0.0	0.136926	0.135212	0.12051	0.10436	0.0942241	0.0984619	0.124891	0.102731	0.130672	0.137084	0.117738	0.135567
GGDGPTIEEVTESDDDGMR	A5JYT3	N-Term(iTRAQ8plex); S13(Phospho)	T(6): 0.0; T(11): 0.0; S(13): 100.0	0.16168	0.138831	0.123319	0.0894782	0.108416	0.104501	0.101455	0.114434	0.0960518	0.126124	0.115172	0.140658
GGSVGDAGGAADR	P54812	N-Term(iTRAQ8plex); S3(Phospho)	S(3): 100.0	0.154427	0.136094	0.131099	0.118581	0.115858	0.11073	0.117279	0.115605	0.127247	0.114762	0.123493	0.125576
GNPQMATSQSVPSNVSNMSSR	H2L0G5	N-Term(iTRAQ8plex); M5(Oxidation); S10(Phospho)	T(7): 0.0; S(8): 1.0; S(10): 99.0; S(13): 0.0; S(16): 0.0; S(19): 0.0; S(20): 0.0	0.128585	0.123694	0.145024	0.120407	0.105472	0.103264	0.13269	0.100902	0.126449	0.121893	0.130104	0.111627
GSPTPSSVTVDNAPSLPDR	O76387	N-Term(iTRAQ8plex); S2(Phospho)	S(2): 100.0; T(4): 0.0; S(6): 0.0; S(7): 0.0; T(9): 0.0; S(15): 0.0	0.151616	0.123969	0.139514	0.109572	0.111265	0.111531	0.123398	0.127822	0.130995	0.120919	0.135572	0.132354
GSSAGGAASGTTGASASATSATSGGSASSDASR	Q23551	N-Term(iTRAQ8plex); S2(Phospho)	S(2): 98.3; S(3): 1.7; S(9): 0.0; T(11): 0.0; T(12): 0.0; S(15): 0.0; S(17): 0.0; T(19): 0.0; S(20): 0.0; T(22): 0.0; S(23): 0.0; S(26): 0.0; S(28): 0.0; S(29): 0.0; S(32): 0.0	0.135239	0.13801	0.163783	0.121291	0.0876052	0.100774	0.114296	0.0891082	0.112379	0.125579	0.155366	0.113867
HHCNSNSDEER	Q7JL62	N-Term(iTRAQ8plex); C3(Carbamidomethyl); S7(Phospho)	S(5): 0.0; S(7): 100.0	0.133292	0.13999	0.134406	0.10494	0.110838	0.115031	0.131789	0.127308	0.147989	0.134921	0.125573	0.142857
HNSISAGSPLNNDR	Q9U2T9	N-Term(iTRAQ8plex); S3(Phospho); S8(Phospho)	S(3): 100.0; S(5): 0.0; S(8): 100.0	0.1526	0.147516	0.132904	0.118853	0.11721	0.116092	0.104559	0.10778	0.105131	0.0946206	0.0816226	0.097931
HSMNNPEMLQR	D5MCR3	N-Term(iTRAQ8plex); S2(Phospho)	S(2): 100.0	0.169174	0.130317	0.147325	0.0938912	0.107531	0.115964	0.102491	0.114366	0.123765	0.11942	0.138787	0.147482
HSSQAPK	O02640	N-Term(iTRAQ8plex); S3(Phospho); K7(iTRAQ8plex)	S(2): 0.0; S(3): 100.0	0.149616	0.122069	0.147222	0.112696	0.118371	0.114736	0.12918	0.144335	0.117368	0.117637	0.136501	0.128037
HSVASVQEEDDDDDEK	Q17490	N-Term(iTRAQ8plex); S2(Phospho); S5(Phospho); K16(iTRAQ8plex)	S(2): 100.0; S(5): 100.0	0.128061	0.128501	0.149927	0.0573583	0.110927	0.0730495	0.14103	0.123477	0.123881	0.159276	0.117461	0.133949
HSVASVQEEDDDDDEK	Q17490	N-Term(iTRAQ8plex); S5(Phospho); K16(iTRAQ8plex)	S(2): 0.0; S(5): 100.0	0.146629	0.133998	0.120199	0.0756631	0.105712	0.0890578	0.138186	0.149081	0.128155	0.130413	0.119689	0.14468
HTISPQFSNR	Q20924	N-Term(iTRAQ8plex); S4(Phospho)	T(2): 1.0; S(4): 99.0; S(8): 0.0	0.152869	0.139269	0.138893	0.117116	0.113948	0.116129	0.103379	0.113332	0.100964	0.114797	0.118076	0.111029
IAESFENSAR	Q21344	N-Term(iTRAQ8plex); S4(Phospho)	S(4): 100.0; S(8): 0.0	0.137785	0.138125	0.143731	0.0795963	0.0948505	0.0721182	0.119024	0.128854	0.126067	0.144423	0.145712	0.134136
IEDEESDDEGR	Q17574	N-Term(iTRAQ8plex); S6(Phospho)	S(6): 100.0	0.151327	0.134563	0.144253	0.110609	0.128653	0.112699	0.132865	0.121004	0.138798	0.114862	0.115901	0.112874
IEFPEIEEQEITEDSADSSR	O17347	N-Term(iTRAQ8plex); S19(Phospho)	T(12): 0.0; S(15): 0.0; S(18): 50.0; S(19): 50.0	0.110185	0.140403	0.124464	0.071537	0.104878	0.0773281	0.132411	0.121989	0.123018	0.141073	0.132641	0.113233
IEGAEEDASRMEEVD	Q18688	N-Term(iTRAQ8plex); S9(Phospho); M11(Oxidation)	S(9): 100.0	0.133812	0.135342	0.118597	0.0809842	0.10567	0.0932234	0.149452	0.136363	0.10606	0.105786	0.115514	0.127706
IFEGFDEGSTPASASDHR	G5ECW3	N-Term(iTRAQ8plex); S13(Phospho)	S(9): 0.0; T(10): 0.0; S(13): 50.0; S(15): 50.0	0.151511	0.175575	0.164767	0.129784	0.124562	0.145549	0.0990944	0.203184	0.101123	0.134476	0.0769047	0.129924
IGNFADRVNSAAGK	Q9N4G8	N-Term(iTRAQ8plex); S10(Phospho); K14(iTRAQ8plex)	S(10): 100.0	0.0902473	0.127192	0.0919029	0.344331	0.166012	0.325348	0.0510818	0.0771719	0.0431748	0.159909	0.161426	0.157574
IGTASEDGDIDDDDVEVIK	Q20106	N-Term(iTRAQ8plex); S5(Phospho); K19(iTRAQ8plex)	T(3): 0.0; S(5): 100.0	0.12091	0.154854	0.158251	0.0784863	0.0398483	0.0633745	0.131327	0.0731144	0.13919	0.125976	0.0747331	0.122069
IGVESEESEEDEETDER	Q18186	N-Term(iTRAQ8plex); S8(Phospho)	S(5): 0.0; S(8): 100.0; T(14): 0.0	0.160876	0.128741	0.159008	0.0524128	0.100587	0.0466659	0.12104	0.143894	0.125711	0.116888	0.0794604	0.123066
IQASNSLNAGR	Q95X44	N-Term(iTRAQ8plex); S6(Phospho)	S(4): 0.0; S(6): 100.0	0.152366	0.13935	0.130953	0.106896	0.105595	0.116105	0.120338	0.12391	0.122868	0.120471	0.129624	0.11536
ISYNEEPEEAPLR	Q95ZQ5	N-Term(iTRAQ8plex); S2(Phospho); Y3(Phospho)	S(2): 100.0; Y(3): 100.0	0.173965	0.146438	0.129503	0.0805968	0.0763607	0.0923582	0.137694	0.146435	0.109935	0.0936575	0.124223	0.18141
IVEEEDGSLK	O01761	N-Term(iTRAQ8plex); S8(Phospho); K10(iTRAQ8plex)	S(8): 100.0	0.137878	0.119161	0.130286	0.0966877	0.105774	0.109516	0.124874	0.130343	0.13219	0.123609	0.112783	0.14013
IVMSDNEDEA	G5EDN3	N-Term(iTRAQ8plex); S4(Phospho)	S(4): 100.0	0.152851	0.143234	0.126891	0.10652	0.122712	0.107372	0.0967775	0.10826	0.124775	0.0915859	0.0861289	0.104618
KDDVIVPVHDSEESPSESR	Q10656	N-Term(iTRAQ8plex); K1(iTRAQ8plex); S11(Phospho)	S(11): 100.0; S(14): 0.0; S(16): 0.0; S(18): 0.0	0.136011	0.14281	0.120242	0.104204	0.116304	0.111138	0.13381	0.144354	0.116275	0.109156	0.113582	0.120737
KGSESVNTTINSTMNSTLNEPK	Q18211	N-Term(iTRAQ8plex); K1(iTRAQ8plex); S3(Phospho); M14(Oxidation); K22(iTRAQ8plex)	S(3): 100.0; S(5): 0.0; T(8): 0.0; T(9): 0.0; S(12): 0.0; T(13): 0.0; S(16): 0.0; T(17): 0.0	0.149121	0.149115	0.129485	0.106524	0.126307	0.108577	0.125985	0.123348	0.129995	0.113706	0.119844	0.106665
KPSDQPNGNQVQVGTR	O76360	N-Term(iTRAQ8plex); K1(iTRAQ8plex); S3(Phospho)	S(3): 100.0; T(15): 0.0	0.135053	0.132324	0.121818	0.1105	0.115541	0.0969999	0.117896	0.120266	0.117327	0.117248	0.129626	0.136569
KPTPDPDVEQSAVSR	O62124	N-Term(iTRAQ8plex); K1(iTRAQ8plex); T3(Phospho)	T(3): 100.0; S(11): 0.0; S(14): 0.0	0.152376	0.131549	0.154509	0.124941	0.120563	0.11193	0.105174	0.116953	0.0909203	0.120257	0.118804	0.122829
LDGTLSASSSTTNLSDGGK	G5EBY0	N-Term(iTRAQ8plex); S6(Phospho); S8(Phospho); K19(iTRAQ8plex)	T(4): 0.0; S(6): 100.0; S(8): 49.6; S(9): 49.6; S(10): 0.7; T(11): 0.0; T(12): 0.0; S(15): 0.0	0.135384	0.123982	0.166673	0.101136	0.117194	0.0910094	0.137052	0.123152	0.145921	0.117923	0.132004	0.1113
LDSTETAEEDNTR	Q95ZX6	N-Term(iTRAQ8plex); S3(Phospho)	S(3): 100.0; T(4): 0.0; T(6): 0.0; T(12): 0.0	0.131773	0.131918	0.160835	0.0940112	0.121842	0.105648	0.144076	0.127813	0.13308	0.122661	0.118716	0.124147
LEESSGACGSPDDGLLDSSEESR	G5EFF5	N-Term(iTRAQ8plex); C8(Carbamidomethyl); S10(Phospho)	S(4): 0.0; S(5): 0.0; S(10): 100.0; S(18): 0.0; S(19): 0.0; S(22): 0.0	0.153621	0.139319	0.191439	0.105324	0.127063	0.0866559	0.133247	0.129204	0.126203	0.113132	0.104201	0.133293
LEPSQSPPGSSR	G5EBX2	N-Term(iTRAQ8plex); S4(Phospho); S6(Phospho)	S(4): 100.0; S(6): 100.0; S(10): 0.0; S(11): 0.0	0.140342	0.113824	0.134115	0.0997104	0.108329	0.104561	0.129479	0.119523	0.0976164	0.10607	0.14266	0.118034
LGSPLFEINEK	C0P278	N-Term(iTRAQ8plex); S3(Phospho); K11(iTRAQ8plex)	S(3): 100.0	0.0966961	0.102845	0.110075	0.141775	0.120152	0.131934	0.135033	0.145373	0.111391	0.119771	0.113246	0.125993
LGSSSGPAAAPDIIR	H2L071	N-Term(iTRAQ8plex); S3(Phospho)	S(3): 100.0; S(4): 0.0; S(5): 0.0	0.154765	0.129504	0.146998	0.113575	0.12218	0.120885	0.12145	0.10592	0.106402	0.104183	0.097701	0.110324
LHQSSENLR	H2L0C5	N-Term(iTRAQ8plex); S4(Phospho)	S(4): 100.0; S(5): 0.0	0.141021	0.129038	0.147538	0.1154	0.118563	0.111297	0.122385	0.123943	0.121395	0.119205	0.118372	0.134411
LNESSDIDR	Q09285	N-Term(iTRAQ8plex); S5(Phospho)	S(4): 0.7; S(5): 99.3	0.164173	0.138171	0.153926	0.117062	0.118742	0.115542	0.111858	0.10325	0.106793	0.100618	0.109648	0.10151
LPTPAPELDVPAR	H2L076	N-Term(iTRAQ8plex); T3(Phospho)	T(3): 100.0	0.151073	0.136979	0.126428	0.0745442	0.0958912	0.109202	0.0895008	0.132749	0.108182	0.13151	0.155034	0.145873
LQSQLSTSSSGPQGSASR	Q9GYR5	N-Term(iTRAQ8plex); S6(Phospho)	S(3): 0.0; S(6): 100.0; T(7): 0.0; S(8): 0.0; S(9): 0.0; S(10): 0.0; S(15): 0.0; S(17): 0.0	0.180872	0.144141	0.157564	0.118274	0.127071	0.107638	0.100958	0.0817067	0.0837865	0.0863086	0.0936243	0.0878108
LRESPNETVTSSETR	Q5WRT9	N-Term(iTRAQ8plex); S4(Phospho)	S(4): 100.0; T(8): 0.0; T(10): 0.0; S(11): 0.0; S(12): 0.0; T(14): 0.0	0.157098	0.12551	0.133726	0.106348	0.118298	0.100577	0.136353	0.124739	0.119705	0.131491	0.128646	0.139636
LSAGSIGGIR	P32744	N-Term(iTRAQ8plex); S2(Phospho)	S(2): 100.0; S(5): 0.0	0.140703	0.139038	0.129976	0.112795	0.113378	0.114667	0.124417	0.108944	0.11542	0.116704	0.118521	0.116472
LSDSASVSDSDDDK	Q22559	N-Term(iTRAQ8plex); S8(Phospho); S10(Phospho); K14(iTRAQ8plex)	S(2): 0.0; S(4): 0.0; S(6): 0.0; S(8): 100.0; S(10): 100.0	0.149957	0.116612	0.134589	0.0946062	0.110964	0.0984198	0.109354	0.133892	0.105469	0.125515	0.116106	0.114411
LSNPSNDFEIEECCHSD	O02218	N-Term(iTRAQ8plex); C13(Carbamidomethyl); C14(Carbamidomethyl); S16(Phospho)	S(2): 0.0; S(5): 0.0; S(16): 100.0	0.151188	0.141438	0.115637	0.104838	0.106542	0.107049	0.101148	0.128924	0.109314	0.141625	0.124376	0.124531
LTLASEPEESEEEEDDEDVRK	Q10033	N-Term(iTRAQ8plex); S5(Phospho); S10(Phospho); K21(iTRAQ8plex)	T(2): 1.8; S(5): 98.2; S(10): 100.0	0.11758	0.1313	0.125556	0.0638613	0.102376	0.0583495	0.135754	0.127113	0.0879691	0.13783	0.089964	0.112517
LTVEQEEEESRSAPTFLK	O01761	N-Term(iTRAQ8plex); S10(Phospho); K18(iTRAQ8plex)	T(2): 0.0; S(10): 49.7; S(12): 49.7; T(15): 0.7	0.15804	0.134214	0.121859	0.0909219	0.0991488	0.0723571	0.118544	0.121287	0.129323	0.126924	0.146918	0.132732
LVFSSESP	O44774	N-Term(iTRAQ8plex); S4(Phospho)	S(4): 50.0; S(5): 50.0; S(7): 0.0	0.135687	0.14085	0.1563	0.0512741	0.061613	0.0537527	0.128236	0.133302	0.141321	0.128322	0.136335	0.111821
LVLLPTSADSR	Q9N384	N-Term(iTRAQ8plex); S10(Phospho)	T(6): 0.0; S(7): 0.9; S(10): 99.1	0.155759	0.136117	0.139564	0.102785	0.0976167	0.10175	0.120807	0.109227	0.155407	0.146579	0.112768	0.113688
LYLGSLSDRNDDDNMSVR	Q19555	N-Term(iTRAQ8plex); M15(Oxidation); S16(Phospho)	Y(2): 0.0; S(5): 0.1; S(7): 0.1; S(16): 99.8	0.110234	0.116366	0.119309	0.135693	0.144354	0.156077	0.128802	0.120473	0.125179	0.127373	0.141897	0.101699
MDEDVANESIR	O01820	N-Term(iTRAQ8plex); M1(Oxidation); S9(Phospho)	S(9): 100.0	0.139652	0.138806	0.131682	0.099113	0.117035	0.10396	0.106113	0.0937111	0.0979024	0.0933285	0.0930029	0.0921674
MDQLGTIAPISNSNRASPK	K8FE02	N-Term(iTRAQ8plex); M1(Oxidation); S11(Phospho); K19(iTRAQ8plex)	T(6): 0.0; S(11): 97.8; S(13): 1.1; S(17): 1.1	0.125141	0.12157	0.106297	0.149443	0.153261	0.142763	0.13293	0.11186	0.112703	0.107854	0.118034	0.121409
MNIDEISPSDTPGR	Q9BKQ7	N-Term(iTRAQ8plex); M1(Oxidation); S7(Phospho)	S(7): 100.0; S(9): 0.0; T(11): 0.0	0.129519	0.142655	0.135634	0.105067	0.111511	0.0993113	0.159475	0.155762	0.10885	0.116865	0.10723	0.138067
MSQSYIPSAPVSIAGTPSSR	Q9U2T9	M1(Oxidation); N-Term(iTRAQ8plex); S2(Phospho); S19(Phospho)	S(2): 98.0; S(4): 2.0; Y(5): 0.0; S(8): 0.0; S(12): 0.0; T(16): 96.1; S(18): 2.0; S(19): 2.0	0.139386	0.122185	0.141844	0.0936013	0.112371	0.0853568	0.145507	0.143171	0.140485	0.153276	0.13388	0.127957
NASQNTTSVNQSTETSPR	P34675	N-Term(iTRAQ8plex); S16(Phospho)	S(3): 0.0; T(6): 0.0; T(7): 0.0; S(8): 0.0; S(12): 0.0; T(13): 0.0; T(15): 1.0; S(16): 99.0	0.142815	0.130467	0.144434	0.11244	0.110662	0.11336	0.147789	0.133541	0.121863	0.126759	0.131975	0.1392
NDPEILPDEPSPGPSK	O45717	N-Term(iTRAQ8plex); S11(Phospho); K16(iTRAQ8plex)	S(11): 100.0; S(15): 0.0	0.139421	0.141642	0.13623	0.102793	0.122316	0.123139	0.119794	0.131577	0.128013	0.137327	0.103558	0.12172
NDSQYDDEDSAMDDISK	Q21338	N-Term(iTRAQ8plex); S3(Phospho); M12(Oxidation); K17(iTRAQ8plex)	S(3): 100.0; Y(5): 0.0; S(10): 0.0; S(16): 0.0	0.122095	0.138492	0.113767	0.085748	0.109712	0.0808001	0.13147	0.141509	0.122543	0.120413	0.106939	0.126279
NEDGSSSPAQTSR	O62235	N-Term(iTRAQ8plex); S7(Phospho)	S(5): 0.0; S(6): 1.1; S(7): 1.1; T(11): 1.1; S(12): 96.6	0.128894	0.142363	0.147515	0.11	0.118722	0.116446	0.125461	0.106672	0.103504	0.103547	0.103573	0.104137
NEELYLSPSR	P30630	N-Term(iTRAQ8plex); S7(Phospho)	Y(5): 0.0; S(7): 100.0; S(9): 0.0	0.14303	0.14645	0.125889	0.10702	0.109318	0.104958	0.127154	0.126162	0.131202	0.136365	0.111799	0.113795
NEIETGRDSDDEELDRR	P90947	N-Term(iTRAQ8plex); S9(Phospho)	T(5): 0.0; S(9): 100.0	0.13803	0.136041	0.133428	0.0991621	0.120918	0.1104	0.12031	0.121634	0.0969906	0.0932426	0.101268	0.111818
NEVNNGEGNNSTSAIGR	Q93840	N-Term(iTRAQ8plex); S11(Phospho)	S(11): 99.2; T(12): 0.8; S(13): 0.0	0.141405	0.145606	0.14304	0.119649	0.124237	0.109184	0.157099	0.161381	0.128428	0.142433	0.156916	0.158169
NFNMSESSDDETSNSR	Q95Y80	N-Term(iTRAQ8plex); S7(Phospho)	S(5): 0.4; S(7): 49.8; S(8): 49.8; T(12): 0.0; S(13): 0.0; S(15): 0.0	0.138902	0.115856	0.112906	0.0960399	0.0986842	0.0949342	0.129802	0.166502	0.167947	0.16012	0.145128	0.183302
NFRDEEIESPR	Q9XVA2	N-Term(iTRAQ8plex); S9(Phospho)	S(9): 100.0	0.136016	0.129545	0.149674	0.114273	0.117305	0.112731	0.11274	0.111411	0.113745	0.105924	0.106855	0.113456
NGLTSAASTPAFVSSEESAK	H2KYV0	N-Term(iTRAQ8plex); S8(Phospho); K20(iTRAQ8plex)	T(4): 0.0; S(5): 0.0; S(8): 99.0; T(9): 1.0; S(14): 0.0; S(15): 0.0; S(18): 0.0	0.127235	0.143573	0.155435	0.10852	0.105968	0.11655	0.147006	0.119752	0.117738	0.128268	0.122734	0.151141
NGSGSSSSTGATGGK	Q8MQ22	N-Term(iTRAQ8plex); S3(Phospho); K15(iTRAQ8plex)	S(3): 100.0; S(5): 0.0; S(6): 0.0; S(7): 0.0; S(8): 0.0; T(9): 0.0; T(12): 0.0	0.12738	0.141238	0.123881	0.0970317	0.112168	0.110058	0.116736	0.13366	0.116275	0.0897537	0.113921	0.104907
NPVTGEIKPSPSQQQVAA	Q10009	N-Term(iTRAQ8plex); K8(iTRAQ8plex); S12(Phospho)	T(4): 0.0; S(10): 1.7; S(12): 98.3	0.120472	0.126276	0.105611	0.140189	0.137369	0.149772	0.142777	0.13727	0.133892	0.139377	0.123921	0.134075
NRGSSEDVDENDNK	Q09356	N-Term(iTRAQ8plex); S4(Phospho); K14(iTRAQ8plex)	S(4): 99.2; S(5): 0.8	0.163751	0.132626	0.144142	0.118469	0.120158	0.115841	0.116085	0.117892	0.12032	0.114754	0.111094	0.119514
NSDSNDNANSEGSDEVVR	Q22850	N-Term(iTRAQ8plex); S2(Phospho)	S(2): 100.0; S(4): 0.0; S(10): 0.0; S(13): 0.0	0.143749	0.12397	0.134328	0.100084	0.109556	0.116257	0.128655	0.121966	0.116489	0.128763	0.120987	0.120193
NSGQSTDLNSR	Q8MQ70	N-Term(iTRAQ8plex); S2(Phospho)	S(2): 100.0; S(5): 0.0; T(6): 0.0; S(10): 0.0	0.146216	0.121534	0.142653	0.10459	0.115643	0.107122	0.128948	0.135065	0.107005	0.129178	0.135644	0.122201
NSISEESNDLTMEESVPEASK	O16486	N-Term(iTRAQ8plex); S2(Phospho); K21(iTRAQ8plex)	S(2): 100.0; S(4): 0.0; S(7): 0.0; T(11): 0.0; S(15): 0.0; S(20): 0.0	0.163342	0.137346	0.14246	0.0924115	0.11861	0.0821866	0.0946867	0.129572	0.110515	0.10496	0.118931	0.117234
NSSSNGSSDRFELEPVEPTEGGPQR	Q4W5R8	N-Term(iTRAQ8plex); S2(Phospho)	S(2): 93.1; S(3): 1.7; S(4): 1.7; S(7): 1.7; S(8): 1.7; T(19): 0.0	0.140158	0.122451	0.137714	0.0998661	0.105165	0.103079	0.152892	0.155827	0.129035	0.128321	0.130362	0.13561
NSVAMSFDTK	Q21455	N-Term(iTRAQ8plex); S2(Phospho); K10(iTRAQ8plex)	S(2): 100.0; S(6): 0.0; T(9): 0.0	0.154408	0.128806	0.140131	0.098347	0.103044	0.108181	0.129092	0.114785	0.113593	0.145441	0.135088	0.149062
NSYDSDEEEFLR	O45134	N-Term(iTRAQ8plex); S5(Phospho)	S(2): 0.0; Y(3): 0.0; S(5): 100.0	0.146927	0.15488	0.136486	0.112469	0.126321	0.111447	0.139812	0.12758	0.101259	0.120266	0.0968324	0.125831
NTEDETGSEVQHM	O01927	N-Term(iTRAQ8plex); S8(Phospho)	T(2): 0.0; T(6): 0.8; S(8): 99.2	0.151234	0.126884	0.127865	0.105289	0.110858	0.105942	0.110414	0.121229	0.0997358	0.144929	0.142525	0.158591
NTEDETGSEVQHM	O01927	N-Term(iTRAQ8plex); S8(Phospho); M13(Oxidation)	T(2): 0.0; T(6): 0.0; S(8): 100.0	0.148753	0.150163	0.130028	0.0948372	0.11887	0.116132	0.119688	0.133861	0.108002	0.128482	0.130808	0.130653
NTFSSNTTLSDFPTR	G5ECG9	N-Term(iTRAQ8plex); S4(Phospho)	T(2): 0.0; S(4): 99.1; S(5): 0.9; T(7): 0.0; T(8): 0.0; S(10): 0.0; T(14): 0.0	0.13025	0.129274	0.121158	0.0940837	0.0967225	0.106064	0.169553	0.172461	0.151499	0.13314	0.143819	0.113981
QAMNEQPAGSDASASISK	B6VQ41	N-Term(iTRAQ8plex); S10(Phospho); S13(Phospho); K18(iTRAQ8plex)	S(10): 100.0; S(13): 100.0; S(15): 0.0; S(17): 0.0	0.14249	0.139917	0.119436	0.0896303	0.0990281	0.110058	0.107974	0.125524	0.140799	0.115193	0.106083	0.0947018
QGSNPSLQTSESTGGEIY	H2KZB7	N-Term(iTRAQ8plex); S3(Phospho)	S(3): 100.0; S(6): 0.0; T(9): 0.0; S(10): 0.0; S(12): 0.0; T(13): 0.0; Y(18): 0.0	0.139446	0.169965	0.135359	0.0994485	0.118701	0.0993734	0.119792	0.122594	0.120938	0.116414	0.119562	0.143195
QIDSDGFEIINDSPSPPPASR	Q23255	N-Term(iTRAQ8plex); S15(Phospho)	S(4): 0.0; S(13): 0.0; S(15): 100.0; S(20): 0.0	0.16359	0.121685	0.133103	0.10274	0.101278	0.105526	0.123017	0.110184	0.134661	0.132831	0.117278	0.109972
QLAVYNSLPTDDEK	Q10901	N-Term(iTRAQ8plex); S7(Phospho); T10(Phospho); K14(iTRAQ8plex)	Y(5): 0.0; S(7): 100.0; T(10): 100.0	0.163	0.160163	0.164334	0.108975	0.136216	0.10873	0.0754863	0.0927287	0.108164	0.0829315	0.0545567	0.0676186
QLDEAEDEMSRER	Q20641	N-Term(iTRAQ8plex); M9(Oxidation); S10(Phospho)	S(10): 100.0	0.136217	0.118914	0.132334	0.0972598	0.103553	0.085758	0.152005	0.131092	0.129856	0.141197	0.109797	0.125742
QNAEDSSPTR	G5EEW5	N-Term(iTRAQ8plex); S7(Phospho)	S(6): 50.0; S(7): 50.0; T(9): 0.0	0.143335	0.128791	0.160871	0.118374	0.118332	0.118018	0.12131	0.135974	0.118264	0.116077	0.124227	0.107978
QQSVFTIDENSDDEMAAGAAVDENPK	Q93534	N-Term(iTRAQ8plex); S11(Phospho); M15(Oxidation); K26(iTRAQ8plex)	S(3): 0.1; T(6): 2.4; S(11): 97.6	0.200407	0.167974	0.132585	0.0427242	0.0604065	0.107697	0.0975352	0.108885	0.106455	0.120792	0.0723495	0.16637
QSLDSDPGDFEK	Q22015	N-Term(iTRAQ8plex); S2(Phospho); S5(Phospho); K12(iTRAQ8plex)	S(2): 100.0; S(5): 100.0	0.152939	0.144258	0.122602	0.101604	0.114904	0.105104	0.10997	0.119305	0.114111	0.104281	0.100616	0.105117
QSPGANFVQSSV	Q20866	N-Term(iTRAQ8plex); S2(Phospho); S11(Phospho)	S(2): 100.0; S(10): 0.8; S(11): 99.2	0.138458	0.113358	0.156178	0.0843434	0.107356	0.0972855	0.127038	0.120526	0.114569	0.10373	0.124173	0.126684
QSSEQEQQNFESFEK	Q95XL6	N-Term(iTRAQ8plex); S2(Phospho); S12(Phospho); K15(iTRAQ8plex)	S(2): 98.9; S(3): 1.1; S(12): 100.0	0.116632	0.129539	0.148546	0.0871232	0.112149	0.0930555	0.099093	0.112835	0.126122	0.10168	0.12405	0.123396
QSSSMFNISQNR	Q9U3Q1	N-Term(iTRAQ8plex); S3(Phospho)	S(2): 0.0; S(3): 100.0; S(4): 0.0; S(9): 0.0	0.13454	0.116924	0.142882	0.095661	0.101031	0.0990206	0.126236	0.117755	0.118267	0.122372	0.111825	0.131013
RDSPLDSDLSQ	Q8I0P7	N-Term(iTRAQ8plex); S3(Phospho)	S(3): 100.0; S(7): 0.0; S(10): 0.0	0.13916	0.116661	0.116969	0.0903358	0.108323	0.0984174	0.137225	0.127804	0.120537	0.132025	0.109479	0.0923593
REETRHSPSR	G5EBP5	N-Term(iTRAQ8plex); S7(Phospho)	T(4): 0.0; S(7): 50.0; S(9): 50.0	0.139332	0.112497	0.139035	0.169033	0.163752	0.155527	0.100214	0.111509	0.100667	0.126321	0.131426	0.131675
RELSVEDSDEDDEPVRR	P48996	N-Term(iTRAQ8plex); S4(Phospho); S8(Phospho)	S(4): 100.0; S(8): 100.0	0.148871	0.136308	0.134846	0.070983	0.103357	0.104406	0.102826	0.152648	0.109067	0.13251	0.130537	0.118022
RGGSMGPPSGDPYQSR	G5ED33	N-Term(iTRAQ8plex); S4(Phospho); M5(Oxidation)	S(4): 100.0; S(9): 0.0; Y(13): 0.0; S(15): 0.0	0.144863	0.13983	0.136715	0.100778	0.117514	0.120736	0.14333	0.123811	0.122986	0.118351	0.117346	0.11652
RGGYDSNSDLESR	G5EGS5	N-Term(iTRAQ8plex); S6(Phospho)	Y(4): 0.0; S(6): 99.2; S(8): 0.8; S(12): 0.0	0.13596	0.139692	0.145996	0.10299	0.11966	0.115855	0.116477	0.109101	0.131297	0.117008	0.128264	0.120544
RGSIVPAIHK	G5ECM4	N-Term(iTRAQ8plex); S3(Phospho); K10(iTRAQ8plex)	S(3): 100.0	0.165512	0.151351	0.142475	0.125435	0.123971	0.119634	0.092755	0.090761	0.0893594	0.0952656	0.101269	0.0883966
RGTPVNNYDGPQSSNDYR	K8ESC8	N-Term(iTRAQ8plex); T3(Phospho)	T(3): 100.0; Y(8): 0.0; S(13): 0.0; S(14): 0.0; Y(17): 0.0	0.140183	0.135684	0.147256	0.104286	0.128926	0.11143	0.130614	0.104134	0.135422	0.127273	0.135496	0.123735
RIVFEDSDDGDDQDEETEK	Q21298	N-Term(iTRAQ8plex); S7(Phospho); K19(iTRAQ8plex)	S(7): 100.0; T(17): 0.0	0.122339	0.11058	0.111757	0.0917424	0.100944	0.0929794	0.121483	0.135153	0.121305	0.132827	0.120539	0.149261
RKGSESVNTTINSTMNSTLNEPK	Q18211	N-Term(iTRAQ8plex); K2(iTRAQ8plex); S6(Phospho); K23(iTRAQ8plex)	S(4): 49.0; S(6): 49.0; T(9): 1.0; T(10): 1.0; S(13): 0.0; T(14): 0.0; S(17): 0.0; T(18): 0.0	0.130893	0.121869	0.122701	0.155987	0.144175	0.183682	0.116134	0.0827086	0.105168	0.102249	0.103195	0.128332
RLDDDYGTR	Q9UB28	N-Term(iTRAQ8plex); Y6(Phospho)	Y(6): 99.2; T(8): 0.8	0.134586	0.12743	0.134066	0.0908735	0.0960614	0.0956645	0.125516	0.117209	0.104931	0.130659	0.136812	0.0977962
RNELDSDEELDL	Q93408	N-Term(iTRAQ8plex); S6(Phospho)	S(6): 100.0	0.140808	0.125531	0.132825	0.103331	0.115672	0.109247	0.122639	0.122074	0.126702	0.126332	0.125715	0.117291
RNNLSSSGETTEEDLSSDQLQFDR	G5EDR3	N-Term(iTRAQ8plex); S5(Phospho)	S(5): 100.0; S(6): 0.0; S(7): 0.0; T(10): 0.0; T(11): 0.0; S(16): 0.0; S(17): 0.0	0.132739	0.197537	0.133348	0.0769087	0.0984557	0.0991232	0.148213	0.0405816	0.0987246	0.145949	0.113114	0.127576
RNSDDDDSIDEEAAR	Q5TYK5	N-Term(iTRAQ8plex); S3(Phospho); S8(Phospho)	S(3): 100.0; S(8): 100.0	0.141157	0.123752	0.133946	0.0925769	0.118217	0.0938746	0.12408	0.128914	0.120327	0.116496	0.126768	0.101212
RPHNQDNVFYDSEDDDDAEFR	O62356	N-Term(iTRAQ8plex); S12(Phospho)	Y(10): 0.0; S(12): 100.0	0.142229	0.117736	0.12576	0.0872832	0.113841	0.0835137	0.119806	0.115551	0.127437	0.13533	0.120949	0.14581
RPSNNVYDSDNGSMVR	A4UVK2	N-Term(iTRAQ8plex); S3(Phospho); M14(Oxidation)	S(3): 100.0; Y(7): 0.0; S(9): 0.0; S(13): 0.0	0.141227	0.122362	0.136923	0.0973236	0.112978	0.103564	0.137348	0.126829	0.122469	0.133288	0.139398	0.119942
RPSNNVYDSDNGSMVR	A4UVK2	N-Term(iTRAQ8plex); S3(Phospho); S9(Phospho); S13(Phospho)	S(3): 100.0; Y(7): 0.0; S(9): 100.0; S(13): 100.0	0.150769	0.131053	0.161817	0.118649	0.114037	0.113001	0.11128	0.127656	0.128227	0.126238	0.0988775	0.116893
RPSQMSAGAQSSATR	Q23297	N-Term(iTRAQ8plex); S6(Phospho)	S(3): 0.0; S(6): 100.0; S(11): 0.0; S(12): 0.0; T(14): 0.0	0.157528	0.15016	0.194263	0.115449	0.120926	0.129365	0.107098	0.0891484	0.0810131	0.109655	0.100386	0.0943532
RPTDSASATPDEPYAWDSR	Q19328	N-Term(iTRAQ8plex); T3(Phospho)	T(3): 100.0; S(5): 0.0; S(7): 0.0; T(9): 0.0; Y(14): 0.0; S(18): 0.0	0.161556	0.125547	0.168319	0.0932554	0.101165	0.102837	0.136763	0.103201	0.106325	0.14308	0.150496	0.0974841
RQISPDRADAFVDQTPDNR	G5EEQ8	N-Term(iTRAQ8plex); S4(Phospho); T15(Phospho)	S(4): 100.0; T(15): 100.0	0.163931	0.1437	0.211755	0.107885	0.103806	0.0997626	0.118132	0.115454	0.0847881	0.129801	0.137105	0.102956
RQLAVYNSLPTDDEK	Q10901	N-Term(iTRAQ8plex); S8(Phospho); K15(iTRAQ8plex)	Y(6): 0.0; S(8): 100.0; T(11): 0.0	0.105825	0.114621	0.118405	0.143131	0.134098	0.138542	0.10294	0.0979749	0.103575	0.0941619	0.119032	0.124143
RQQSAEER	H9G2U2	N-Term(iTRAQ8plex); S4(Phospho)	S(4): 100.0	0.173402	0.135833	0.138401	0.0899881	0.0778346	0.0526292	0.116213	0.112281	0.121901	0.103289	0.10986	0.128512
RQSLLIGQR	G5EE13	N-Term(iTRAQ8plex); S3(Phospho)	S(3): 100.0	0.152628	0.141972	0.169554	0.122618	0.126897	0.122461	0.114985	0.122717	0.104512	0.117025	0.126506	0.104624
RQSSPMVASPR	G5EBE3	N-Term(iTRAQ8plex); S3(Phospho); S4(Phospho); M6(Oxidation); S9(Phospho)	S(3): 100.0; S(4): 100.0; S(9): 100.0	0.164757	0.131537	0.136029	0.109786	0.107061	0.108134	0.142	0.116118	0.100088	0.114372	0.11317	0.116762
RQSSSMFNISQNR	Q9U3Q1	N-Term(iTRAQ8plex); S3(Phospho); S4(Phospho); M6(Oxidation)	S(3): 100.0; S(4): 98.3; S(5): 1.8; S(10): 0.0	0.158427	0.135112	0.130433	0.11498	0.113692	0.107115	0.106311	0.110444	0.101261	0.113599	0.124191	0.118532
RSIAAGMSADDCPTQVLVTGTR	O45723	N-Term(iTRAQ8plex); S2(Phospho); C12(Carbamidomethyl)	S(2): 100.0; S(8): 0.0; T(14): 0.0; T(19): 0.0; T(21): 0.0	0.134425	0.123145	0.153009	0.101606	0.113156	0.108289	0.11517	0.107884	0.119742	0.122865	0.131578	0.156212
RSLGVATVSTK	Q960A2	N-Term(iTRAQ8plex); S2(Phospho); K11(iTRAQ8plex)	S(2): 100.0; T(7): 0.0; S(9): 0.0; T(10): 0.0	0.137685	0.136297	0.161455	0.120869	0.111456	0.115695	0.136094	0.12	0.110209	0.120913	0.140971	0.116407
RSNSFSGVTR	Q18074	N-Term(iTRAQ8plex); S2(Phospho); S4(Phospho)	S(2): 100.0; S(4): 100.0; S(6): 0.0; T(9): 0.0	0.142532	0.138083	0.152475	0.113915	0.115029	0.118658	0.121395	0.115534	0.115952	0.118294	0.118118	0.121596
RTTADSDDYVK	H2KYS8	N-Term(iTRAQ8plex); S6(Phospho); K11(iTRAQ8plex)	T(2): 0.0; T(3): 0.0; S(6): 100.0; Y(9): 0.0	0.128638	0.108442	0.116496	0.14937	0.151084	0.142953	0.154094	0.129079	0.132418	0.162246	0.149413	0.132281
RVPSPTPSSLSSQSAGSADQSSR	G5EDB9	N-Term(iTRAQ8plex); S4(Phospho)	S(4): 98.8; T(6): 1.2; S(8): 0.0; S(9): 0.0; S(11): 0.0; S(12): 0.0; S(14): 0.0; S(17): 0.0; S(21): 0.0; S(22): 0.0	0.136806	0.122829	0.143076	0.103884	0.119866	0.109324	0.118648	0.117486	0.118986	0.140861	0.122961	0.131991
RVSFAEEELPK	O01761	N-Term(iTRAQ8plex); S3(Phospho); K11(iTRAQ8plex)	S(3): 100.0	0.144563	0.13565	0.141485	0.124674	0.109167	0.111992	0.131875	0.113888	0.130873	0.102657	0.128395	0.131273
SAAEEVK	O01761	N-Term(iTRAQ8plex); S1(Phospho); K7(iTRAQ8plex)	S(1): 100.0	0.139343	0.135272	0.149741	0.111428	0.123414	0.0975017	0.114094	0.112414	0.110586	0.112316	0.126014	0.106874
SAAPSDVPPTPK	H2KZS2	N-Term(iTRAQ8plex); T10(Phospho); K12(iTRAQ8plex)	S(1): 0.0; S(5): 0.0; T(10): 100.0	0.124872	0.134077	0.133314	0.110754	0.0974662	0.103041	0.14146	0.137394	0.145211	0.126642	0.142112	0.141391
SAAPSEVPPTPK	H2KZS2	N-Term(iTRAQ8plex); S1(Phospho); T10(Phospho); K12(iTRAQ8plex)	S(1): 100.0; S(5): 0.0; T(10): 100.0	0.125875	0.118579	0.128185	0.0989743	0.101632	0.103911	0.134273	0.123353	0.123027	0.124308	0.126397	0.124728
SAEQLQSENDVNEETMSR	Q5DX48	N-Term(iTRAQ8plex); S1(Phospho)	S(1): 100.0; S(7): 0.0; T(15): 0.0; S(17): 0.0	0.146146	0.128474	0.135543	0.0969455	0.123748	0.101181	0.0895369	0.121759	0.104639	0.101776	0.110513	0.144717
SAIPEEAADLDNTTSEK	O01820	N-Term(iTRAQ8plex); T13(Phospho); K17(iTRAQ8plex)	S(1): 0.0; T(13): 97.3; T(14): 1.4; S(15): 1.4	0.141044	0.138714	0.127888	0.115941	0.103137	0.103321	0.0958982	0.0975346	0.0990895	0.072853	0.098288	0.0960976
SARASFAPIPNEEER	Q21353	N-Term(iTRAQ8plex); S1(Phospho); S5(Phospho)	S(1): 100.0; S(5): 100.0	0.142199	0.132264	0.144412	0.114807	0.124246	0.107137	0.124064	0.116728	0.10174	0.124954	0.138118	0.146617
SDDEAAVPGNK	A9D4S6	N-Term(iTRAQ8plex); S1(Phospho); K11(iTRAQ8plex)	S(1): 100.0	0.142445	0.127244	0.116651	0.0958133	0.106076	0.0931172	0.12183	0.122856	0.127763	0.128333	0.126481	0.133268
SENEEDDMELGSPNPK	Q22240	N-Term(iTRAQ8plex); S12(Phospho); K16(iTRAQ8plex)	S(1): 0.0; S(12): 100.0	0.15185	0.136467	0.144734	0.117497	0.124725	0.115006	0.0801255	0.0950219	0.0966247	0.0669604	0.103743	0.09218
SESEALNK	H2KYT5	N-Term(iTRAQ8plex); S1(Phospho); K8(iTRAQ8plex)	S(1): 100.0; S(3): 0.0	0.143272	0.122402	0.12996	0.105178	0.107877	0.0926463	0.118802	0.109585	0.117819	0.133261	0.138784	0.148795
SESIESEETPEDDK	Q19103	N-Term(iTRAQ8plex); S3(Phospho); S6(Phospho); K14(iTRAQ8plex)	S(1): 0.8; S(3): 99.2; S(6): 100.0; T(9): 0.0	0.150504	0.146038	0.14285	0.0824433	0.124374	0.0839236	0.124572	0.150677	0.121778	0.120993	0.110692	0.130884
SETTDSQQLLVGDDSGDGQLPASR	G5EDD5	N-Term(iTRAQ8plex); S6(Phospho)	S(1): 0.0; T(3): 0.0; T(4): 0.0; S(6): 100.0; S(15): 0.0; S(23): 0.0	0.146881	0.118134	0.131674	0.102924	0.107184	0.10586	0.120781	0.130077	0.10058	0.145215	0.123244	0.118091
SEVLSGDEDVEME	Q9NAP2	N-Term(iTRAQ8plex); S5(Phospho); M12(Oxidation)	S(1): 0.0; S(5): 100.0	0.155938	0.140127	0.13325	0.105673	0.126879	0.102435	0.123174	0.090995	0.119778	0.116293	0.129393	0.109552
SFEDDDEDDTNVIK	H2KYH2	N-Term(iTRAQ8plex); S1(Phospho); K14(iTRAQ8plex)	S(1): 100.0; T(10): 0.0	0.155977	0.132469	0.130675	0.0924257	0.117501	0.0960296	0.101976	0.0899743	0.134103	0.139127	0.122034	0.110304
SFTSPQPDY	Q93636	N-Term(iTRAQ8plex); T3(Phospho); S4(Phospho)	S(1): 1.1; T(3): 99.0; S(4): 100.0; Y(9): 0.0	0.135857	0.130792	0.149125	0.104148	0.116566	0.123099	0.0902104	0.0973221	0.0905576	0.109708	0.109924	0.0898943
SFTSSSGDLLNAPNR	Q9N531	N-Term(iTRAQ8plex); S1(Phospho); S4(Phospho)	S(1): 100.0; T(3): 0.7; S(4): 49.7; S(5): 49.7; S(6): 0.0	0.143423	0.134517	0.150143	0.095729	0.124248	0.112317	0.105253	0.111521	0.112982	0.101556	0.105131	0.10907
SGDDGSQEPQGIR	Q18563	N-Term(iTRAQ8plex); S1(Phospho)	S(1): 100.0; S(6): 0.0	0.161387	0.143131	0.145717	0.103799	0.128048	0.117551	0.102585	0.100037	0.0844631	0.103174	0.11195	0.108258
SGGTCGCGAQPNNCPAGPAGPPGAPGAPGEDGTPGQAGK	Q86S35	N-Term(iTRAQ8plex); C5(Carbamidomethyl); C7(Carbamidomethyl); C14(Carbamidomethyl); T33(Phospho); K39(iTRAQ8plex)	S(1): 0.0; T(4): 0.0; T(33): 100.0	0.15135	0.126247	0.131613	0.0894276	0.0545088	0.0780953	0.145302	0.155618	0.190527	0.125821	0.116943	0.127513
SGHEPEIAR	Q17490	N-Term(iTRAQ8plex); S1(Phospho)	S(1): 100.0	0.136633	0.133304	0.143017	0.104373	0.11787	0.0946218	0.108836	0.122322	0.106299	0.117439	0.123887	0.127185
SGSIITGPNPSPPSSQK	B6VQ51	N-Term(iTRAQ8plex); S11(Phospho); K17(iTRAQ8plex)	S(1): 0.0; S(3): 0.0; T(6): 1.1; S(11): 98.9; S(14): 0.0; S(15): 0.0	0.138592	0.131109	0.124744	0.113034	0.112741	0.101296	0.15019	0.129678	0.129517	0.12741	0.1317	0.128367
SGSLTYQQGDTPK	Q20178	N-Term(iTRAQ8plex); S3(Phospho); K13(iTRAQ8plex)	S(1): 0.0; S(3): 50.0; T(5): 50.0; Y(6): 0.0; T(11): 0.0	0.147227	0.146921	0.148151	0.119922	0.111536	0.107874	0.127257	0.116405	0.108261	0.113424	0.133178	0.113499
SIGNLNDSLAMEGSNNYDSPSQR	H2L0C5	N-Term(iTRAQ8plex); S1(Phospho); M11(Oxidation)	S(1): 100.0; S(8): 0.0; S(14): 0.0; Y(17): 0.0; S(19): 0.0; S(21): 0.0	0.133347	0.133201	0.130601	0.11718	0.106483	0.108185	0.128776	0.115569	0.143055	0.106972	0.121691	0.138448
SLSQPAPLSPTSLDPDRR	P34474	N-Term(iTRAQ8plex); S3(Phospho); S9(Phospho)	S(1): 0.0; S(3): 100.0; S(9): 100.0; T(11): 0.0; S(12): 0.0	0.157484	0.157717	0.153439	0.138401	0.114978	0.111109	0.108582	0.0901514	0.109344	0.117514	0.120762	0.104946
SLTLDDSR	Q9NA53	N-Term(iTRAQ8plex); S1(Phospho)	S(1): 100.0; T(3): 0.0; S(7): 0.0	0.140549	0.115615	0.124287	0.103332	0.098519	0.106053	0.121539	0.12733	0.141635	0.118172	0.131014	0.143356
SMIPISDDEESIE	Q20502	N-Term(iTRAQ8plex); M2(Oxidation); S6(Phospho); S11(Phospho)	S(1): 0.0; S(6): 100.0; S(11): 100.0	0.135748	0.131475	0.127041	0.071655	0.106842	0.0844592	0.139523	0.111314	0.105218	0.136818	0.113277	0.133028
SMLGATNPLASAPGTIR	Q93576	N-Term(iTRAQ8plex); T6(Phospho)	S(1): 0.0; T(6): 100.0; S(11): 0.0; T(15): 0.0	0.162085	0.138921	0.15001	0.0988179	0.0884216	0.12972	0.102699	0.112109	0.110454	0.114915	0.13506	0.142852
SMTNSDDEDLLR	Q7JL62	N-Term(iTRAQ8plex); S1(Phospho); S5(Phospho)	S(1): 100.0; T(3): 0.0; S(5): 100.0	0.141908	0.133594	0.181099	0.0975876	0.11967	0.0899132	0.129943	0.1128	0.112602	0.120405	0.107539	0.131892
SNSICDQDSPSDPESLQVQVR	Q7YTL1	N-Term(iTRAQ8plex); S3(Phospho); C5(Carbamidomethyl)	S(1): 1.2; S(3): 98.8; S(9): 0.0; S(11): 0.0; S(15): 0.0	0.140807	0.127632	0.145737	0.114914	0.0962281	0.10453	0.110065	0.0882927	0.116916	0.114297	0.127348	0.11015
SNSQCSCGLPSQGCPAGAPGNPGAPGEPGGTGPDGK	P91285	N-Term(iTRAQ8plex); C5(Carbamidomethyl); C7(Carbamidomethyl); S11(Phospho); C14(Carbamidomethyl); K36(iTRAQ8plex)	S(1): 0.0; S(3): 0.0; S(6): 0.0; S(11): 100.0; T(31): 0.0	0.136946	0.149716	0.130835	0.0703164	0.0964062	0.0755179	0.145508	0.125947	0.124394	0.113455	0.142494	0.125985
SNTIDSSASFAESR	H2KYV3	N-Term(iTRAQ8plex); T3(Phospho); S13(Phospho)	S(1): 0.0; T(3): 100.0; S(6): 0.0; S(7): 0.0; S(9): 0.0; S(13): 100.0	0.141273	0.124297	0.133497	0.102553	0.114742	0.104062	0.135567	0.122793	0.115259	0.119164	0.116561	0.118292
SNTVSGPSSPR	Q17491	N-Term(iTRAQ8plex); S9(Phospho)	S(1): 0.0; T(3): 0.0; S(5): 0.0; S(8): 50.0; S(9): 50.0	0.295192	0.220824	0.127617	0.0705052	0.0931093	0.10663	0.0764598	0.108733	0.113484	0.0644474	0.0981773	0.125599
SPEQQPEDPK	H2KYA5	N-Term(iTRAQ8plex); S1(Phospho); K10(iTRAQ8plex)	S(1): 100.0	0.14129	0.13835	0.12543	0.100549	0.123419	0.10893	0.123036	0.121755	0.11738	0.134251	0.120999	0.124959
SPINTSPSSSPK	P91198	N-Term(iTRAQ8plex); S1(Phospho); K12(iTRAQ8plex)	S(1): 100.0; T(5): 0.0; S(6): 0.0; S(8): 0.0; S(9): 0.0; S(10): 0.0	0.144878	0.140973	0.142289	0.116862	0.104552	0.114852	0.130686	0.115134	0.127014	0.113555	0.132125	0.11449
SPINTSPSSSPK	P91198	N-Term(iTRAQ8plex); S1(Phospho); T5(Phospho); S10(Phospho); K12(iTRAQ8plex)	S(1): 100.0; T(5): 50.0; S(6): 50.0; S(8): 1.6; S(9): 1.6; S(10): 96.9	0.146735	0.132345	0.121494	0.0999978	0.11673	0.0991088	0.130584	0.117808	0.132869	0.110326	0.11164	0.120512
SPPSSPTATGR	Q5TYK5	N-Term(iTRAQ8plex); S1(Phospho); S5(Phospho)	S(1): 1.8; S(4): 98.2; S(5): 99.9; T(7): 0.0; T(9): 0.0	0.149291	0.131955	0.130955	0.0963008	0.122361	0.111015	0.128937	0.104178	0.127765	0.120225	0.122085	0.129168
SPQTGAMENSGEVISVEEPIGK	D0G914	N-Term(iTRAQ8plex); M7(Oxidation); S10(Phospho); K22(iTRAQ8plex)	S(1): 0.0; T(4): 0.0; S(10): 100.0; S(15): 0.0	0.141658	0.113365	0.152755	0.0914793	0.105453	0.0889183	0.131496	0.131461	0.127589	0.117189	0.140472	0.105977
SPSKSPQAPR	O62185	N-Term(iTRAQ8plex); S1(Phospho); S3(Phospho); K4(iTRAQ8plex); S5(Phospho)	S(1): 100.0; S(3): 100.0; S(5): 100.0	0.150379	0.130222	0.143794	0.108218	0.125444	0.119429	0.119883	0.121481	0.11471	0.122846	0.13459	0.119605
SPSLVVVISPSPR	Q17626	N-Term(iTRAQ8plex); S3(Phospho); S11(Phospho)	S(1): 0.0; S(3): 100.0; S(9): 1.1; S(11): 98.9	0.146708	0.119564	0.133433	0.103801	0.108653	0.101704	0.118905	0.126472	0.106853	0.111918	0.132999	0.136876
SPSPEDSGIR	O44895	N-Term(iTRAQ8plex); S1(Phospho); S3(Phospho)	S(1): 100.0; S(3): 100.0; S(7): 0.0	0.144132	0.120676	0.143224	0.105427	0.112482	0.0994063	0.125655	0.121488	0.0964607	0.123921	0.135146	0.105392
SPVVDQGDPSK	Q9BLA0	N-Term(iTRAQ8plex); S1(Phospho); K11(iTRAQ8plex)	S(1): 100.0; S(10): 0.0	0.152485	0.131317	0.13797	0.114591	0.11978	0.106033	0.110778	0.10212	0.10007	0.101606	0.100408	0.0924496
SQAAHSDDDSVTANEDSAR	Q17911	N-Term(iTRAQ8plex); S1(Phospho); S6(Phospho); S10(Phospho)	S(1): 100.0; S(6): 100.0; S(10): 100.0; T(12): 0.0; S(17): 0.0	0.126627	0.138929	0.142323	0.0721866	0.105784	0.0671135	0.131012	0.136651	0.111767	0.151436	0.119725	0.141787
SQTNVDQDYGDR	Q20711	N-Term(iTRAQ8plex); S1(Phospho)	S(1): 100.0; T(3): 0.0; Y(9): 0.0	0.138705	0.140111	0.172838	0.111808	0.112178	0.0885503	0.138439	0.116954	0.125218	0.130782	0.148476	0.133676
SSEEPAELR	Q94216	N-Term(iTRAQ8plex); S1(Phospho)	S(1): 100.0; S(2): 0.0	0.14102	0.132559	0.129278	0.0927177	0.115053	0.09103	0.129737	0.125044	0.13001	0.130187	0.140166	0.135505
SSEGTCSSIGDER	Q18025	N-Term(iTRAQ8plex); S1(Phospho); C6(Carbamidomethyl)	S(1): 99.3; S(2): 0.7; T(5): 0.0; S(7): 0.0; S(8): 0.0	0.147576	0.121421	0.138049	0.0923632	0.104599	0.0904167	0.127315	0.123249	0.109124	0.122391	0.120753	0.119501
SSSAANPSQQDEWGR	Q19818	N-Term(iTRAQ8plex); S2(Phospho)	S(1): 0.0; S(2): 100.0; S(3): 0.0; S(8): 0.0	0.162107	0.141574	0.158325	0.117257	0.115307	0.125023	0.121909	0.123267	0.115021	0.10567	0.13599	0.103053
SSSFGPLSIIR	H2KZ11	N-Term(iTRAQ8plex); S1(Phospho)	S(1): 100.0; S(2): 0.0; S(3): 0.0; S(8): 0.0	0.171461	0.132417	0.136865	0.104435	0.120744	0.111992	0.117355	0.0976519	0.113025	0.142955	0.123204	0.124184
SSSGAAQQSEEDDDQSYVSAQENLGGSNSR	F3Y5Q7	N-Term(iTRAQ8plex); S3(Phospho)	S(1): 1.2; S(2): 1.2; S(3): 97.5; S(9): 0.0; S(16): 0.0; Y(17): 0.0; S(19): 0.0; S(27): 0.0; S(29): 0.0	0.165732	0.148594	0.197476	0.0775207	0.121971	0.117311	0.162859	0.140251	0.0558867	0.11277	0.126475	0.134738
SSTSDSFEAVDEK	Q21821	N-Term(iTRAQ8plex); S1(Phospho); S4(Phospho); K13(iTRAQ8plex)	S(1): 98.3; S(2): 0.8; T(3): 0.8; S(4): 99.1; S(6): 0.8	0.161547	0.121655	0.14123	0.101	0.116363	0.0972728	0.105763	0.1392	0.113343	0.129358	0.113311	0.119354
SSWLISK	O01738	N-Term(iTRAQ8plex); S2(Phospho); K7(iTRAQ8plex)	S(1): 0.6; S(2): 99.4; S(6): 0.0	0.150414	0.125421	0.133934	0.105055	0.120791	0.107204	0.121912	0.135562	0.12716	0.122855	0.124418	0.122561
STNDPAYNSR	B6VQ41	N-Term(iTRAQ8plex); S1(Phospho)	S(1): 100.0; T(2): 0.0; Y(7): 0.0; S(9): 0.0	0.128716	0.118914	0.124459	0.0972737	0.0987965	0.100265	0.134143	0.12442	0.118426	0.110105	0.125461	0.123068
STSPEYSTVYER	D0VWL6	N-Term(iTRAQ8plex); S3(Phospho); Y6(Phospho)	S(1): 0.0; T(2): 0.0; S(3): 100.0; Y(6): 100.0; S(7): 0.0; T(8): 0.0; Y(10): 0.0	0.153064	0.130265	0.139398	0.102428	0.118986	0.114209	0.11387	0.12764	0.126534	0.10206	0.0998741	0.116111
STSTRSIDNVGR	Q95QG4	N-Term(iTRAQ8plex); S3(Phospho); S6(Phospho)	S(1): 0.0; T(2): 1.2; S(3): 97.5; T(4): 2.5; S(6): 98.8	0.143154	0.13459	0.141518	0.0984214	0.11594	0.0944752	0.147259	0.114625	0.134289	0.127286	0.12821	0.12284
STYSLVSPTR	O17261	N-Term(iTRAQ8plex); S1(Phospho); S4(Phospho)	S(1): 100.0; T(2): 0.0; Y(3): 0.0; S(4): 100.0; S(7): 0.0; T(9): 0.0	0.139817	0.142382	0.148071	0.110208	0.109772	0.0863534	0.148402	0.130254	0.140607	0.114002	0.127526	0.107752
SVDDMDDR	Q9U367	N-Term(iTRAQ8plex); S1(Phospho)	S(1): 100.0	0.151302	0.132847	0.148247	0.126338	0.11542	0.0952337	0.108457	0.120831	0.147012	0.127882	0.135558	0.135665
SVDLSSISR	C9IY21	N-Term(iTRAQ8plex); S1(Phospho)	S(1): 100.0; S(5): 0.0; S(6): 0.0; S(8): 0.0	0.141935	0.132507	0.149469	0.114731	0.122866	0.115209	0.131962	0.117097	0.130241	0.126765	0.134928	0.131613
SVEETPEK	Q09285	N-Term(iTRAQ8plex); S1(Phospho); K8(iTRAQ8plex)	S(1): 100.0; T(5): 0.0	0.149119	0.122946	0.14531	0.104259	0.119259	0.107574	0.114334	0.105625	0.0915688	0.116485	0.127615	0.120276
SVPETPEESIR	Q23639	N-Term(iTRAQ8plex); S1(Phospho)	S(1): 100.0; T(5): 0.0; S(9): 0.0	0.158941	0.128292	0.143115	0.102508	0.122926	0.110232	0.1363	0.133458	0.134001	0.109114	0.122515	0.104365
SVSTDQPPPANR	Q9U225	N-Term(iTRAQ8plex); S3(Phospho)	S(1): 0.0; S(3): 100.0; T(4): 0.0	0.144982	0.13442	0.140275	0.114929	0.117136	0.108991	0.135668	0.116613	0.136001	0.116353	0.125302	0.113274
TAAGDNSSGEVK	Q8WQ99	N-Term(iTRAQ8plex); S7(Phospho); S8(Phospho); K12(iTRAQ8plex)	T(1): 0.0; S(7): 100.0; S(8): 100.0	0.113135	0.107098	0.12383	0.0802783	0.0897661	0.0984026	0.102371	0.111809	0.11424	0.155285	0.168729	0.14307
TASFLGADTVLSM	F5GUC6	N-Term(iTRAQ8plex); S3(Phospho)	T(1): 0.0; S(3): 100.0; T(9): 0.0; S(12): 0.0	0.202536	0.13204	0.153663	0.11554	0.101629	0.114227	0.10556	0.108462	0.114788	0.0690731	0.155508	0.11817
TASTASTTTINSSNSR	P91457	N-Term(iTRAQ8plex); S12(Phospho)	T(1): 0.0; S(3): 0.0; T(4): 0.0; S(6): 0.0; T(7): 0.0; T(8): 0.0; T(9): 49.8; S(12): 49.8; S(13): 0.5; S(15): 0.0	0.147403	0.127002	0.130708	0.107332	0.111686	0.103114	0.16204	0.144276	0.118804	0.124693	0.137554	0.156001
TDTTDHALVADTDDEPIPSGR	Q22240	N-Term(iTRAQ8plex); T3(Phospho)	T(1): 1.2; T(3): 97.5; T(4): 1.2; T(12): 0.0; S(19): 0.0	0.127767	0.122599	0.127178	0.0884709	0.110164	0.109517	0.123585	0.114422	0.117078	0.131418	0.142484	0.145853
TEDKSSETPQLGLEISAGK	I6Z0I7	N-Term(iTRAQ8plex); K4(iTRAQ8plex); S5(Phospho); K19(iTRAQ8plex)	T(1): 0.0; S(5): 98.8; S(6): 1.2; T(8): 0.0; S(16): 0.0	0.151447	0.134634	0.133389	0.111959	0.103043	0.082773	0.120297	0.101869	0.112336	0.129025	0.160941	0.126336
TESGSVTSGTNTTALITDER	P91185	N-Term(iTRAQ8plex); S5(Phospho); T7(Phospho)	T(1): 0.0; S(3): 0.0; S(5): 100.0; T(7): 100.0; S(8): 0.0; T(10): 0.0; T(12): 0.0; T(13): 0.0; T(17): 0.0	0.154786	0.133109	0.117336	0.0748834	0.103599	0.0594462	0.115455	0.143991	0.0993257	0.104569	0.104112	0.0953906
THSLQQQENTDSTR	Q19289	N-Term(iTRAQ8plex); S3(Phospho)	T(1): 0.0; S(3): 100.0; T(10): 0.0; S(12): 0.0; T(13): 0.0	0.133125	0.130393	0.122869	0.0969266	0.106788	0.111942	0.147285	0.146939	0.154048	0.147504	0.144561	0.153309
TNTYDENSGAEHQR	Q09457	N-Term(iTRAQ8plex); S8(Phospho)	T(1): 0.0; T(3): 0.0; Y(4): 0.0; S(8): 100.0	0.147515	0.120336	0.134357	0.104843	0.116281	0.110227	0.134927	0.121381	0.122718	0.123584	0.120521	0.123469
TPLTTSATNSPR	Q93616	N-Term(iTRAQ8plex); S6(Phospho)	T(1): 0.0; T(4): 0.0; T(5): 1.1; S(6): 98.9; T(8): 0.0; S(10): 0.0	0.141173	0.146539	0.146008	0.123867	0.110635	0.123181	0.102691	0.113632	0.101323	0.103581	0.0987487	0.11775
TPPEEPESPK	H2L0D2	N-Term(iTRAQ8plex); T1(Phospho); S8(Phospho); K10(iTRAQ8plex)	T(1): 100.0; S(8): 100.0	0.149261	0.132746	0.138718	0.0976432	0.116033	0.100213	0.120083	0.132778	0.119731	0.119628	0.113541	0.111604
TPQKPQLAQQPPQQR	Q21351	N-Term(iTRAQ8plex); T1(Phospho); K4(iTRAQ8plex)	T(1): 100.0	0.129298	0.123865	0.126058	0.161273	0.154428	0.168181	0.134769	0.104476	0.137478	0.0888782	0.108234	0.0774287
TPYHHSDGESECDEGVLGVPTTR	Q9N537	N-Term(iTRAQ8plex); S6(Phospho); S10(Phospho); C12(Carbamidomethyl)	T(1): 0.0; Y(3): 0.0; S(6): 100.0; S(10): 100.0; T(21): 0.0; T(22): 0.0	0.146958	0.121545	0.172325	0.0798232	0.118809	0.0823172	0.0804402	0.105749	0.0851324	0.0715695	0.0970343	0.0924235
TSAETGNDIEK	H8ESG5	N-Term(iTRAQ8plex); S2(Phospho); K11(iTRAQ8plex)	T(1): 0.0; S(2): 100.0; T(5): 0.0	0.13899	0.127419	0.121193	0.0942255	0.107792	0.112668	0.139955	0.132961	0.132054	0.112708	0.115178	0.121845
TSLLGDK	K8F7V7	N-Term(iTRAQ8plex); S2(Phospho); K7(iTRAQ8plex)	T(1): 50.0; S(2): 50.0	0.154712	0.129178	0.125538	0.105082	0.11658	0.105366	0.100123	0.128877	0.126507	0.134507	0.124508	0.113075
TSLNSSSSSFFTK	D0FK02	N-Term(iTRAQ8plex); S6(Phospho); K13(iTRAQ8plex)	T(1): 0.0; S(2): 0.0; S(5): 0.0; S(6): 99.2; S(7): 0.8; S(8): 0.0; S(9): 0.0; T(12): 0.0	0.140666	0.122486	0.129961	0.11398	0.099026	0.0921195	0.140702	0.127064	0.124573	0.108903	0.127386	0.13701
TSSTEDIR	Q21640	N-Term(iTRAQ8plex); S3(Phospho)	T(1): 0.0; S(2): 0.0; S(3): 100.0; T(4): 0.0	0.135869	0.129149	0.14068	0.10199	0.109438	0.108698	0.147961	0.137085	0.122696	0.11827	0.137287	0.116211
TSTNAAPQSSER	Q09482	N-Term(iTRAQ8plex); S2(Phospho)	T(1): 1.2; S(2): 98.8; T(3): 0.0; S(9): 0.0; S(10): 0.0	0.151168	0.139528	0.148315	0.115776	0.127847	0.116885	0.113477	0.11278	0.0899979	0.0974408	0.101563	0.11142
VDNSSLTGESEPQSR	P90735	N-Term(iTRAQ8plex); S4(Phospho)	S(4): 99.3; S(5): 0.7; T(7): 0.0; S(10): 0.0; S(14): 0.0	0.133744	0.130544	0.120527	0.0948803	0.111108	0.101422	0.127229	0.115527	0.130224	0.126336	0.133016	0.13089
VEENEVSDDESDQK	G5EFM7	N-Term(iTRAQ8plex); S7(Phospho); K14(iTRAQ8plex)	S(7): 100.0; S(11): 0.0	0.135411	0.127262	0.161384	0.0776359	0.100091	0.0890133	0.0978879	0.114189	0.123096	0.142968	0.125123	0.129858
VFQNVSAATAAATTSPESDSDDCEESMR	O01971	N-Term(iTRAQ8plex); S20(Phospho); C23(Carbamidomethyl); M27(Oxidation)	S(6): 0.0; T(9): 0.0; T(13): 0.0; T(14): 0.0; S(15): 0.0; S(18): 0.1; S(20): 99.9; S(26): 0.0	0.119311	0.137056	0.134664	0.0995724	0.110443	0.111891	0.117999	0.134627	0.122628	0.12988	0.125602	0.0916551
VFSDDDDRGSTTTDFTSVSR	B1Q240	N-Term(iTRAQ8plex); S3(Phospho)	S(3): 100.0; S(10): 0.0; T(11): 0.0; T(12): 0.0; T(13): 0.0; T(16): 0.0; S(17): 0.0; S(19): 0.0	0.134523	0.116154	0.136811	0.10665	0.0977788	0.113521	0.110475	0.133383	0.119308	0.104556	0.0939849	0.12261
VHSEEQGFIEEK	O45681	N-Term(iTRAQ8plex); S3(Phospho); K12(iTRAQ8plex)	S(3): 100.0	0.141755	0.126236	0.137844	0.100267	0.11215	0.103519	0.137321	0.140887	0.138622	0.133239	0.145598	0.133349
VLTDESTGSTAIEESPR	G5ED94	N-Term(iTRAQ8plex); S15(Phospho)	T(3): 0.0; S(6): 0.0; T(7): 0.0; S(9): 0.0; T(10): 0.0; S(15): 100.0	0.129439	0.140038	0.149041	0.0983082	0.123327	0.111647	0.114487	0.111037	0.103621	0.102786	0.100257	0.113392
VNSEELLTSSENR	D0G914	N-Term(iTRAQ8plex); S3(Phospho)	S(3): 100.0; T(8): 0.0; S(9): 0.0; S(10): 0.0	0.139151	0.122019	0.15104	0.0835993	0.096101	0.065286	0.124046	0.12779	0.116793	0.140162	0.137364	0.140891
VNSEELLTSSENR	D0G914	N-Term(iTRAQ8plex); S3(Phospho); S9(Phospho)	S(3): 100.0; T(8): 1.0; S(9): 98.0; S(10): 1.0	0.146137	0.122847	0.153535	0.0865167	0.0908954	0.0680629	0.107417	0.118424	0.1194	0.134548	0.150996	0.137476
VPSASSSIESNEQR	Q23447	N-Term(iTRAQ8plex); S5(Phospho); S7(Phospho)	S(3): 0.0; S(5): 100.0; S(6): 1.2; S(7): 98.8; S(10): 0.0	0.131637	0.137364	0.132843	0.0706022	0.0959468	0.0880028	0.130144	0.116284	0.115208	0.122286	0.126594	0.146934
VPSASSSIESNEQR	Q23447	N-Term(iTRAQ8plex); S6(Phospho); S7(Phospho); S10(Phospho)	S(3): 0.0; S(5): 0.0; S(6): 100.0; S(7): 100.0; S(10): 100.0	0.13885	0.128826	0.14383	0.0644215	0.0789244	0.0511066	0.122556	0.125765	0.131497	0.144434	0.12588	0.112584
VQTSVPANTFSVTGSADNK	Q18885	N-Term(iTRAQ8plex); S15(Phospho); K19(iTRAQ8plex)	T(3): 0.0; S(4): 0.0; T(9): 0.0; S(11): 0.0; T(13): 0.0; S(15): 100.0	0.147274	0.130557	0.126053	0.114512	0.110265	0.107403	0.11517	0.115423	0.121047	0.115639	0.135397	0.13607
VSEEPATTSETPAAQVTESQK	O17406	N-Term(iTRAQ8plex); S2(Phospho); K21(iTRAQ8plex)	S(2): 100.0; T(7): 0.0; T(8): 0.0; S(9): 0.0; T(11): 0.0; T(17): 0.0; S(19): 0.0	0.144141	0.128504	0.135402	0.104101	0.124388	0.10613	0.106782	0.129237	0.109076	0.105179	0.116802	0.129677
VSEVIQTEEDSADDSQE	E1B6R8	N-Term(iTRAQ8plex); S15(Phospho)	S(2): 0.0; T(7): 0.0; S(11): 50.0; S(15): 50.0	0.134592	0.126606	0.172679	0.0747496	0.113483	0.0781839	0.119619	0.124083	0.0886326	0.137607	0.118383	0.122876
VSRPSPSTPLEK	O16657	N-Term(iTRAQ8plex); S5(Phospho); K12(iTRAQ8plex)	S(2): 0.0; S(5): 99.1; S(7): 0.0; T(8): 0.9	0.153295	0.133867	0.129232	0.114772	0.122795	0.105704	0.123464	0.12222	0.115562	0.101969	0.116442	0.119833
VSSGVFIASDYDEFR	Q19819	N-Term(iTRAQ8plex); S3(Phospho)	S(2): 1.2; S(3): 98.8; S(9): 0.0; Y(11): 0.0	0.11151	0.12277	0.102957	0.181169	0.14842	0.145273	0.134716	0.0971721	0.0925514	0.101809	0.102818	0.139076
VSTESGQSSRK	G5EE32	N-Term(iTRAQ8plex); S8(Phospho); K11(iTRAQ8plex)	S(2): 0.0; T(3): 0.0; S(5): 0.4; S(8): 49.8; S(9): 49.8	0.155293	0.158448	0.160338	0.130998	0.112782	0.120574	0.106944	0.111116	0.101624	0.119765	0.123238	0.129458
VTPPPDVPSTSTR	G5EE01	N-Term(iTRAQ8plex); T2(Phospho)	T(2): 100.0; S(9): 0.0; T(10): 0.0; S(11): 0.0; T(12): 0.0	0.161809	0.150511	0.13468	0.108838	0.127471	0.11662	0.111118	0.115359	0.116107	0.116624	0.131008	0.112816
VTPSLISR	Q9UB28	N-Term(iTRAQ8plex); S4(Phospho)	T(2): 0.0; S(4): 100.0; S(7): 0.0	0.142264	0.136744	0.129916	0.1109	0.10471	0.116289	0.116593	0.117068	0.128394	0.126794	0.131816	0.128527
VVQPAPPPPSSMSPSTQMMR	Q20937	N-Term(iTRAQ8plex); S11(Phospho); M12(Oxidation); M18(Oxidation)	S(10): 0.0; S(11): 49.5; S(13): 49.5; S(15): 1.0; T(16): 0.0	0.128642	0.129464	0.129522	0.107431	0.0997679	0.109852	0.136442	0.126639	0.131536	0.137516	0.144228	0.118314
VVVIDSRADMAQER	O18256	N-Term(iTRAQ8plex); S6(Phospho)	S(6): 100.0	0.148385	0.130915	0.127318	0.10548	0.114069	0.101622	0.100073	0.103764	0.129623	0.144598	0.173139	0.146922
VYNSNSDVER	D0VWL6	N-Term(iTRAQ8plex); S4(Phospho); S6(Phospho)	Y(2): 0.0; S(4): 100.0; S(6): 100.0	0.137236	0.134728	0.137026	0.105009	0.121492	0.109184	0.124815	0.122252	0.116632	0.125324	0.119765	0.119386
WASNLSLNK	G5ECW0	N-Term(iTRAQ8plex); S3(Phospho); S6(Phospho); K9(iTRAQ8plex)	S(3): 100.0; S(6): 100.0	0.139409	0.132536	0.171383	0.116254	0.114904	0.114445	0.0864794	0.101014	0.105927	0.125693	0.131852	0.0983379
YAGSASESETASQDHEEL	Q17967	N-Term(iTRAQ8plex); S12(Phospho)	Y(1): 0.0; S(4): 0.0; S(6): 0.0; S(8): 33.3; T(10): 33.3; S(12): 33.3	0.154812	0.156277	0.161063	0.0792917	0.13233	0.097686	0.13223	0.137371	0.140245	0.120609	0.0787422	0.110849
YASQTLLDGSR	Q9UB28	N-Term(iTRAQ8plex); S3(Phospho)	Y(1): 0.0; S(3): 100.0; T(5): 0.0; S(10): 0.0	0.155505	0.138959	0.147243	0.104905	0.107066	0.0930175	0.112903	0.100875	0.11302	0.109989	0.0926737	0.108765
YDEDSVPIPEK	Q18358	N-Term(iTRAQ8plex); S5(Phospho); K11(iTRAQ8plex)	Y(1): 0.0; S(5): 100.0	0.122139	0.129912	0.131427	0.106995	0.0865118	0.0963547	0.106265	0.1007	0.117236	0.0861212	0.0957157	0.127721
YEHEDDEDAAQETSTSGMGER	G5EE62	N-Term(iTRAQ8plex); T15(Phospho); M18(Oxidation)	Y(1): 0.0; T(13): 0.0; S(14): 1.2; T(15): 97.5; S(16): 1.2	0.142719	0.119496	0.130454	0.0975029	0.111838	0.0827642	0.106228	0.0938188	0.109469	0.12245	0.119947	0.146677
YGNSSSGSSLPR	Q95PZ5	N-Term(iTRAQ8plex); S6(Phospho)	Y(1): 0.0; S(4): 0.0; S(5): 50.0; S(6): 50.0; S(8): 0.0; S(9): 0.0	0.129674	0.124459	0.13513	0.110549	0.112167	0.0972113	0.137341	0.133047	0.128718	0.133548	0.149432	0.128962
YNSTYVVK	Q03604	N-Term(iTRAQ8plex); S3(Phospho); K8(iTRAQ8plex)	Y(1): 0.0; S(3): 100.0; T(4): 0.0; Y(5): 0.0	0.137707	0.140079	0.141315	0.112875	0.106425	0.108458	0.0856189	0.0937264	0.0837157	0.0962086	0.0885613	0.0855896
ADTAFNFEETPATPRSSVPATPTESNLTTPAPK	H2KZS2	N-Term(iTRAQ8plex); T13(Phospho); S16(Phospho); K33(iTRAQ8plex)	T(3): 0.0; T(10): 50.0; T(13): 50.0; S(16): 50.0; S(17): 50.0; T(21): 0.1; T(23): 0.1; S(25): 0.1; T(28): 0.0; T(29): 0.0	0.105453	0.110754	0.126566	0.124861	0.135118	0.122321	0.141191	0.172164	0.154579	0.0906214	0.117974	0.0922707
AESVVAYERESR	H2KYC4	N-Term(iTRAQ8plex); S3(Phospho); S11(Phospho)	S(3): 100.0; Y(7): 0.0; S(11): 100.0	0.106715	0.114047	0.132432	0.114189	0.144224	0.119772	0.132225	0.124054	0.115387	0.102921	0.104365	0.0898936
AGETRFTDTRK	P29691	N-Term(iTRAQ8plex); T7(Phospho); T9(Phospho); K11(iTRAQ8plex)	T(4): 50.0; T(7): 50.0; T(9): 100.0	0.144466	0.121019	0.133486	0.116659	0.131454	0.115515	0.0961097	0.113879	0.103884	0.156131	0.145922	0.158163
AILNESDDDDDSRPAPR	Q17431	N-Term(iTRAQ8plex); S6(Phospho); S12(Phospho)	S(6): 100.0; S(12): 100.0	0.126172	0.133712	0.120207	0.0841291	0.106113	0.0720745	0.132454	0.107115	0.115783	0.0893716	0.0939914	0.0805684
AITDLISPESSPVPPAISVK	Q9U3K2	N-Term(iTRAQ8plex); S10(Phospho); K20(iTRAQ8plex)	T(3): 0.0; S(7): 1.5; S(10): 96.9; S(11): 1.5; S(18): 0.0	0.136327	0.12422	0.126125	0.11139	0.126597	0.0853197	0.145307	0.165981	0.169054	0.118334	0.10438	0.125233
ALIEHTRSR	Q09432	N-Term(iTRAQ8plex); S8(Phospho)	T(6): 0.9; S(8): 99.1	0.129098	0.104188	0.13555	0.159259	0.153233	0.167659	0.0840756	0.0837315	0.0903929	0.0998978	0.103012	0.111095
ARFSAASSTRPITEADQR	G5EFX2	N-Term(iTRAQ8plex); S4(Phospho)	S(4): 100.0; S(7): 0.0; S(8): 0.0; T(9): 0.0; T(13): 0.0	0.156935	0.132965	0.10172	0.11185	0.123443	0.122396	0.0926369	0.106131	0.117136	0.122806	0.136796	0.133043
ASAVNIDLDDVFIQR	G5EE32	N-Term(iTRAQ8plex); S2(Phospho)	S(2): 100.0	0.132055	0.124892	0.103703	0.0840842	0.135348	0.137368	0.129427	0.11691	0.127125	0.151416	0.163439	0.173482
ASTENHPPQQQQQQQQR	Q09482	N-Term(iTRAQ8plex); S2(Phospho)	S(2): 99.0; T(3): 1.0	0.145101	0.125744	0.149164	0.113646	0.112415	0.0892632	0.107355	0.113724	0.110441	0.128313	0.146869	0.13104
ASTTTNPFDDDEVTTISR	Q09600	N-Term(iTRAQ8plex); S17(Phospho)	S(2): 0.0; T(3): 0.0; T(4): 0.0; T(5): 0.0; T(14): 0.0; T(15): 0.0; S(17): 100.0	0.132575	0.143169	0.131882	0.0982723	0.142862	0.1002	0.132351	0.135784	0.14453	0.100107	0.108244	0.108634
CKSPQHIDLHTFR	H2KZ19	N-Term(iTRAQ8plex); C1(Carbamidomethyl); K2(iTRAQ8plex); S3(Phospho)	S(3): 100.0; T(11): 0.0	0.124052	0.127869	0.095394	0.188793	0.156394	0.229112	0.112665	0.122479	0.120178	0.0973156	0.104368	0.0852044
DDQTSTENSESPSRSSTPK	O62486	N-Term(iTRAQ8plex); S15(Phospho); S16(Phospho); T17(Phospho); K19(iTRAQ8plex)	T(4): 0.0; S(5): 0.0; T(6): 0.1; S(9): 2.4; S(11): 92.8; S(13): 2.6; S(15): 2.6; S(16): 99.8; T(17): 99.8	0.138116	0.132399	0.133763	0.103604	0.137374	0.0958694	0.14646	0.142771	0.13328	0.107407	0.0900479	0.104124
DEAPSVIFIPGK	O16796	N-Term(iTRAQ8plex); S5(Phospho); K12(iTRAQ8plex)	S(5): 100.0	0.157732	0.131639	0.143017	0.140817	0.147943	0.100383	0.135201	0.123159	0.125911	0.107606	0.101176	0.0898586
DEGSDNRGSGR	D0PV95	N-Term(iTRAQ8plex); S9(Phospho)	S(4): 0.0; S(9): 100.0	0.144349	0.14499	0.130508	0.115366	0.125568	0.118968	0.12037	0.109652	0.106635	0.0990247	0.0967198	0.0819906
DGDHDSDMEESEK	O45198	N-Term(iTRAQ8plex); S6(Phospho); M8(Oxidation); K13(iTRAQ8plex)	S(6): 100.0; S(11): 0.0	0.145775	0.123546	0.127437	0.0876195	0.0964261	0.0814414	0.148847	0.163166	0.1348	0.127954	0.12342	0.108543
DIFHPNWEDNTSEGTSTQNPSNSR	Q9XTY6	N-Term(iTRAQ8plex); S23(Phospho)	T(11): 0.0; S(12): 0.0; T(15): 0.0; S(16): 0.0; T(17): 0.0; S(21): 50.0; S(23): 50.0	0.147459	0.0982857	0.144773	0.1147	0.155587	0.127136	0.123012	0.119765	0.100783	0.173317	0.141809	0.170446
EAESAEDDEAMQE	Q22792	N-Term(iTRAQ8plex); S4(Phospho)	S(4): 100.0	0.141178	0.124315	0.128214	0.114244	0.131321	0.101633	0.106133	0.112307	0.111491	0.134284	0.136205	0.140642
EDNASEDYDANELMIVPGEK	P34305	N-Term(iTRAQ8plex); S5(Phospho); M14(Oxidation); K20(iTRAQ8plex)	S(5): 100.0; Y(8): 0.0	0.12221	0.131115	0.116104	0.0835085	0.137122	0.101367	0.123982	0.113803	0.110153	0.100741	0.0855384	0.0960406
EEPVLTPSDPAVVR	P34885	N-Term(iTRAQ8plex); T6(Phospho); S8(Phospho)	T(6): 100.0; S(8): 100.0	0.123438	0.131757	0.138964	0.111869	0.134938	0.0977523	0.122105	0.104021	0.0940549	0.134639	0.131324	0.13789
EERENLSTVDEK	Q23330	N-Term(iTRAQ8plex); S7(Phospho); K12(iTRAQ8plex)	S(7): 100.0; T(8): 0.0	0.139422	0.121078	0.12004	0.119678	0.117048	0.10973	0.101817	0.108451	0.104295	0.132739	0.125771	0.12658
EESPILTK	I2HAF0	N-Term(iTRAQ8plex); S3(Phospho); K8(iTRAQ8plex)	S(3): 100.0; T(7): 0.0	0.147059	0.129706	0.144776	0.121842	0.129397	0.113877	0.104861	0.10818	0.117202	0.129756	0.129528	0.144525
EGDGSAVQLR	Q20538	N-Term(iTRAQ8plex); S5(Phospho)	S(5): 100.0	0.111922	0.103439	0.112335	0.0858962	0.102105	0.114212	0.150968	0.16216	0.155511	0.206376	0.198225	0.222084
EIDEGESCDGYDTEAIR	J7SA49	N-Term(iTRAQ8plex); S7(Phospho); C8(Carbamidomethyl)	S(7): 100.0; Y(11): 0.0; T(13): 0.0	0.134955	0.136922	0.111751	0.098427	0.0942832	0.110501	0.113077	0.110807	0.100888	0.0967303	0.085798	0.0799538
EITGFAPYER	P49181	N-Term(iTRAQ8plex); T3(Phospho)	T(3): 100.0; Y(8): 0.0	0.135502	0.114896	0.151093	0.119321	0.123758	0.123798	0.108547	0.0960627	0.109089	0.123739	0.139095	0.121822
ELDGIENPEFSTDDEAR	Q19819	N-Term(iTRAQ8plex); S11(Phospho)	S(11): 50.0; T(12): 50.0	0.126473	0.152408	0.11288	0.0934794	0.1685	0.107143	0.106598	0.114468	0.125404	0.15646	0.191102	0.146661
ELDTARTDSSMVVDEDPLR	P91344	N-Term(iTRAQ8plex); S9(Phospho); S10(Phospho); M11(Oxidation)	T(4): 50.0; T(7): 50.0; S(9): 98.2; S(10): 1.8	0.130685	0.11383	0.0863489	0.0480619	0.11532	0.0757675	0.0740581	0.148106	0.118127	0.209459	0.198747	0.207402
ENIEETEEIEEETEEPK	K8F801	N-Term(iTRAQ8plex); T6(Phospho); K17(iTRAQ8plex)	T(6): 100.0; T(13): 0.0	0.142265	0.133961	0.127846	0.0964571	0.126514	0.0397756	0.130198	0.146526	0.129557	0.123583	0.101807	0.0990641
EQKDDESMDAEDAK	P91156	N-Term(iTRAQ8plex); K3(iTRAQ8plex); S7(Phospho); M8(Oxidation); K14(iTRAQ8plex)	S(7): 100.0	0.146355	0.155264	0.126639	0.107594	0.128307	0.10985	0.123096	0.149004	0.148203	0.0989545	0.108478	0.104539
ESSEQPDTPK	Q17336	N-Term(iTRAQ8plex); S3(Phospho); T8(Phospho); K10(iTRAQ8plex)	S(2): 1.1; S(3): 98.9; T(8): 100.0	0.122079	0.097312	0.11289	0.0739692	0.120453	0.0980529	0.129711	0.128336	0.113056	0.167799	0.141696	0.163719
ESTEQLPSKDSLDSPSGSTSR	Q65XX9	N-Term(iTRAQ8plex); S8(Phospho); K9(iTRAQ8plex)	S(2): 0.0; T(3): 0.0; S(8): 0.0; S(11): 100.0; S(14): 0.0; S(16): 0.0; S(18): 0.0; T(19): 0.0; S(20): 0.0	0.147636	0.129826	0.118131	0.132313	0.128388	0.111265	0.0998796	0.108108	0.10165	0.123439	0.15347	0.150671
ETSSDTDIEVVQ	G5EE72	N-Term(iTRAQ8plex); T6(Phospho)	T(2): 0.0; S(3): 0.0; S(4): 0.7; T(6): 99.3	0.133579	0.126575	0.150662	0.108646	0.135558	0.116653	0.11706	0.122192	0.105914	0.130652	0.143401	0.147138
EVITGESLSDASSSAK	Q18447	N-Term(iTRAQ8plex); S9(Phospho); S12(Phospho); K16(iTRAQ8plex)	T(4): 0.0; S(7): 0.0; S(9): 100.0; S(12): 98.5; S(13): 1.5; S(14): 0.0	0.183082	0.13899	0.131365	0.135473	0.121563	0.140948	0.105193	0.0976174	0.0878602	0.0692804	0.0853604	0.0793596
EVSQETETSENQEK	Q17336	N-Term(iTRAQ8plex); S3(Phospho); S9(Phospho); K14(iTRAQ8plex)	S(3): 100.0; T(6): 98.1; T(8): 0.9; S(9): 0.9	0.147383	0.1422	0.155971	0.0973411	0.146117	0.127989	0.135286	0.121923	0.119398	0.164136	0.155235	0.150457
EVVLSDDSEDER	Q9NAG4	N-Term(iTRAQ8plex); S8(Phospho)	S(5): 0.0; S(8): 100.0	0.11947	0.116029	0.117951	0.106158	0.113979	0.0939095	0.131892	0.144358	0.141087	0.167444	0.153796	0.19214
EWWYVASK	Q9N3S5	N-Term(iTRAQ8plex); Y4(Phospho); K8(iTRAQ8plex)	Y(4): 100.0; S(7): 0.0	0.152404	0.13651	0.134615	0.147069	0.146202	0.14772	0.0931481	0.102395	0.111359	0.0790757	0.0668498	0.0611042
FFDSGDYAMDK	Q9XU56	N-Term(iTRAQ8plex); S4(Phospho); K11(iTRAQ8plex)	S(4): 100.0; Y(7): 0.0	0.11709	0.0991452	0.129996	0.128936	0.114906	0.108505	0.133351	0.137876	0.130858	0.172319	0.170936	0.157476
GENETSGETSDSEHDEKR	G5EEG8	N-Term(iTRAQ8plex); S10(Phospho); S12(Phospho); K17(iTRAQ8plex)	T(5): 0.0; S(6): 0.0; T(9): 0.1; S(10): 100.0; S(12): 100.0	0.122426	0.135723	0.141635	0.0943061	0.124692	0.106561	0.144794	0.150912	0.1455	0.121735	0.12204	0.11685
GISYSPSK	Q9XVT2	N-Term(iTRAQ8plex); S5(Phospho); K8(iTRAQ8plex)	S(3): 0.0; Y(4): 0.0; S(5): 100.0; S(7): 0.0	0.1367	0.108586	0.123896	0.13207	0.121471	0.1353	0.126007	0.128761	0.126657	0.146979	0.166514	0.154583
GNSGLALISDK	O76554	N-Term(iTRAQ8plex); S3(Phospho); K11(iTRAQ8plex)	S(3): 100.0; S(9): 0.0	0.125874	0.127496	0.126432	0.125579	0.128586	0.127685	0.125184	0.136078	0.132002	0.176503	0.182841	0.158963
GPEEPTSPK	G4RYA5	N-Term(iTRAQ8plex); S7(Phospho); K9(iTRAQ8plex)	T(6): 0.0; S(7): 100.0	0.15378	0.113548	0.121859	0.112876	0.122528	0.123568	0.10795	0.118092	0.10823	0.129917	0.142378	0.134968
GRGGDAYNEDSDEEQHGGHHGQGVR	O16303	N-Term(iTRAQ8plex); S11(Phospho)	Y(7): 0.0; S(11): 100.0	0.132816	0.118761	0.127061	0.138475	0.146912	0.137634	0.115497	0.0964354	0.0926902	0.123418	0.127277	0.12254
GSIRDNTPDSILR	Q95XV8	N-Term(iTRAQ8plex); S2(Phospho)	S(2): 100.0; T(7): 0.0; S(10): 0.0	0.136072	0.123578	0.131116	0.138796	0.133959	0.124262	0.105504	0.108397	0.115371	0.126954	0.136693	0.133332
GSVSSLITDKPR	Q21067	N-Term(iTRAQ8plex); S2(Phospho); S5(Phospho); K10(iTRAQ8plex)	S(2): 99.6; S(4): 50.2; S(5): 50.2; T(8): 0.0	0.131265	0.15048	0.114101	0.172509	0.145595	0.155079	0.123558	0.0967139	0.128203	0.0821794	0.0867902	0.0902412
GVDGDDGSDMIMEK	P34554	N-Term(iTRAQ8plex); S8(Phospho); K14(iTRAQ8plex)	S(8): 100.0	0.153403	0.123016	0.126263	0.104691	0.137757	0.144969	0.0888408	0.0867048	0.0920772	0.107913	0.139466	0.122483
GVDGDDGSDMIMEK	P34554	N-Term(iTRAQ8plex); S8(Phospho); M12(Oxidation); K14(iTRAQ8plex)	S(8): 100.0	0.12988	0.118394	0.136363	0.104859	0.121515	0.0928857	0.0999603	0.101138	0.114315	0.141616	0.136034	0.119461
HQEDDNVSVTSENDSVITSK	D4PH96	N-Term(iTRAQ8plex); S8(Phospho); K20(iTRAQ8plex)	S(8): 100.0; T(10): 0.0; S(11): 0.0; S(15): 0.0; T(18): 0.0; S(19): 0.0	0.131304	0.116796	0.122691	0.113375	0.134243	0.118718	0.128936	0.126354	0.141689	0.156182	0.155729	0.172173
IGNFADRVNSAAGK	Q9N4G8	N-Term(iTRAQ8plex); S10(Phospho); K14(iTRAQ8plex)	S(10): 100.0	0.0902473	0.127192	0.0919029	0.344331	0.166012	0.325348	0.0510818	0.0771719	0.0431748	0.159909	0.161426	0.157574
ILDEGEIDSDEEK	Q94050	N-Term(iTRAQ8plex); S9(Phospho); K13(iTRAQ8plex)	S(9): 100.0	0.149551	0.127866	0.119582	0.0924224	0.129519	0.0908676	0.11789	0.127755	0.14172	0.101301	0.109036	0.109356
IRQESYSQLK	O16435	N-Term(iTRAQ8plex); S5(Phospho); K10(iTRAQ8plex)	S(5): 100.0; Y(6): 0.0; S(7): 0.0	0.13379	0.124176	0.121577	0.12865	0.128721	0.123726	0.118538	0.112973	0.12411	0.152132	0.160857	0.152401
IVAPVSEDENDDDESSSFFLPK	G5EFM7	N-Term(iTRAQ8plex); S6(Phospho); K22(iTRAQ8plex)	S(6): 100.0; S(15): 0.0; S(16): 0.0; S(17): 0.0	0.141327	0.136577	0.0852672	0.0636473	0.152264	0.122135	0.124789	0.136329	0.122624	0.0786581	0.111671	0.0804018
KGENETSGETSDSEHDEKR	G5EEG8	N-Term(iTRAQ8plex); K1(iTRAQ8plex); S11(Phospho); S13(Phospho); K18(iTRAQ8plex)	T(6): 0.0; S(7): 1.1; T(10): 49.4; S(11): 49.4; S(13): 100.0	0.13891	0.141993	0.108541	0.103726	0.153208	0.0996837	0.162053	0.160224	0.159133	0.115978	0.0990574	0.121919
LAGGDIRPDSDTDEEHSSADK	P34618	N-Term(iTRAQ8plex); S10(Phospho); K21(iTRAQ8plex)	S(10): 100.0; T(12): 0.0; S(17): 0.0; S(18): 0.0	0.121372	0.123035	0.0994763	0.0957031	0.132464	0.0890862	0.122059	0.123199	0.125733	0.152599	0.15293	0.143657
LANTQLDSDDEPDN	Q9TYM6	N-Term(iTRAQ8plex); S8(Phospho)	T(4): 0.0; S(8): 100.0	0.127784	0.123655	0.13811	0.103312	0.137862	0.0987019	0.109295	0.107466	0.102337	0.138874	0.124056	0.133149
LIISQDSDEFPSSR	Q21730	N-Term(iTRAQ8plex); S7(Phospho)	S(4): 0.0; S(7): 100.0; S(12): 0.0; S(13): 0.0	0.103207	0.099549	0.0913183	0.107367	0.0913939	0.101259	0.147189	0.169834	0.152375	0.206739	0.226096	0.193617
LMDESDPERQK	Q23382	N-Term(iTRAQ8plex); M2(Oxidation); S5(Phospho); K11(iTRAQ8plex)	S(5): 100.0	0.138307	0.125007	0.119338	0.111811	0.128555	0.131398	0.125278	0.0985977	0.108087	0.132473	0.141583	0.136992
LPDVPATLPEAPSGELTR	Q21959	N-Term(iTRAQ8plex); S13(Phospho)	T(7): 0.0; S(13): 100.0; T(17): 0.0	0.129912	0.143054	0.117358	0.135274	0.164734	0.103456	0.126704	0.107805	0.106857	0.160946	0.139189	0.181702
LSQAALSASDDGLNAGISPNNVR	Q9U9K0	N-Term(iTRAQ8plex); S9(Phospho)	S(2): 0.0; S(7): 1.6; S(9): 98.4; S(18): 0.0	0.12	0.121215	0.147268	0.111987	0.118964	0.147967	0.110106	0.103916	0.088568	0.130435	0.151545	0.14259
LTDDSDSDAPIQYR	P91855	N-Term(iTRAQ8plex); S5(Phospho)	T(2): 0.0; S(5): 100.0; S(7): 0.0; Y(13): 0.0	0.14016	0.113981	0.130215	0.115424	0.131158	0.112295	0.13747	0.125693	0.125957	0.109677	0.103999	0.0990769
MDDLLFSQDC	O76512	M1(Oxidation); N-Term(iTRAQ8plex); S7(Phospho); C10(Carbamidomethyl)	S(7): 100.0	0.107941	0.115728	0.108798	0.0964222	0.117595	0.103014	0.165252	0.14918	0.143287	0.101053	0.119017	0.0874532
MGHSLSDQDIK	Q18136	N-Term(iTRAQ8plex); M1(Oxidation); S6(Phospho); K11(iTRAQ8plex)	S(4): 0.0; S(6): 100.0	0.120992	0.109476	0.118238	0.103373	0.10126	0.100605	0.157529	0.137352	0.152118	0.185166	0.18803	0.174409
MGHSLSDQDIK	Q18136	N-Term(iTRAQ8plex); S6(Phospho); K11(iTRAQ8plex)	S(4): 0.0; S(6): 100.0	0.128147	0.10618	0.11935	0.104349	0.096668	0.107288	0.133853	0.131616	0.153417	0.190958	0.229188	0.190625
MSQNQSEDEEFK	Q18012	N-Term(iTRAQ8plex); S6(Phospho); K12(iTRAQ8plex)	S(2): 0.0; S(6): 100.0	0.184969	0.163515	0.181335	0.122634	0.162013	0.147795	0.10836	0.101532	0.114566	0.128263	0.145819	0.143691
NASGYASDYANSR	P34643	N-Term(iTRAQ8plex); S7(Phospho)	S(3): 0.0; Y(5): 0.0; S(7): 100.0; Y(9): 0.0; S(12): 0.0	0.139886	0.143378	0.133965	0.125553	0.1245	0.111367	0.143002	0.128665	0.121315	0.103715	0.116197	0.102609
NIVDVDEGGNSESELEEPEK	P91276	N-Term(iTRAQ8plex); S13(Phospho); K20(iTRAQ8plex)	S(11): 50.0; S(13): 50.0	0.144027	0.133568	0.135131	0.0762867	0.133826	0.0844088	0.131187	0.140048	0.119644	0.111569	0.0933621	0.0981939
NQSDDDDEK	Q21827	N-Term(iTRAQ8plex); S3(Phospho); K9(iTRAQ8plex)	S(3): 100.0	0.139102	0.125278	0.124372	0.129855	0.135285	0.155047	0.151679	0.150198	0.159085	0.110222	0.107872	0.109648
NTEDETGSEVQHM	O01927	N-Term(iTRAQ8plex); S8(Phospho)	T(2): 0.0; T(6): 0.8; S(8): 99.2	0.151234	0.126884	0.127865	0.105289	0.110858	0.105942	0.110414	0.121229	0.0997358	0.144929	0.142525	0.158591
NTFSSNTTLSDFPTR	G5ECG9	N-Term(iTRAQ8plex); S4(Phospho)	T(2): 0.0; S(4): 99.1; S(5): 0.9; T(7): 0.0; T(8): 0.0; S(10): 0.0; T(14): 0.0	0.13025	0.129274	0.121158	0.0940837	0.0967225	0.106064	0.169553	0.172461	0.151499	0.13314	0.143819	0.113981
NVGGSLLPMASNSVQK	Q09293	N-Term(iTRAQ8plex); M9(Oxidation); S13(Phospho); K16(iTRAQ8plex)	S(5): 0.0; S(11): 0.0; S(13): 100.0	0.12379	0.124019	0.133611	0.114236	0.126711	0.121974	0.140749	0.126794	0.123516	0.11442	0.101409	0.0940357
QDGKDEDGEISDKEVPESSSDNGK	O01524	N-Term(iTRAQ8plex); K4(iTRAQ8plex); S11(Phospho); K13(iTRAQ8plex); K24(iTRAQ8plex)	S(11): 100.0; S(18): 0.0; S(19): 0.0; S(20): 0.0	0.151295	0.13382	0.108203	0.0959188	0.145199	0.10117	0.132747	0.147527	0.124678	0.105215	0.0888014	0.0980006
QHGYIPVAAK	Q93636	N-Term(iTRAQ8plex); Y4(Phospho); K10(iTRAQ8plex)	Y(4): 100.0	0.130949	0.12944	0.120005	0.115874	0.107958	0.123966	0.118952	0.120934	0.117652	0.0910463	0.0976718	0.0938277
QIDSDGFEIINDSPSPPPASR	Q23255	N-Term(iTRAQ8plex); S13(Phospho); S15(Phospho)	S(4): 0.0; S(13): 100.0; S(15): 100.0; S(20): 0.0	0.162835	0.114488	0.116414	0.109839	0.0911009	0.0967187	0.10952	0.125245	0.101124	0.130392	0.182223	0.159217
QISPDRADAFVDQTPDNR	G5EEQ8	N-Term(iTRAQ8plex); S3(Phospho); T14(Phospho)	S(3): 100.0; T(14): 100.0	0.135977	0.141481	0.129146	0.140736	0.112648	0.124603	0.13025	0.144111	0.105968	0.0889878	0.0898144	0.103206
QNSVPESPR	H2KYS8	N-Term(iTRAQ8plex); S3(Phospho); S7(Phospho)	S(3): 100.0; S(7): 100.0	0.127746	0.108958	0.142304	0.127023	0.124121	0.140706	0.115325	0.116176	0.110014	0.152653	0.171703	0.145932
QPSRNDDDEFLLPK	P32744	N-Term(iTRAQ8plex); S3(Phospho); K14(iTRAQ8plex)	S(3): 100.0	0.135796	0.128708	0.124028	0.108024	0.116235	0.10081	0.133582	0.135299	0.147091	0.111179	0.120419	0.109142
QSPGANFVQSSV	Q20866	N-Term(iTRAQ8plex); S2(Phospho)	S(2): 100.0; S(10): 0.0; S(11): 0.0	0.129571	0.133946	0.164736	0.115431	0.115515	0.12357	0.112917	0.106828	0.0879621	0.134966	0.13353	0.120556
QSSEDDGRSTPK	Q18508	N-Term(iTRAQ8plex); T10(Phospho); K12(iTRAQ8plex)	S(2): 0.0; S(3): 0.0; S(9): 0.8; T(10): 99.2	0.122482	0.123153	0.110477	0.132219	0.143689	0.132569	0.117154	0.120807	0.128761	0.102775	0.102015	0.0958741
QSSLVNTFR	Q9XWG9	N-Term(iTRAQ8plex); S3(Phospho); T7(Phospho)	S(2): 50.0; S(3): 50.0; T(7): 100.0	0.158358	0.142862	0.17073	0.1449	0.137403	0.160741	0.0788381	0.0716739	0.0543911	0.0973121	0.0904375	0.112236
QTDSEMTGYVATR	Q17446	N-Term(iTRAQ8plex); T7(Phospho); Y9(Phospho)	T(2): 0.0; S(4): 0.0; T(7): 100.0; Y(9): 100.0; T(12): 0.0	0.130919	0.10814	0.118286	0.124081	0.146834	0.14044	0.123977	0.11996	0.117351	0.167503	0.15571	0.202974
RAHNDSESSNEVR	G5EBE3	N-Term(iTRAQ8plex); S6(Phospho); S8(Phospho); S9(Phospho)	S(6): 100.0; S(8): 100.0; S(9): 100.0	0.108459	0.122507	0.136846	0.139354	0.11321	0.107203	0.141655	0.133859	0.134708	0.106942	0.123778	0.103811
RAISASQIGSIPSQSAATR	Q19425	N-Term(iTRAQ8plex); S4(Phospho)	S(4): 100.0; S(6): 0.0; S(10): 0.0; S(13): 0.0; S(15): 0.0; T(18): 0.0	0.122342	0.10669	0.123194	0.149411	0.138022	0.128458	0.107909	0.101199	0.0807098	0.13939	0.142615	0.145749
REETRHSPSR	G5EBP5	N-Term(iTRAQ8plex); S7(Phospho)	T(4): 0.0; S(7): 50.0; S(9): 50.0	0.139332	0.112497	0.139035	0.169033	0.163752	0.155527	0.100214	0.111509	0.100667	0.126321	0.131426	0.131675
REVESSPEYR	G5EBE3	N-Term(iTRAQ8plex); S5(Phospho); S6(Phospho)	S(5): 100.0; S(6): 100.0; Y(9): 0.0	0.138241	0.0753955	0.137622	0.105044	0.0878271	0.106205	0.132121	0.14234	0.122398	0.117522	0.101602	0.103844
RGQSPALSQSGHIFNAHEMGTLPR	Q18685	N-Term(iTRAQ8plex); S4(Phospho); S8(Phospho); M19(Oxidation)	S(4): 100.0; S(8): 99.9; S(10): 0.1; T(21): 0.0	0.1408	0.127016	0.10475	0.141439	0.122953	0.135757	0.117855	0.125122	0.123727	0.101927	0.111885	0.0908472
RLLSGNTTNDTNEDNEER	G5EDT9	N-Term(iTRAQ8plex); S4(Phospho)	S(4): 100.0; T(7): 0.0; T(8): 0.0; T(11): 0.0	0.122783	0.125965	0.159174	0.0971751	0.127	0.124045	0.128567	0.10193	0.108815	0.140071	0.149068	0.145439
RLSIEQEEITGDLK	Q94010	N-Term(iTRAQ8plex); S3(Phospho); K14(iTRAQ8plex)	S(3): 100.0; T(10): 0.0	0.129709	0.125335	0.116826	0.122144	0.0917153	0.126717	0.111381	0.112206	0.120349	0.14426	0.129899	0.138397
RNQSDDDDEK	Q21827	N-Term(iTRAQ8plex); S4(Phospho); K10(iTRAQ8plex)	S(4): 100.0	0.128667	0.127103	0.119885	0.11288	0.126062	0.097921	0.0990867	0.108025	0.101266	0.129192	0.1164	0.125414
RNSGAIEETADGESSAQSAAEK	Q01630	N-Term(iTRAQ8plex); S3(Phospho); K22(iTRAQ8plex)	S(3): 100.0; T(9): 0.0; S(14): 0.0; S(15): 0.0; S(18): 0.0	0.137066	0.112545	0.13052	0.114411	0.140257	0.0886491	0.0975139	0.0999863	0.115376	0.129221	0.121541	0.127609
RSGQILWVR	Q95XP5	N-Term(iTRAQ8plex); S2(Phospho)	S(2): 100.0	0.153238	0.119749	0.126681	0.132518	0.12833	0.1131	0.104672	0.114741	0.0986996	0.119039	0.134106	0.150454
RTDTGSQR	G5ECL4	N-Term(iTRAQ8plex); T4(Phospho); S6(Phospho)	T(2): 0.9; T(4): 99.1; S(6): 100.0	0.131659	0.134282	0.133572	0.133104	0.150763	0.108851	0.111578	0.0948462	0.10393	0.123381	0.14682	0.131732
RTENSSESSGETVAPR	Q9U240	N-Term(iTRAQ8plex); S6(Phospho); S8(Phospho); S9(Phospho)	T(2): 0.0; S(5): 100.0; S(6): 0.0; S(8): 100.0; S(9): 100.0; T(12): 0.0	0.118802	0.128589	0.147853	0.0969152	0.118759	0.125047	0.110598	0.109376	0.108573	0.141108	0.141033	0.120545
RVSDSGIEDVMK	Q18968	N-Term(iTRAQ8plex); S3(Phospho); K12(iTRAQ8plex)	S(3): 100.0; S(5): 0.0	0.160126	0.116933	0.146431	0.101885	0.112235	0.129708	0.1055	0.113087	0.0972849	0.120013	0.134019	0.141375
SAAALIDEQSRSPPPAK	J7SA49	N-Term(iTRAQ8plex); S10(Phospho); S12(Phospho); K17(iTRAQ8plex)	S(1): 0.0; S(10): 100.0; S(12): 100.0	0.142331	0.138176	0.128945	0.122608	0.130591	0.109977	0.109054	0.133398	0.108989	0.0962111	0.0943043	0.0959172
SASHTPSMLVNAK	Q56VY4	N-Term(iTRAQ8plex); S7(Phospho); M8(Oxidation); K13(iTRAQ8plex)	S(1): 0.0; S(3): 0.0; T(5): 0.0; S(7): 100.0	0.133007	0.121765	0.129235	0.119808	0.125276	0.119005	0.112701	0.108069	0.100487	0.127163	0.133708	0.143944
SATATSTSSRK	Q20753	N-Term(iTRAQ8plex); S8(Phospho); S9(Phospho); K11(iTRAQ8plex)	S(1): 0.0; T(3): 0.0; T(5): 0.6; S(6): 50.0; T(7): 1.1; S(8): 49.5; S(9): 98.9	0.15748	0.14256	0.125824	0.143229	0.130153	0.143195	0.0743169	0.088452	0.075582	0.0416088	0.0649389	0.054032
SATATSTSSRK	Q20753	N-Term(iTRAQ8plex); S9(Phospho); K11(iTRAQ8plex)	S(1): 0.0; T(3): 0.0; T(5): 0.0; S(6): 0.7; T(7): 0.7; S(8): 0.7; S(9): 97.9	0.183495	0.164527	0.164075	0.181438	0.191952	0.171356	0.0781133	0.0702205	0.0731576	0.0564241	0.0631994	0.0520498
SCVVGQITSK	K8ESK9	N-Term(iTRAQ8plex); S1(Phospho); C2(Carbamidomethyl); K10(iTRAQ8plex)	S(1): 100.0; T(8): 0.0; S(9): 0.0	0.137495	0.132669	0.12294	0.139101	0.131968	0.118849	0.129567	0.126355	0.141665	0.104009	0.118452	0.108449
SESEALNK	H2KYT5	N-Term(iTRAQ8plex); S1(Phospho); K8(iTRAQ8plex)	S(1): 100.0; S(3): 0.0	0.143272	0.122402	0.12996	0.105178	0.107877	0.0926463	0.118802	0.109585	0.117819	0.133261	0.138784	0.148795
SFFNFGSQR	G5EEG8	N-Term(iTRAQ8plex); S7(Phospho)	S(1): 0.0; S(7): 100.0	0.143123	0.131534	0.126907	0.121393	0.137005	0.124671	0.125105	0.111831	0.118168	0.0893069	0.101004	0.105623
SGGTCGCGAQPNNCPAGPAGPPGAPGAPGEDGTPGQAGK	Q86S35	N-Term(iTRAQ8plex); C5(Carbamidomethyl); C7(Carbamidomethyl); C14(Carbamidomethyl); T33(Phospho); K39(iTRAQ8plex)	S(1): 0.0; T(4): 0.0; T(33): 100.0	0.15135	0.126247	0.131613	0.0894276	0.0545088	0.0780953	0.145302	0.155618	0.190527	0.125821	0.116943	0.127513
SHPDSVEESDGEGLGSK	Q17490	N-Term(iTRAQ8plex); S5(Phospho); K17(iTRAQ8plex)	S(1): 0.0; S(5): 100.0; S(9): 0.0; S(16): 0.0	0.123188	0.12039	0.122854	0.121612	0.115018	0.120445	0.115031	0.120145	0.0996259	0.131166	0.142731	0.129454
SIAAGMSADDCPTQVLVTGTR	O45723	N-Term(iTRAQ8plex); S1(Phospho); M6(Oxidation); C11(Carbamidomethyl)	S(1): 100.0; S(7): 0.0; T(13): 0.0; T(18): 0.0; T(20): 0.0	0.132228	0.12879	0.14835	0.118856	0.134264	0.156108	0.101942	0.119045	0.109066	0.12588	0.152278	0.15084
SIDELLNADK	Q20496	N-Term(iTRAQ8plex); S1(Phospho); K10(iTRAQ8plex)	S(1): 100.0	0.147914	0.108093	0.115338	0.107964	0.161084	0.110453	0.132922	0.1364	0.13579	0.173552	0.165445	0.177381
SIYSDDSDEEK	Q09252	N-Term(iTRAQ8plex); S7(Phospho); K11(iTRAQ8plex)	S(1): 0.0; Y(3): 0.0; S(4): 0.0; S(7): 100.0	0.115398	0.114884	0.104895	0.104413	0.102492	0.114289	0.155122	0.155011	0.150512	0.196111	0.167545	0.194133
SLEDEEPEPITMSDAR	Q9NAH3	N-Term(iTRAQ8plex); S1(Phospho)	S(1): 100.0; T(11): 0.0; S(13): 0.0	0.157686	0.124955	0.144816	0.0915825	0.141616	0.0869547	0.103294	0.109588	0.0929999	0.141189	0.112584	0.147676
SLLEEQEEK	P90858	N-Term(iTRAQ8plex); S1(Phospho); K9(iTRAQ8plex)	S(1): 100.0	0.140603	0.122682	0.124299	0.110739	0.130041	0.103988	0.113317	0.108873	0.107246	0.133453	0.128701	0.149743
SMSIVGTSELSAR	A3QM97	N-Term(iTRAQ8plex); S3(Phospho)	S(1): 0.0; S(3): 100.0; T(7): 0.0; S(8): 0.0; S(11): 0.0	0.164838	0.129168	0.141608	0.145396	0.136917	0.130488	0.0850945	0.100455	0.101309	0.114706	0.125131	0.12085
SMSLDTPVSVAHV	Q95XP5	N-Term(iTRAQ8plex); S3(Phospho)	S(1): 0.0; S(3): 100.0; T(6): 0.0; S(9): 0.0	0.157913	0.136781	0.169304	0.15991	0.158268	0.111586	0.0995905	0.0883137	0.0848613	0.100613	0.129525	0.12502
SNRSSQAVIDAK	H2KYX4	N-Term(iTRAQ8plex); S1(Phospho); S4(Phospho); K12(iTRAQ8plex)	S(1): 100.0; S(4): 100.0; S(5): 0.0	0.134104	0.120169	0.12067	0.11306	0.121685	0.114862	0.123427	0.115978	0.133715	0.148005	0.151822	0.149741
SNTYSDEEEHVR	Q95XU6	N-Term(iTRAQ8plex); S5(Phospho)	S(1): 0.0; T(3): 0.0; Y(4): 0.0; S(5): 100.0	0.125237	0.103175	0.12852	0.0997505	0.143442	0.115776	0.127179	0.130498	0.138098	0.168861	0.196291	0.190228
SPEIDPIDFDR	G5EGM7	N-Term(iTRAQ8plex); S1(Phospho)	S(1): 100.0	0.1138	0.0930691	0.15793	0.1133	0.125736	0.0828176	0.109552	0.12264	0.11222	0.139064	0.151862	0.139901
SPSHLDYPVSESYDGPLDSTSR	G5EBP5	N-Term(iTRAQ8plex); S3(Phospho)	S(1): 50.0; S(3): 50.0; Y(7): 0.0; S(10): 0.0; S(12): 0.0; Y(13): 0.0; S(19): 0.0; T(20): 0.0; S(21): 0.0	0.129413	0.121504	0.126631	0.108269	0.128149	0.102818	0.119117	0.109464	0.116112	0.139718	0.155038	0.150648
SQVTATQSPVSYR	Q9U225	N-Term(iTRAQ8plex); S8(Phospho)	S(1): 0.0; T(4): 0.0; T(6): 0.0; S(8): 100.0; S(11): 0.0; Y(12): 0.0	0.140918	0.134382	0.144189	0.129713	0.127715	0.12778	0.117977	0.120427	0.116844	0.0885273	0.100576	0.0956703
SSPLLEPSEDPVMESK9	Q9N541	N-Term(iTRAQ8plex); S2(Phospho); K16(iTRAQ8plex)	S(1): 50.0; S(2): 50.0; S(8): 0.0; S(15): 0.0	0.131538	0.129063	0.123299	0.0949732	0.127734	0.124179	0.0921662	0.109071	0.115534	0.136512	0.127759	0.127228
STSAASGAIEDEAVSQNPEVQR	H2L0E6	N-Term(iTRAQ8plex); T2(Phospho); S6(Phospho); S15(Phospho)	S(1): 1.0; T(2): 49.5; S(3): 49.5; S(6): 100.0; S(15): 100.0	0.122199	0.120674	0.166288	0.0895875	0.126326	0.0778919	0.156305	0.139346	0.126813	0.114657	0.0980059	0.0966637
SVDAAEQNQNSKQSSEQEQQNFESFEK	Q95XL6	N-Term(iTRAQ8plex); K12(iTRAQ8plex); S15(Phospho); K27(iTRAQ8plex)	S(1): 0.0; S(11): 0.9; S(14): 49.6; S(15): 49.6; S(24): 0.0	0.128299	0.135601	0.129202	0.133227	0.143906	0.122654	0.132497	0.138998	0.131325	0.0949957	0.0932708	0.121193
SVPETPEESIR	Q23639	N-Term(iTRAQ8plex); S1(Phospho)	S(1): 100.0; T(5): 0.0; S(9): 0.0	0.158941	0.128292	0.143115	0.102508	0.122926	0.110232	0.1363	0.133458	0.134001	0.109114	0.122515	0.104365
SVSDGESDGERR	Q9U2K4	N-Term(iTRAQ8plex); S3(Phospho)	S(1): 0.0; S(3): 100.0; S(7): 0.0	0.123989	0.113618	0.135167	0.118477	0.121882	0.131551	0.108534	0.109234	0.111994	0.135703	0.1611	0.134308
SVSPNPHPDVPAVTVGALSAPADK	Q17636	N-Term(iTRAQ8plex); S1(Phospho); S3(Phospho); K24(iTRAQ8plex)	S(1): 100.0; S(3): 100.0; T(14): 0.0; S(19): 0.0	0.122233	0.12136	0.129128	0.0834033	0.136748	0.1205	0.113769	0.0901949	0.103893	0.123399	0.13049	0.142879
SYDNAPALESLEK	O18696	N-Term(iTRAQ8plex); S1(Phospho); K13(iTRAQ8plex)	S(1): 99.4; Y(2): 0.6; S(10): 0.0	0.127561	0.110931	0.134703	0.134639	0.167244	0.10963	0.0962075	0.0930138	0.116873	0.14005	0.123718	0.139306
TAAGDNSSGEVK	Q8WQ99	N-Term(iTRAQ8plex); S7(Phospho); S8(Phospho); K12(iTRAQ8plex)	T(1): 0.0; S(7): 100.0; S(8): 100.0	0.113135	0.107098	0.12383	0.0802783	0.0897661	0.0984026	0.102371	0.111809	0.11424	0.155285	0.168729	0.14307
TAAGDNSSGEVK	Q8WQ99	N-Term(iTRAQ8plex); S8(Phospho); K12(iTRAQ8plex)	T(1): 0.0; S(7): 0.0; S(8): 100.0	0.127246	0.11408	0.119828	0.0871587	0.112567	0.0990473	0.123181	0.120045	0.119672	0.153448	0.149145	0.157687
TASPSPSAPVR	Q09254	N-Term(iTRAQ8plex); S3(Phospho)	T(1): 0.0; S(3): 50.0; S(5): 50.0; S(7): 0.0	0.128039	0.115667	0.132815	0.11372	0.119895	0.130881	0.138984	0.135062	0.122038	0.147354	0.162548	0.169809
TILQDISE	G5EE37	N-Term(iTRAQ8plex); S7(Phospho)	T(1): 0.0; S(7): 100.0	0.148523	0.0993158	0.13744	0.117836	0.135306	0.132593	0.124834	0.136825	0.148077	0.099337	0.122508	0.0955737
TPAPVDSDDDMTITPRPTR	P91501	N-Term(iTRAQ8plex); S7(Phospho); M11(Oxidation)	T(1): 0.0; S(7): 99.9; T(12): 0.1; T(14): 0.1; T(18): 0.0	0.119684	0.120706	0.106074	0.116397	0.167105	0.138475	0.120044	0.0925452	0.104759	0.125768	0.137262	0.133996
TPSESGGSRAASPAPR	Q9N3S4	N-Term(iTRAQ8plex); S5(Phospho); S12(Phospho)	T(1): 0.0; S(3): 0.0; S(5): 100.0; S(8): 0.0; S(12): 100.0	0.113358	0.142497	0.116001	0.128862	0.111602	0.118172	0.127233	0.123062	0.134972	0.166135	0.170628	0.154982
TSTSSNSPTNSSLTAGLLLK	Q17771	N-Term(iTRAQ8plex); S7(Phospho); K20(iTRAQ8plex)	T(1): 0.0; S(2): 0.0; T(3): 0.0; S(4): 0.0; S(5): 0.0; S(7): 100.0; T(9): 0.0; S(11): 0.0; S(12): 0.0; T(14): 0.0	0.141627	0.118303	0.150608	0.120447	0.139668	0.127062	0.145997	0.135726	0.139615	0.113526	0.130928	0.10708
VDREYSDSSGSY	Q7Z137	N-Term(iTRAQ8plex); S11(Phospho)	Y(5): 0.0; S(6): 0.0; S(8): 0.0; S(9): 0.0; S(11): 99.3; Y(12): 0.7	0.145809	0.138067	0.134593	0.110083	0.123546	0.119341	0.112453	0.107077	0.100016	0.133142	0.134852	0.118212
VDTDVQYSEEK	Q22574	N-Term(iTRAQ8plex); S8(Phospho); K11(iTRAQ8plex)	T(3): 0.0; Y(7): 0.0; S(8): 100.0	0.136824	0.12377	0.133215	0.10898	0.112461	0.109332	0.102336	0.101952	0.113947	0.12008	0.130688	0.140539
VFQNVSAATAAATTSPESDSDDCEESMR	O01971	N-Term(iTRAQ8plex); S20(Phospho); C23(Carbamidomethyl)	S(6): 0.0; T(9): 0.0; T(13): 0.0; T(14): 0.0; S(15): 0.0; S(18): 0.0; S(20): 100.0; S(26): 0.0	0.120889	0.126207	0.173841	0.100531	0.126309	0.0866867	0.117269	0.109384	0.0861795	0.142927	0.133176	0.142921
VIEDSSFLFASPVQEK	Q9N4P4	N-Term(iTRAQ8plex); S11(Phospho); K16(iTRAQ8plex)	S(5): 0.0; S(6): 0.0; S(11): 100.0	0.154023	0.106536	0.144714	0.117731	0.129276	0.0952138	0.10101	0.0986237	0.0823171	0.112022	0.141377	0.12384
VIESDSD	Q03560	N-Term(iTRAQ8plex); S6(Phospho)	S(4): 0.0; S(6): 100.0	0.1025	0.104712	0.127075	0.0984313	0.0956907	0.109721	0.133069	0.133921	0.159308	0.188515	0.185362	0.222513
VLEEAASPATR	Q9U2T9	N-Term(iTRAQ8plex); S7(Phospho)	S(7): 100.0; T(10): 0.0	0.123968	0.105179	0.133679	0.121899	0.130061	0.123215	0.111975	0.114413	0.113934	0.13015	0.147665	0.144017
VNSEELLTSSENR	D0G914	N-Term(iTRAQ8plex); S3(Phospho); S9(Phospho)	S(3): 100.0; T(8): 1.0; S(9): 98.0; S(10): 1.0	0.146137	0.122847	0.153535	0.0865167	0.0908954	0.0680629	0.107417	0.118424	0.1194	0.134548	0.150996	0.137476
VQSDGDENMEDMEVIDAEK	Q20595	N-Term(iTRAQ8plex); S3(Phospho); M12(Oxidation); K19(iTRAQ8plex)	S(3): 100.0	0.12912	0.135595	0.165158	0.075586	0.15197	0.0681777	0.111283	0.116187	0.099037	0.135536	0.129606	0.129041
VSQAAAHAQFGSTQVINSNAGEVVEESR	Q8WQ99	N-Term(iTRAQ8plex); S12(Phospho)	S(2): 0.0; S(12): 98.9; T(13): 1.1; S(18): 0.0; S(27): 0.0	0.123459	0.149337	0.160672	0.112166	0.123147	0.0979144	0.114573	0.0937668	0.0924575	0.130873	0.115937	0.132288
VTSQVVDR	C6KRJ3	N-Term(iTRAQ8plex); S3(Phospho)	T(2): 0.0; S(3): 100.0	0.144796	0.132693	0.141792	0.118582	0.124627	0.111261	0.121301	0.112283	0.100235	0.130704	0.138778	0.130112
VVDAQSSPADSQSEELRR	Q1XFY2	N-Term(iTRAQ8plex); S7(Phospho); S11(Phospho)	S(6): 50.0; S(7): 50.0; S(11): 99.9; S(13): 0.1	0.110632	0.116461	0.119589	0.0871085	0.134216	0.11804	0.105747	0.0944643	0.0951458	0.131618	0.119374	0.128638
VVVIDSRADMAQER	O18256	N-Term(iTRAQ8plex); S6(Phospho)	S(6): 100.0	0.148385	0.130915	0.127318	0.10548	0.114069	0.101622	0.100073	0.103764	0.129623	0.144598	0.173139	0.146922
VVVTSDTVIPEAPSPIPPPAQFEEVR	F5GUH2	N-Term(iTRAQ8plex); S14(Phospho)	T(4): 0.0; S(5): 0.0; T(7): 0.0; S(14): 100.0	0.10265	0.149837	0.139783	0.061109	0.0815672	0.105858	0.107265	0.100712	0.0850233	0.137141	0.117754	0.133666
WFGGSGSNNSQQNLAEDVIDAR	Q09221	N-Term(iTRAQ8plex); S10(Phospho)	S(5): 0.0; S(7): 0.0; S(10): 100.0	0.133025	0.0800519	0.151381	0.128081	0.0884792	0.166427	0.105299	0.120384	0.0949983	0.139324	0.160519	0.126007
YEHEDDEDAAQETSTSGMGER	G5EE62	N-Term(iTRAQ8plex); T15(Phospho); M18(Oxidation)	Y(1): 0.0; T(13): 0.0; S(14): 1.2; T(15): 97.5; S(16): 1.2	0.142719	0.119496	0.130454	0.0975029	0.111838	0.0827642	0.106228	0.0938188	0.109469	0.12245	0.119947	0.146677
YFGDTLEK	D0VWL6	N-Term(iTRAQ8plex); T5(Phospho); K8(iTRAQ8plex)	Y(1): 0.0; T(5): 100.0	0.140323	0.130819	0.132105	0.117308	0.138415	0.098489	0.132069	0.120632	0.139288	0.0912479	0.114217	0.0964886
YQGPPPPQQQQQQQPQQQQFSGEQSRPQSHPNSQPTTPGPR	D4PH96	N-Term(iTRAQ8plex); S29(Phospho); T37(Phospho)	Y(1): 0.0; S(21): 33.3; S(25): 33.3; S(29): 33.3; S(33): 0.1; T(36): 50.0; T(37): 50.0	0.151646	0.155517	0.123371	0.125009	0.205095	0.0739217	0.131903	0.128291	0.139552	0.0959253	0.0900944	0.0761231
YVDDNESGQDTPPPR	Q18408	N-Term(iTRAQ8plex); S7(Phospho); T11(Phospho)	Y(1): 0.0; S(7): 100.0; T(11): 100.0	0.13884	0.128891	0.136098	0.113102	0.132153	0.125197	0.103459	0.111558	0.093807	0.127368	0.115963	0.130554
YVSDSDGAPSDEDDVDFGK	O17406	N-Term(iTRAQ8plex); S10(Phospho); K19(iTRAQ8plex)	Y(1): 0.0; S(3): 0.0; S(5): 0.0; S(10): 100.0	0.109368	0.0969834	0.0966436	0.0822731	0.115217	0.0969124	0.152219	0.197995	0.18726	0.230848	0.22342	0.254218
