# Supplementary material for: Short-Term Mild Temperature-Stress-Induced Alterations in the C. elegans Phosphoproteome
Source: Int J Mol Sci. 2020 Sep 3;21(17):6409. doi: 10.3390/ijms21176409 (PMC7504583; doi:10.3390/ijms21176409)
Supplement: Supplementary file 1 [file ijms-21-06409-s001.zip › Supplementary/Table S3.xlsx]

## Sheet: Table S3.
Table S3. BP and KEGG analysis of differentially regulated phosphoproteins in C.elegans at 20°C or 25°C

## Sheet: Table S3_1
Table S3_1 BP analysis of differentially regulated phosphoproteins in C.elegans at 15°C
GO_BP	GO_ID	Pvalue	Count	Pop_Hit	List_Total	Background_Genes	Genes
localization	GO:0051179	5.78e-11	98	3188	229	13584	vha-6;hcp-4;unc-10;snt-1;ric-8;mom-4;pac-1;glt-1;atgp-2;amt-4;mct-3;lea-1;gbf-1;CELE_T28C12.2;CELE_F47E1.2;anc-1;kvs-5;abts-1;npp-10;F33H2.3;des-2;sax-7;cmd-1;unc-89;itsn-1;hsp-60;best-13;unc-44;pmk-1;C01B4.8;unc-68;let-711;mca-3;npp-7;CELE_T24B8.4;gon-2;clh-6;CELE_Y18D10A.23;CELE_F07F6.8;icd-2;glt-3;mac-1;T23G5.2;mca-2;ZK180.4;hel-1;twk-8;apd-3;icp-1;nud-1;gtbp-1;npp-16;ipla-1;ccdc-55;CELE_T27D1…
establishment of localization	GO:0051234	2.09e-10	87	2725	229	13584	vha-6;hcp-4;unc-10;snt-1;glt-1;atgp-2;amt-4;mct-3;lea-1;gbf-1;CELE_T28C12.2;CELE_F47E1.2;anc-1;kvs-5;abts-1;npp-10;F33H2.3;des-2;sax-7;cmd-1;itsn-1;hsp-60;best-13;unc-44;C01B4.8;unc-68;let-711;mca-3;npp-7;CELE_T24B8.4;gon-2;clh-6;CELE_Y18D10A.23;CELE_F07F6.8;icd-2;glt-3;T23G5.2;mca-2;ZK180.4;hel-1;twk-8;apd-3;icp-1;nud-1;gtbp-1;npp-16;CELE_T27D12.1;CELE_Y47G6A.18;iws-1;clh-1;T19H12.2;mel-28;mct-4…
transport	GO:0006810	3.05e-09	82	2629	229	13584	vha-6;unc-10;snt-1;glt-1;atgp-2;amt-4;mct-3;lea-1;gbf-1;CELE_T28C12.2;CELE_F47E1.2;kvs-5;abts-1;npp-10;F33H2.3;des-2;cmd-1;itsn-1;hsp-60;best-13;unc-44;C01B4.8;unc-68;mca-3;npp-7;CELE_T24B8.4;gon-2;clh-6;CELE_Y18D10A.23;CELE_F07F6.8;icd-2;glt-3;T23G5.2;mca-2;ZK180.4;hel-1;twk-8;apd-3;nud-1;gtbp-1;npp-16;CELE_T27D12.1;CELE_Y47G6A.18;iws-1;clh-1;T19H12.2;mel-28;mct-4;nhx-4;C06H5.6;del-6;unc-112;dnj…
developmental process	GO:0032502	1.15e-08	76	2418	229	13584	vha-6;unc-10;ric-8;mom-4;pac-1;hlh-30;swsn-1;pdk-1;obr-3;npp-10;sax-7;uaf-1;cmd-1;unc-89;lin-9;hsp-60;unc-44;pmk-1;unc-22;mog-3;larp-1;ttn-1;let-711;sig-7;mca-3;alp-1;nhl-2;npp-7;CELE_T24B8.4;cpna-1;lin-13;natc-1;riok-1;ZK180.4;ife-3;pde-3;hel-1;lin-36;smg-2;skr-1;bet-1;nud-1;zoo-1;ccdc-55;dpy-2;unc-82;mrck-1;rpl-19;laf-1;unc-112;dnj-14;let-526;pix-1;vha-5;CELE_Y47G6A.5;syg-1;tir-1;ced-2;pept-1;a…
single-organism developmental process	GO:0044767	2.09e-08	74	2357	229	13584	vha-6;unc-10;ric-8;mom-4;pac-1;hlh-30;swsn-1;pdk-1;obr-3;npp-10;sax-7;uaf-1;cmd-1;unc-89;lin-9;hsp-60;unc-44;pmk-1;unc-22;mog-3;larp-1;ttn-1;let-711;sig-7;mca-3;alp-1;npp-7;CELE_T24B8.4;cpna-1;lin-13;natc-1;riok-1;ZK180.4;ife-3;pde-3;hel-1;lin-36;smg-2;skr-1;bet-1;nud-1;zoo-1;ccdc-55;dpy-2;unc-82;mrck-1;rpl-19;laf-1;unc-112;dnj-14;let-526;pix-1;vha-5;CELE_Y47G6A.5;syg-1;tir-1;pept-1;ant-1.1;lin-1…
anatomical structure development	GO:0048856	3.73e-08	71	2249	229	13584	vha-6;ric-8;mom-4;pac-1;hlh-30;swsn-1;pdk-1;npp-10;sax-7;uaf-1;cmd-1;unc-89;lin-9;hsp-60;unc-44;pmk-1;unc-22;mog-3;larp-1;ttn-1;let-711;sig-7;mca-3;alp-1;npp-7;CELE_T24B8.4;cpna-1;lin-13;natc-1;riok-1;ZK180.4;ife-3;pde-3;hel-1;lin-36;smg-2;skr-1;bet-1;nud-1;zoo-1;ccdc-55;dpy-2;unc-82;mrck-1;rpl-19;laf-1;unc-112;dnj-14;let-526;pix-1;vha-5;syg-1;tir-1;ced-2;pept-1;ant-1.1;lin-15B;mel-47;itr-1;ani-2…
single-organism localization	GO:1902578	1.74e-07	72	2383	229	13584	vha-6;hcp-4;unc-10;snt-1;glt-1;atgp-2;amt-4;mct-3;lea-1;gbf-1;CELE_T28C12.2;kvs-5;abts-1;npp-10;des-2;sax-7;cmd-1;itsn-1;hsp-60;best-13;unc-44;C01B4.8;unc-68;let-711;mca-3;npp-7;gon-2;clh-6;CELE_Y18D10A.23;CELE_F07F6.8;glt-3;mca-2;hel-1;twk-8;icp-1;nud-1;npp-16;CELE_T27D12.1;CELE_Y47G6A.18;iws-1;clh-1;mct-4;nhx-4;C06H5.6;del-6;unc-112;dnj-14;vha-5;CELE_Y32F6A.4;snf-3;ced-2;unc-31;snf-6;kcc-2;pept…
multicellular organism development	GO:0007275	1.75e-07	62	1920	229	13584	vha-6;ric-8;mom-4;pac-1;hlh-30;swsn-1;pdk-1;npp-10;sax-7;uaf-1;cmd-1;lin-9;hsp-60;unc-44;pmk-1;mog-3;let-711;sig-7;mca-3;alp-1;npp-7;lin-13;natc-1;riok-1;ZK180.4;ife-3;pde-3;hel-1;lin-36;smg-2;skr-1;bet-1;nud-1;zoo-1;ccdc-55;dpy-2;mrck-1;rpl-19;laf-1;unc-112;dnj-14;let-526;pix-1;vha-5;syg-1;tir-1;pept-1;ant-1.1;lin-15B;mel-47;itr-1;ani-2;unc-33;acy-1;ima-2;ztf-16;lmd-3;cnnm-1;egl-19;ajm-1;rps-6;c…
organelle organization	GO:0006996	1.88e-07	52	1483	229	13584	dpy-27;hcp-4;snt-1;atx-2;gbf-1;dpy-26;anc-1;npp-10;F33H2.3;sax-7;cmd-1;unc-89;rtfo-1;hsp-60;unc-22;mog-3;ttn-1;let-711;sig-7;CELE_Y75B8A.24;npp-7;CELE_T24B8.4;cpna-1;frm-1;leo-1;hmg-3;skr-1;icp-1;zoo-1;jhdm-1;K12D12.1;unc-82;har-1;CELE_Y47G6A.18;hmg-4;iws-1;msh-6;T19H12.2;CELE_F59E12.9;mel-28;unc-112;let-526;syg-1;ced-2;ant-1.1;htp-3;mel-47;tbc-8;tag-343;ima-2;dys-1;csnk-1
cellular component organization or biogenesis	GO:0071840	4.22e-07	75	2581	229	13584	vha-6;dpy-27;hcp-4;unc-10;CELE_F53F4.11;snt-1;atx-2;gbf-1;dpy-26;pdk-1;anc-1;kvs-5;npp-10;F33H2.3;sax-7;cmd-1;unc-89;rtfo-1;itsn-1;hsp-60;unc-44;unc-22;mog-3;ttn-1;let-711;sig-7;mca-3;CELE_Y75B8A.24;npp-7;CELE_T24B8.4;cpna-1;frm-1;nol-1;leo-1;hmg-3;riok-1;skr-1;icp-1;CELE_F19F10.9;zoo-1;jhdm-1;K12D12.1;ipla-1;unc-82;har-1;CELE_H05C05.1;CELE_Y47G6A.18;hmg-4;iws-1;msh-6;T19H12.2;CELE_F59E12.9;mel-2…
cellular component organization	GO:0016043	1.61e-06	70	2425	229	13584	vha-6;dpy-27;hcp-4;unc-10;snt-1;atx-2;gbf-1;dpy-26;pdk-1;anc-1;kvs-5;npp-10;F33H2.3;sax-7;cmd-1;unc-89;rtfo-1;itsn-1;hsp-60;unc-44;unc-22;mog-3;ttn-1;let-711;sig-7;mca-3;CELE_Y75B8A.24;npp-7;CELE_T24B8.4;cpna-1;frm-1;leo-1;hmg-3;skr-1;icp-1;CELE_F19F10.9;zoo-1;jhdm-1;K12D12.1;ipla-1;unc-82;har-1;CELE_H05C05.1;CELE_Y47G6A.18;hmg-4;iws-1;msh-6;T19H12.2;CELE_F59E12.9;mel-28;unc-112;let-805;let-526;v…
organic substance transport	GO:0071702	1.63e-06	36	917	229	13584	unc-10;glt-1;atgp-2;amt-4;mct-3;lea-1;CELE_F47E1.2;abts-1;npp-10;hsp-60;unc-44;npp-7;CELE_Y18D10A.23;CELE_F07F6.8;icd-2;glt-3;ZK180.4;hel-1;apd-3;npp-16;CELE_Y47G6A.18;iws-1;mel-28;mct-4;C06H5.6;CELE_Y32F6A.4;snf-3;unc-31;C18E9.2;snf-6;pept-1;tbc-8;ima-2;dys-1;CELE_Y66D12A.13;mct-6
single-organism transport	GO:0044765	1.65e-06	66	2235	229	13584	vha-6;unc-10;snt-1;glt-1;atgp-2;amt-4;mct-3;lea-1;gbf-1;CELE_T28C12.2;kvs-5;abts-1;npp-10;des-2;cmd-1;itsn-1;hsp-60;best-13;C01B4.8;unc-68;mca-3;npp-7;gon-2;clh-6;CELE_Y18D10A.23;CELE_F07F6.8;glt-3;mca-2;hel-1;twk-8;nud-1;npp-16;CELE_T27D12.1;CELE_Y47G6A.18;iws-1;clh-1;mct-4;nhx-4;C06H5.6;del-6;unc-112;dnj-14;vha-5;CELE_Y32F6A.4;snf-3;ced-2;unc-31;snf-6;kcc-2;pept-1;best-17;pezo-1;ant-1.1;pgp-1;i…
nitrogen compound transport	GO:0071705	9.68e-06	26	600	229	13584	unc-10;glt-1;atgp-2;amt-4;npp-10;hsp-60;unc-44;npp-7;CELE_Y18D10A.23;icd-2;ZK180.4;hel-1;apd-3;npp-16;CELE_Y47G6A.18;iws-1;mel-28;CELE_Y32F6A.4;snf-3;unc-31;C18E9.2;snf-6;pept-1;tbc-8;ima-2;dys-1
chromosome organization	GO:0051276	1.12e-05	22	461	229	13584	dpy-27;hcp-4;dpy-26;npp-10;F33H2.3;rtfo-1;sig-7;leo-1;hmg-3;icp-1;jhdm-1;K12D12.1;hmg-4;iws-1;msh-6;T19H12.2;mel-28;let-526;htp-3;mel-47;tag-343;csnk-1
actin filament-based process	GO:0030029	1.19e-05	15	237	229	13584	sax-7;unc-89;unc-22;ttn-1;CELE_Y75B8A.24;CELE_T24B8.4;cpna-1;frm-1;zoo-1;unc-82;CELE_F59E12.9;unc-112;syg-1;ced-2;dys-1
cellular localization	GO:0051641	1.22e-05	37	1044	229	13584	hcp-4;unc-10;snt-1;ric-8;gbf-1;anc-1;npp-10;F33H2.3;sax-7;cmd-1;unc-89;itsn-1;hsp-60;unc-44;pmk-1;unc-68;let-711;npp-7;CELE_T24B8.4;ZK180.4;hel-1;apd-3;icp-1;nud-1;npp-16;CELE_Y47G6A.18;iws-1;T19H12.2;unc-112;dnj-14;unc-31;ant-1.1;itr-1;tbc-8;ima-2;wdfy-3;csnk-1
positive regulation of biological process	GO:0048518	1.52e-05	43	1312	229	13584	smk-1;unc-10;snt-1;ric-8;mom-4;pac-1;hlh-30;swsn-1;gbf-1;sax-7;unc-89;itsn-1;unc-44;pmk-1;unc-22;unc-68;sig-7;mca-3;CELE_T24B8.4;cpna-1;leo-1;riok-1;hsr-9;pde-3;hel-1;skr-1;icp-1;rhi-1;laf-1;unc-112;let-526;pix-1;tir-1;ced-2;snf-6;pept-1;ant-1.1;sel-5;acy-1;dys-1;teg-1;cnnm-1;T21H8.1
organic anion transport	GO:0015711	1.61e-05	14	214	229	13584	glt-1;atgp-2;mct-3;CELE_F47E1.2;abts-1;CELE_Y18D10A.23;glt-3;mct-4;C06H5.6;CELE_Y32F6A.4;snf-3;pept-1;CELE_Y66D12A.13;mct-6
anion transport	GO:0006820	2.04e-05	21	444	229	13584	glt-1;atgp-2;mct-3;CELE_F47E1.2;abts-1;best-13;C01B4.8;clh-6;CELE_Y18D10A.23;glt-3;CELE_T27D12.1;clh-1;mct-4;C06H5.6;CELE_Y32F6A.4;snf-3;kcc-2;pept-1;best-17;CELE_Y66D12A.13;mct-6
embryo development	GO:0009790	2.45e-05	26	633	229	13584	mom-4;pac-1;swsn-1;npp-10;sax-7;uaf-1;cmd-1;lin-9;hsp-60;sig-7;mca-3;npp-7;ZK180.4;ife-3;lin-36;smg-2;nud-1;zoo-1;mrck-1;laf-1;mel-47;itr-1;ani-2;ima-2;ajm-1;csnk-1
cation homeostasis	GO:0055080	2.64e-05	11	141	229	13584	vha-6;abts-1;unc-68;mca-3;mca-2;nhx-4;vha-5;kcc-2;pept-1;itr-1;cnnm-1
actin cytoskeleton organization	GO:0030036	2.95e-05	14	226	229	13584	unc-89;unc-22;ttn-1;CELE_Y75B8A.24;CELE_T24B8.4;cpna-1;frm-1;zoo-1;unc-82;CELE_F59E12.9;unc-112;syg-1;ced-2;dys-1
ion transport	GO:0006811	3.05e-05	42	1306	229	13584	vha-6;glt-1;atgp-2;amt-4;mct-3;CELE_F47E1.2;kvs-5;abts-1;des-2;best-13;C01B4.8;unc-68;mca-3;gon-2;clh-6;CELE_Y18D10A.23;glt-3;mca-2;twk-8;CELE_T27D12.1;clh-1;mct-4;nhx-4;C06H5.6;del-6;vha-5;CELE_Y32F6A.4;snf-3;unc-31;snf-6;kcc-2;pept-1;best-17;pezo-1;itr-1;kqt-3;dys-1;CELE_Y66D12A.13;cnnm-1;mct-6;egl-19;ncx-3
transmembrane transport	GO:0055085	3.44e-05	44	1402	229	13584	vha-6;glt-1;atgp-2;amt-4;mct-3;CELE_T28C12.2;kvs-5;abts-1;des-2;hsp-60;best-13;C01B4.8;unc-68;mca-3;gon-2;clh-6;CELE_Y18D10A.23;glt-3;mca-2;twk-8;CELE_T27D12.1;clh-1;mct-4;nhx-4;C06H5.6;del-6;vha-5;CELE_Y32F6A.4;snf-3;snf-6;kcc-2;best-17;pezo-1;ant-1.1;pgp-1;itr-1;kqt-3;dys-1;CELE_Y66D12A.13;mct-6;egl-19;haf-7;pgp-9;ncx-3
single-organism organelle organization	GO:1902589	3.46e-05	35	1010	229	13584	dpy-27;hcp-4;snt-1;dpy-26;npp-10;sax-7;cmd-1;unc-89;rtfo-1;unc-22;mog-3;ttn-1;let-711;CELE_Y75B8A.24;CELE_T24B8.4;cpna-1;frm-1;leo-1;skr-1;icp-1;zoo-1;jhdm-1;K12D12.1;unc-82;msh-6;CELE_F59E12.9;mel-28;unc-112;syg-1;ced-2;htp-3;mel-47;tbc-8;dys-1;csnk-1
ion transmembrane transport	GO:0034220	3.69e-05	34	971	229	13584	vha-6;glt-1;atgp-2;amt-4;mct-3;kvs-5;abts-1;des-2;best-13;unc-68;mca-3;gon-2;clh-6;CELE_Y18D10A.23;mca-2;twk-8;clh-1;mct-4;nhx-4;C06H5.6;del-6;vha-5;CELE_Y32F6A.4;snf-6;kcc-2;best-17;pezo-1;itr-1;kqt-3;dys-1;CELE_Y66D12A.13;mct-6;egl-19;ncx-3
protein localization	GO:0008104	3.94e-05	29	769	229	13584	hcp-4;unc-10;ric-8;mom-4;pac-1;npp-10;cmd-1;unc-89;hsp-60;unc-44;pmk-1;unc-68;npp-7;icd-2;ZK180.4;apd-3;npp-16;ipla-1;CELE_Y47G6A.18;iws-1;mel-28;unc-112;tir-1;unc-31;C18E9.2;pept-1;tbc-8;ima-2;csnk-1
multicellular organism aging	GO:0010259	4.25e-05	16	296	229	13584	hlh-30;pmk-1;alp-1;npp-7;natc-1;ife-3;pde-3;hel-1;rpl-19;dnj-14;tir-1;pept-1;ant-1.1;lmd-3;cnnm-1;rps-6
determination of adult lifespan	GO:0008340	4.25e-05	16	296	229	13584	hlh-30;pmk-1;alp-1;npp-7;natc-1;ife-3;pde-3;hel-1;rpl-19;dnj-14;tir-1;pept-1;ant-1.1;lmd-3;cnnm-1;rps-6
aging	GO:0007568	4.8e-05	16	299	229	13584	hlh-30;pmk-1;alp-1;npp-7;natc-1;ife-3;pde-3;hel-1;rpl-19;dnj-14;tir-1;pept-1;ant-1.1;lmd-3;cnnm-1;rps-6
mRNA processing	GO:0006397	5.46e-05	13	209	229	13584	uaf-1;sig-7;rsr-1;spt-5;hel-1;R07E5.1;CELE_F19F10.9;sut-2;iws-1;CELE_W08E3.2;cids-2;snrp-200;CELE_F32B4.4
DNA-templated transcription, elongation	GO:0006354	5.9e-05	6	41	229	13584	rtfo-1;sig-7;spt-5;leo-1;iws-1;tag-343
cytoskeleton organization	GO:0007010	6.54e-05	21	481	229	13584	hcp-4;anc-1;sax-7;cmd-1;unc-89;unc-22;ttn-1;let-711;CELE_Y75B8A.24;CELE_T24B8.4;cpna-1;frm-1;skr-1;zoo-1;unc-82;CELE_F59E12.9;unc-112;syg-1;ced-2;dys-1;csnk-1
single-multicellular organism process	GO:0044707	6.94e-05	72	2802	229	13584	vha-6;unc-10;snt-1;ric-8;mom-4;pac-1;hlh-30;swsn-1;pdk-1;obr-3;npp-10;des-2;sax-7;uaf-1;cmd-1;unc-89;lin-9;ptr-6;hsp-60;unc-44;pmk-1;unc-22;mog-3;gtl-1;let-711;sig-7;mca-3;alp-1;npp-7;gon-2;lin-13;natc-1;riok-1;ZK180.4;ife-3;pde-3;hel-1;lin-36;smg-2;skr-1;bet-1;nud-1;zoo-1;ccdc-55;dpy-2;mrck-1;rpl-19;laf-1;unc-112;dnj-14;let-526;pix-1;vha-5;syg-1;tir-1;unc-31;pept-1;ant-1.1;lin-15B;mel-47;itr-1;a…
carboxylic acid transport	GO:0046942	6.94e-05	10	130	229	13584	glt-1;atgp-2;mct-3;CELE_Y18D10A.23;glt-3;mct-4;CELE_Y32F6A.4;snf-3;pept-1;mct-6
macromolecule localization	GO:0033036	7.4e-05	33	963	229	13584	hcp-4;unc-10;ric-8;mom-4;pac-1;lea-1;npp-10;cmd-1;unc-89;hsp-60;unc-44;pmk-1;unc-68;npp-7;CELE_F07F6.8;icd-2;mac-1;ZK180.4;hel-1;apd-3;npp-16;ipla-1;CELE_Y47G6A.18;iws-1;mel-28;unc-112;tir-1;unc-31;C18E9.2;pept-1;tbc-8;ima-2;csnk-1
organic acid transport	GO:0015849	7.41e-05	10	131	229	13584	glt-1;atgp-2;mct-3;CELE_Y18D10A.23;glt-3;mct-4;CELE_Y32F6A.4;snf-3;pept-1;mct-6
cell death	GO:0008219	7.65e-05	16	311	229	13584	snt-1;F33H2.3;cmd-1;hsp-60;pmk-1;unc-68;pdi-2;skr-1;msh-6;T19H12.2;CELE_Y47G6A.5;tir-1;ced-2;ant-1.1;itr-1;acy-1
inorganic ion homeostasis	GO:0098771	7.97e-05	11	159	229	13584	vha-6;abts-1;unc-68;mca-3;mca-2;nhx-4;vha-5;kcc-2;pept-1;itr-1;cnnm-1
single organism reproductive process	GO:0044702	8.18e-05	24	602	229	13584	swsn-1;dpy-26;anc-1;npp-10;uaf-1;cmd-1;lin-9;mog-3;larp-1;let-711;sig-7;riok-1;smg-2;icp-1;nud-1;K12D12.1;mel-28;unc-112;pix-1;htp-3;itr-1;ani-2;ztf-16;cnnm-1
embryo development ending in birth or egg hatching	GO:0009792	8.78e-05	18	383	229	13584	swsn-1;npp-10;sax-7;uaf-1;cmd-1;lin-9;hsp-60;mca-3;npp-7;ZK180.4;ife-3;nud-1;zoo-1;mrck-1;mel-47;ani-2;ima-2;ajm-1
ion homeostasis	GO:0050801	8.92e-05	11	161	229	13584	vha-6;abts-1;unc-68;mca-3;mca-2;nhx-4;vha-5;kcc-2;pept-1;itr-1;cnnm-1
mRNA metabolic process	GO:0016071	0.000131	15	292	229	13584	uaf-1;let-711;sig-7;rsr-1;spt-5;hel-1;smg-2;R07E5.1;CELE_F19F10.9;sut-2;iws-1;CELE_W08E3.2;cids-2;snrp-200;CELE_F32B4.4
sarcomere organization	GO:0045214	0.000155	5	31	229	13584	unc-89;unc-22;ttn-1;cpna-1;dys-1
positive regulation of sarcomere organization	GO:0060298	0.000157	3	7	229	13584	unc-89;unc-22;cpna-1
post-embryonic development	GO:0009791	0.000165	23	591	229	13584	vha-6;swsn-1;pdk-1;uaf-1;lin-9;hsp-60;let-711;sig-7;mca-3;lin-13;natc-1;riok-1;bet-1;nud-1;ccdc-55;dpy-2;mrck-1;let-526;vha-5;pept-1;lin-15B;acy-1;cnnm-1
actomyosin structure organization	GO:0031032	0.000172	7	70	229	13584	unc-89;unc-22;ttn-1;cpna-1;frm-1;unc-82;dys-1
nematode larval development	GO:0002119	0.000182	22	556	229	13584	vha-6;swsn-1;pdk-1;uaf-1;lin-9;hsp-60;let-711;sig-7;mca-3;lin-13;natc-1;riok-1;bet-1;nud-1;ccdc-55;mrck-1;let-526;vha-5;pept-1;lin-15B;acy-1;cnnm-1
positive regulation of locomotion	GO:0040017	0.000207	9	121	229	13584	unc-89;unc-22;mca-3;unc-112;ced-2;snf-6;acy-1;dys-1;T21H8.1
regulation of developmental process	GO:0050793	0.000207	24	640	229	13584	unc-10;pac-1;swsn-1;pdk-1;obr-3;sax-7;unc-89;lin-9;unc-44;unc-22;sig-7;nhl-2;CELE_T24B8.4;cpna-1;lin-13;riok-1;bet-1;dpy-2;laf-1;pept-1;lin-15B;teg-1;cnnm-1;csnk-1
programmed cell death	GO:0012501	0.000214	14	272	229	13584	snt-1;F33H2.3;cmd-1;hsp-60;pmk-1;unc-68;pdi-2;skr-1;msh-6;T19H12.2;CELE_Y47G6A.5;ced-2;ant-1.1;itr-1
establishment of localization in cell	GO:0051649	0.000216	30	890	229	13584	hcp-4;unc-10;snt-1;gbf-1;anc-1;npp-10;F33H2.3;sax-7;cmd-1;itsn-1;hsp-60;unc-44;unc-68;let-711;npp-7;ZK180.4;hel-1;apd-3;icp-1;nud-1;npp-16;iws-1;T19H12.2;dnj-14;unc-31;ant-1.1;itr-1;tbc-8;ima-2;wdfy-3
larval development	GO:0002164	0.000217	22	563	229	13584	vha-6;swsn-1;pdk-1;uaf-1;lin-9;hsp-60;let-711;sig-7;mca-3;lin-13;natc-1;riok-1;bet-1;nud-1;ccdc-55;mrck-1;let-526;vha-5;pept-1;lin-15B;acy-1;cnnm-1
nuclear transport	GO:0051169	0.00023	8	97	229	13584	npp-10;F33H2.3;npp-7;hel-1;npp-16;iws-1;T19H12.2;ima-2
mitotic sister chromatid segregation	GO:0000070	0.00023	8	97	229	13584	hcp-4;dpy-26;npp-10;icp-1;K12D12.1;mel-28;mel-47;csnk-1
regulation of response to stimulus	GO:0048583	0.000247	25	688	229	13584	smk-1;unc-10;snt-1;ric-8;mom-4;hlh-30;swsn-1;gbf-1;pdk-1;unc-89;pmk-1;pdi-2;riok-1;skr-1;pix-1;tir-1;ced-2;unc-31;pept-1;lin-15B;sel-5;itr-1;akap-1;egl-19;T21H8.1
regulation of sarcomere organization	GO:0060297	0.000249	3	8	229	13584	unc-89;unc-22;cpna-1
positive regulation of striated muscle cell differentiation	GO:0051155	0.000249	3	8	229	13584	unc-89;unc-22;cpna-1
positive regulation of muscle cell differentiation	GO:0051149	0.000249	3	8	229	13584	unc-89;unc-22;cpna-1
positive regulation of developmental process	GO:0051094	0.000258	13	244	229	13584	unc-10;swsn-1;sax-7;unc-89;unc-44;unc-22;sig-7;cpna-1;riok-1;laf-1;pept-1;teg-1;cnnm-1
cell cycle	GO:0007049	0.000261	23	610	229	13584	smk-1;hcp-4;dpy-26;npp-10;sax-7;cmd-1;lin-9;mog-3;let-711;npp-7;gon-2;ensa-1;riok-1;hsr-9;skr-1;icp-1;K12D12.1;msh-6;mel-28;htp-3;mel-47;ima-2;csnk-1
regulation of mRNA processing	GO:0050684	0.00028	5	35	229	13584	uaf-1;sig-7;sut-2;iws-1;CELE_F32B4.4
reproduction	GO:0000003	0.00028	33	1034	229	13584	unc-10;swsn-1;dpy-26;anc-1;npp-10;uaf-1;cmd-1;lin-9;mog-3;larp-1;let-711;sig-7;lin-13;riok-1;smg-2;skr-1;icp-1;nud-1;K12D12.1;msh-6;mel-28;laf-1;unc-112;pix-1;unc-31;pept-1;lin-15B;htp-3;itr-1;ani-2;ztf-16;cnnm-1;T21H8.1
histone H3-K36 trimethylation	GO:0097198	0.000283	2	2	229	13584	sig-7;iws-1
regulation of histone H3-K36 trimethylation	GO:2001253	0.000283	2	2	229	13584	sig-7;iws-1
regulation of histone H3-K36 methylation	GO:0000414	0.000283	2	2	229	13584	sig-7;iws-1
peptide transport	GO:0015833	0.000307	17	387	229	13584	unc-10;npp-10;hsp-60;unc-44;npp-7;icd-2;ZK180.4;apd-3;npp-16;CELE_Y47G6A.18;iws-1;mel-28;unc-31;C18E9.2;pept-1;tbc-8;ima-2
amide transport	GO:0042886	0.000316	17	388	229	13584	unc-10;npp-10;hsp-60;unc-44;npp-7;icd-2;ZK180.4;apd-3;npp-16;CELE_Y47G6A.18;iws-1;mel-28;unc-31;C18E9.2;pept-1;tbc-8;ima-2
regulation of mRNA metabolic process	GO:1903311	0.000321	5	36	229	13584	uaf-1;sig-7;sut-2;iws-1;CELE_F32B4.4
chromatin remodeling	GO:0006338	0.000321	5	36	229	13584	F33H2.3;hmg-3;hmg-4;T19H12.2;let-526
muscle cell differentiation	GO:0042692	0.000338	7	78	229	13584	mom-4;unc-89;unc-22;ttn-1;cpna-1;unc-82;dys-1
myofibril assembly	GO:0030239	0.000345	6	56	229	13584	unc-89;unc-22;ttn-1;cpna-1;unc-82;dys-1
nucleocytoplasmic transport	GO:0006913	0.000365	7	79	229	13584	npp-10;F33H2.3;npp-7;hel-1;iws-1;T19H12.2;ima-2
striated muscle contraction	GO:0006941	0.000368	3	9	229	13584	unc-89;unc-22;ttn-1
establishment of protein localization	GO:0045184	0.000378	19	469	229	13584	hcp-4;unc-10;npp-10;hsp-60;unc-44;npp-7;icd-2;ZK180.4;apd-3;npp-16;CELE_Y47G6A.18;iws-1;mel-28;unc-112;unc-31;C18E9.2;pept-1;tbc-8;ima-2
sister chromatid segregation	GO:0000819	0.000449	8	107	229	13584	hcp-4;dpy-26;npp-10;icp-1;K12D12.1;mel-28;mel-47;csnk-1
striated muscle cell development	GO:0055002	0.000459	6	59	229	13584	unc-89;unc-22;ttn-1;cpna-1;unc-82;dys-1
muscle cell development	GO:0055001	0.000503	6	60	229	13584	unc-89;unc-22;ttn-1;cpna-1;unc-82;dys-1
chemical homeostasis	GO:0048878	0.000516	11	197	229	13584	vha-6;abts-1;unc-68;mca-3;mca-2;nhx-4;vha-5;kcc-2;pept-1;itr-1;cnnm-1
regulation of striated muscle cell differentiation	GO:0051153	0.00052	3	10	229	13584	unc-89;unc-22;cpna-1
myosin filament organization	GO:0031033	0.000541	4	23	229	13584	unc-89;ttn-1;unc-82;unc-112
regulation of DNA-templated transcription, elongation	GO:0032784	0.000541	4	23	229	13584	sig-7;spt-5;leo-1;iws-1
striated muscle cell differentiation	GO:0051146	0.000601	6	62	229	13584	unc-89;unc-22;ttn-1;cpna-1;unc-82;dys-1
regulation of signaling	GO:0023051	0.000611	20	527	229	13584	unc-10;snt-1;ric-8;mom-4;gbf-1;abts-1;unc-89;itsn-1;pdi-2;riok-1;skr-1;pix-1;tir-1;ced-2;kcc-2;pept-1;lin-15B;sel-5;dys-1;akap-1
regulation of feeding behavior	GO:0060259	0.000613	7	86	229	13584	unc-10;snt-1;ric-8;unc-31;itr-1;egl-19;T21H8.1
development of primary sexual characteristics	GO:0045137	0.000641	9	141	229	13584	swsn-1;lin-9;riok-1;unc-112;pix-1;itr-1;ani-2;ztf-16;cnnm-1
gonad development	GO:0008406	0.000641	9	141	229	13584	swsn-1;lin-9;riok-1;unc-112;pix-1;itr-1;ani-2;ztf-16;cnnm-1
regulation of vulval development	GO:0040028	0.000647	8	113	229	13584	swsn-1;lin-9;sig-7;lin-13;riok-1;bet-1;lin-15B;cnnm-1
monovalent inorganic cation homeostasis	GO:0055067	0.000655	6	63	229	13584	vha-6;abts-1;nhx-4;vha-5;kcc-2;pept-1
monocarboxylic acid transport	GO:0015718	0.000667	5	42	229	13584	mct-3;mct-4;snf-3;pept-1;mct-6
regulation of cell communication	GO:0010646	0.00072	20	534	229	13584	unc-10;snt-1;ric-8;mom-4;gbf-1;abts-1;unc-89;itsn-1;pdi-2;riok-1;skr-1;pix-1;tir-1;ced-2;kcc-2;pept-1;lin-15B;sel-5;dys-1;akap-1
developmental process involved in reproduction	GO:0003006	0.00073	19	495	229	13584	swsn-1;npp-10;uaf-1;lin-9;mog-3;larp-1;let-711;sig-7;riok-1;smg-2;skr-1;laf-1;unc-112;pix-1;lin-15B;itr-1;ani-2;ztf-16;cnnm-1
regulation of multicellular organismal process	GO:0051239	0.000804	22	620	229	13584	unc-10;pac-1;swsn-1;pdk-1;obr-3;sax-7;unc-89;lin-9;unc-44;unc-22;sig-7;lin-13;riok-1;bet-1;dpy-2;laf-1;unc-112;unc-31;pept-1;lin-15B;acy-1;cnnm-1
chromosome segregation	GO:0007059	0.000811	11	208	229	13584	hcp-4;dpy-26;npp-10;icp-1;K12D12.1;mel-28;laf-1;htp-3;mel-47;ima-2;csnk-1
defecation	GO:0030421	0.00084	6	66	229	13584	unc-10;snt-1;gtl-1;gon-2;itr-1;acy-1
cellular cation homeostasis	GO:0030003	0.000861	8	118	229	13584	vha-6;abts-1;unc-68;mca-3;mca-2;nhx-4;vha-5;itr-1
developmental growth	GO:0048589	0.000899	12	244	229	13584	unc-10;swsn-1;pdk-1;obr-3;sax-7;uaf-1;unc-44;sig-7;dpy-2;syg-1;pept-1;cnnm-1
cell cycle process	GO:0022402	0.000959	18	467	229	13584	smk-1;hcp-4;dpy-26;npp-10;sax-7;cmd-1;mog-3;let-711;npp-7;skr-1;icp-1;K12D12.1;msh-6;mel-28;htp-3;mel-47;ima-2;csnk-1
cellular ion homeostasis	GO:0006873	0.000961	8	120	229	13584	vha-6;abts-1;unc-68;mca-3;mca-2;nhx-4;vha-5;itr-1
excretion	GO:0007588	0.000984	6	68	229	13584	unc-10;snt-1;gtl-1;gon-2;itr-1;acy-1
nucleus organization	GO:0006997	0.00102	5	46	229	13584	anc-1;npp-10;npp-7;mel-28;ima-2
fibril organization	GO:0097435	0.00104	10	182	229	13584	unc-89;unc-22;ttn-1;let-711;cpna-1;zoo-1;unc-82;CELE_F59E12.9;syg-1;dys-1
regulation of organelle organization	GO:0033043	0.00111	13	285	229	13584	hcp-4;atx-2;unc-89;unc-22;sig-7;npp-7;CELE_T24B8.4;cpna-1;skr-1;iws-1;unc-112;tbc-8;csnk-1
organelle localization	GO:0051640	0.00115	13	286	229	13584	hcp-4;unc-10;snt-1;anc-1;npp-10;sax-7;cmd-1;itsn-1;let-711;icp-1;nud-1;unc-31;csnk-1
reproductive structure development	GO:0048608	0.00118	10	185	229	13584	swsn-1;lin-9;riok-1;smg-2;unc-112;pix-1;itr-1;ani-2;ztf-16;cnnm-1
reproductive system development	GO:0061458	0.00118	10	185	229	13584	swsn-1;lin-9;riok-1;smg-2;unc-112;pix-1;itr-1;ani-2;ztf-16;cnnm-1
regulation of muscle cell differentiation	GO:0051147	0.00119	3	13	229	13584	unc-89;unc-22;cpna-1
positive regulation of cellular process	GO:0048522	0.00119	28	898	229	13584	smk-1;unc-10;snt-1;mom-4;hlh-30;sax-7;unc-89;itsn-1;pmk-1;unc-22;unc-68;sig-7;mca-3;CELE_T24B8.4;cpna-1;leo-1;riok-1;hsr-9;skr-1;icp-1;unc-112;let-526;tir-1;ced-2;ant-1.1;sel-5;dys-1;teg-1
animal organ development	GO:0048513	0.00123	17	438	229	13584	mom-4;swsn-1;lin-9;sig-7;lin-13;riok-1;lin-36;smg-2;bet-1;nud-1;unc-112;pix-1;lin-15B;itr-1;ani-2;ztf-16;cnnm-1
ammonium transport	GO:0015696	0.00124	5	48	229	13584	amt-4;snf-3;unc-31;snf-6;dys-1
muscle structure development	GO:0061061	0.00132	8	126	229	13584	mom-4;unc-89;unc-22;ttn-1;cpna-1;unc-82;unc-112;dys-1
obsolete death	GO:0016265	0.00136	12	256	229	13584	snt-1;cmd-1;pmk-1;unc-68;pdi-2;skr-1;msh-6;CELE_Y47G6A.5;ced-2;ant-1.1;itr-1;acy-1
locomotion	GO:0040011	0.00144	24	734	229	13584	unc-10;pdk-1;sax-7;cmd-1;unc-89;unc-44;unc-22;unc-68;mca-3;pde-3;nud-1;ccdc-55;unc-112;dnj-14;pix-1;CELE_Y47G6A.5;ced-2;unc-31;snf-6;itr-1;unc-33;acy-1;dys-1;T21H8.1
positive regulation of organelle assembly	GO:1902117	0.0015	3	14	229	13584	unc-89;unc-22;cpna-1
inorganic ion transmembrane transport	GO:0098660	0.00151	22	651	229	13584	vha-6;amt-4;kvs-5;abts-1;best-13;unc-68;mca-3;clh-6;mca-2;twk-8;clh-1;nhx-4;del-6;vha-5;snf-6;kcc-2;best-17;itr-1;kqt-3;dys-1;egl-19;ncx-3
reproductive process	GO:0022414	0.00151	29	957	229	13584	unc-10;swsn-1;dpy-26;anc-1;npp-10;uaf-1;cmd-1;lin-9;mog-3;larp-1;let-711;sig-7;riok-1;smg-2;skr-1;icp-1;nud-1;K12D12.1;mel-28;laf-1;unc-112;pix-1;unc-31;lin-15B;htp-3;itr-1;ani-2;ztf-16;cnnm-1
mitotic cell cycle process	GO:1903047	0.00151	13	295	229	13584	smk-1;hcp-4;dpy-26;npp-10;sax-7;let-711;npp-7;icp-1;K12D12.1;mel-28;mel-47;ima-2;csnk-1
protein transport	GO:0015031	0.00153	17	447	229	13584	unc-10;npp-10;hsp-60;unc-44;npp-7;icd-2;ZK180.4;apd-3;npp-16;CELE_Y47G6A.18;iws-1;mel-28;unc-31;C18E9.2;pept-1;tbc-8;ima-2
positive regulation of multicellular organismal process	GO:0051240	0.00155	12	260	229	13584	unc-10;swsn-1;sax-7;unc-89;unc-44;unc-22;sig-7;riok-1;laf-1;unc-112;pept-1;cnnm-1
feeding behavior	GO:0007631	0.00161	8	130	229	13584	unc-10;snt-1;ric-8;alp-1;unc-31;itr-1;egl-19;T21H8.1
intracellular transport	GO:0046907	0.00161	23	697	229	13584	unc-10;snt-1;gbf-1;npp-10;F33H2.3;itsn-1;hsp-60;unc-44;unc-68;npp-7;ZK180.4;hel-1;apd-3;nud-1;npp-16;iws-1;T19H12.2;unc-31;ant-1.1;itr-1;tbc-8;ima-2;wdfy-3
positive regulation of cytoskeleton organization	GO:0051495	0.00163	5	51	229	13584	unc-89;unc-22;CELE_T24B8.4;cpna-1;unc-112
regulation of pharyngeal pumping	GO:0043051	0.00164	6	75	229	13584	unc-10;snt-1;unc-31;itr-1;egl-19;T21H8.1
mitotic metaphase plate congression	GO:0007080	0.00166	2	4	229	13584	hcp-4;icp-1
anatomical structure morphogenesis	GO:0009653	0.00171	28	920	229	13584	mom-4;pac-1;swsn-1;sax-7;uaf-1;unc-89;lin-9;unc-44;unc-22;ttn-1;sig-7;CELE_T24B8.4;cpna-1;lin-36;smg-2;zoo-1;dpy-2;unc-82;mrck-1;unc-112;pix-1;syg-1;itr-1;ani-2;unc-33;dys-1;cnnm-1;csnk-1
RNA processing	GO:0006396	0.00172	18	492	229	13584	CELE_F53F4.11;uaf-1;CELE_T08G11.4;sig-7;rsr-1;spt-5;nol-1;hel-1;R07E5.1;CELE_F19F10.9;sut-2;iws-1;CELE_W08E3.2;pqn-39;cids-2;snrp-200;rps-6;CELE_F32B4.4
growth	GO:0040007	0.00176	13	300	229	13584	unc-10;swsn-1;pdk-1;obr-3;sax-7;uaf-1;unc-44;sig-7;mca-3;dpy-2;syg-1;pept-1;cnnm-1
regulation of cell death	GO:0010941	0.00176	11	229	229	13584	snt-1;F33H2.3;cmd-1;pmk-1;unc-68;pdi-2;skr-1;T19H12.2;CELE_Y47G6A.5;tir-1;ant-1.1
regulation of developmental growth	GO:0048638	0.00182	10	196	229	13584	unc-10;swsn-1;pdk-1;obr-3;sax-7;unc-44;sig-7;dpy-2;pept-1;cnnm-1
anion transmembrane transport	GO:0098656	0.00188	12	266	229	13584	glt-1;atgp-2;abts-1;best-13;clh-6;CELE_Y18D10A.23;clh-1;C06H5.6;CELE_Y32F6A.4;kcc-2;best-17;CELE_Y66D12A.13
positive regulation of cell differentiation	GO:0045597	0.00188	6	77	229	13584	sax-7;unc-89;unc-22;sig-7;cpna-1;teg-1
multicellular organismal process	GO:0032501	0.00199	75	3289	229	13584	vha-6;unc-10;snt-1;ric-8;mom-4;pac-1;hlh-30;swsn-1;pdk-1;obr-3;npp-10;des-2;sax-7;uaf-1;cmd-1;unc-89;lin-9;ptr-6;hsp-60;unc-44;pmk-1;unc-22;mog-3;larp-1;gtl-1;ttn-1;let-711;sig-7;mca-3;alp-1;npp-7;gon-2;lin-13;natc-1;riok-1;ZK180.4;ife-3;pde-3;hel-1;lin-36;smg-2;skr-1;icp-1;bet-1;nud-1;zoo-1;ccdc-55;dpy-2;mrck-1;rpl-19;laf-1;unc-112;dnj-14;let-526;pix-1;vha-5;syg-1;tir-1;unc-31;pept-1;ant-1.1;lin…
regulation of growth	GO:0040008	0.00202	11	233	229	13584	unc-10;swsn-1;pdk-1;obr-3;sax-7;unc-44;sig-7;mca-3;dpy-2;pept-1;cnnm-1
pharyngeal pumping	GO:0043050	0.00209	7	106	229	13584	unc-10;snt-1;alp-1;unc-31;itr-1;egl-19;T21H8.1
cellular protein localization	GO:0034613	0.00214	18	502	229	13584	hcp-4;unc-10;ric-8;npp-10;unc-89;hsp-60;unc-44;pmk-1;unc-68;npp-7;ZK180.4;apd-3;npp-16;CELE_Y47G6A.18;iws-1;unc-112;tbc-8;ima-2
female gamete generation	GO:0007292	0.00219	9	168	229	13584	npp-10;larp-1;let-711;sig-7;riok-1;icp-1;unc-112;itr-1;ani-2
cation transmembrane transport	GO:0098655	0.00224	20	587	229	13584	vha-6;amt-4;kvs-5;abts-1;des-2;unc-68;mca-3;gon-2;mca-2;twk-8;nhx-4;del-6;vha-5;snf-6;kcc-2;itr-1;kqt-3;dys-1;egl-19;ncx-3
regulation of intracellular signal transduction	GO:1902531	0.00226	12	272	229	13584	ric-8;mom-4;gbf-1;unc-89;pdi-2;riok-1;skr-1;pix-1;tir-1;pept-1;lin-15B;akap-1
gonad morphogenesis	GO:0035262	0.00228	5	55	229	13584	swsn-1;unc-112;pix-1;itr-1;cnnm-1
regulation of pH	GO:0006885	0.00228	5	55	229	13584	vha-6;abts-1;nhx-4;vha-5;pept-1
nuclear chromosome segregation	GO:0098813	0.00237	9	170	229	13584	hcp-4;dpy-26;npp-10;icp-1;K12D12.1;mel-28;htp-3;mel-47;csnk-1
cellular macromolecule localization	GO:0070727	0.00238	18	507	229	13584	hcp-4;unc-10;ric-8;npp-10;unc-89;hsp-60;unc-44;pmk-1;unc-68;npp-7;ZK180.4;apd-3;npp-16;CELE_Y47G6A.18;iws-1;unc-112;tbc-8;ima-2
regulation of eating behavior	GO:1903998	0.00244	6	81	229	13584	unc-10;snt-1;unc-31;itr-1;egl-19;T21H8.1
translational initiation	GO:0006413	0.00244	6	81	229	13584	eif-2alpha;iffb-1;ife-3;ifg-1;CELE_H05C05.1;laf-1
macromolecular complex subunit organization	GO:0043933	0.00246	26	853	229	13584	vha-6;hcp-4;unc-10;atx-2;kvs-5;npp-10;F33H2.3;unc-89;rtfo-1;ttn-1;let-711;CELE_T24B8.4;leo-1;hmg-3;CELE_F19F10.9;zoo-1;jhdm-1;ipla-1;unc-82;CELE_H05C05.1;hmg-4;T19H12.2;mel-28;unc-112;let-526;vha-5
regulation of localization	GO:0032879	0.00247	20	592	229	13584	snt-1;kvs-5;cmd-1;itsn-1;pmk-1;unc-68;mca-3;clh-6;ipla-1;iws-1;clh-1;unc-112;vha-5;ced-2;pept-1;sel-5;itr-1;tbc-8;acy-1;egl-19
cation transport	GO:0006812	0.00261	23	724	229	13584	vha-6;amt-4;kvs-5;abts-1;des-2;unc-68;mca-3;gon-2;mca-2;twk-8;nhx-4;del-6;vha-5;snf-3;unc-31;snf-6;kcc-2;itr-1;kqt-3;dys-1;cnnm-1;egl-19;ncx-3
extracellular matrix organization	GO:0030198	0.00261	10	206	229	13584	unc-89;unc-22;ttn-1;let-711;cpna-1;zoo-1;unc-82;CELE_F59E12.9;syg-1;dys-1
histone exchange	GO:0043486	0.00274	2	5	229	13584	F33H2.3;T19H12.2
positive regulation of transcription from RNA polymerase II promoter involved in defense response to Gram-negative bacterium	GO:1902097	0.00274	2	5	229	13584	pmk-1;tir-1
positive regulation of striated muscle contraction	GO:0045989	0.00274	2	5	229	13584	unc-89;unc-22
regulation of transport	GO:0051049	0.00276	15	393	229	13584	snt-1;kvs-5;itsn-1;mca-3;clh-6;iws-1;clh-1;unc-112;vha-5;ced-2;pept-1;sel-5;tbc-8;acy-1;egl-19
cellular chemical homeostasis	GO:0055082	0.0028	8	142	229	13584	vha-6;abts-1;unc-68;mca-3;mca-2;nhx-4;vha-5;itr-1
mitotic cell cycle	GO:0000278	0.0029	14	356	229	13584	smk-1;hcp-4;dpy-26;npp-10;sax-7;let-711;npp-7;gon-2;icp-1;K12D12.1;mel-28;mel-47;ima-2;csnk-1
regulation of cellular component organization	GO:0051128	0.00299	20	602	229	13584	hcp-4;atx-2;pdk-1;sax-7;unc-89;itsn-1;unc-22;sig-7;mca-3;npp-7;CELE_T24B8.4;cpna-1;skr-1;iws-1;unc-112;ced-2;sel-5;itr-1;tbc-8;csnk-1
eating behavior	GO:0042755	0.00301	7	113	229	13584	unc-10;snt-1;alp-1;unc-31;itr-1;egl-19;T21H8.1
muscle contraction	GO:0006936	0.0031	6	85	229	13584	unc-89;unc-22;ttn-1;unc-112;unc-31;itr-1
metal ion homeostasis	GO:0055065	0.0031	6	85	229	13584	unc-68;mca-3;mca-2;kcc-2;itr-1;cnnm-1
inorganic cation transmembrane transport	GO:0098662	0.00312	18	520	229	13584	vha-6;amt-4;kvs-5;abts-1;unc-68;mca-3;mca-2;twk-8;nhx-4;del-6;vha-5;snf-6;kcc-2;itr-1;kqt-3;dys-1;egl-19;ncx-3
positive regulation of muscle contraction	GO:0045933	0.0032	3	18	229	13584	unc-89;unc-22;unc-112
muscle system process	GO:0003012	0.00329	6	86	229	13584	unc-89;unc-22;ttn-1;unc-112;unc-31;itr-1
mRNA transport	GO:0051028	0.00336	4	37	229	13584	npp-10;hel-1;iws-1;mel-28
transcription elongation from RNA polymerase II promoter	GO:0006368	0.00336	4	37	229	13584	rtfo-1;spt-5;leo-1;tag-343
system development	GO:0048731	0.00353	25	831	229	13584	mom-4;swsn-1;pdk-1;sax-7;lin-9;unc-44;sig-7;lin-13;riok-1;lin-36;smg-2;skr-1;bet-1;nud-1;unc-112;pix-1;syg-1;tir-1;lin-15B;itr-1;ani-2;unc-33;ztf-16;cnnm-1;egl-19
divalent inorganic cation homeostasis	GO:0072507	0.0036	5	61	229	13584	unc-68;mca-3;mca-2;itr-1;cnnm-1
positive regulation of cell development	GO:0010720	0.0036	5	61	229	13584	sax-7;unc-89;unc-22;sig-7;cpna-1
extracellular structure organization	GO:0043062	0.00367	10	216	229	13584	unc-89;unc-22;ttn-1;let-711;cpna-1;zoo-1;unc-82;CELE_F59E12.9;syg-1;dys-1
sex differentiation	GO:0007548	0.0037	12	289	229	13584	swsn-1;lin-9;riok-1;smg-2;skr-1;unc-112;pix-1;lin-15B;itr-1;ani-2;ztf-16;cnnm-1
organic cation transport	GO:0015695	0.00371	4	38	229	13584	amt-4;snf-3;snf-6;dys-1
regulation of organelle assembly	GO:1902115	0.00371	4	38	229	13584	atx-2;unc-89;unc-22;cpna-1
striated muscle myosin thick filament assembly	GO:0071688	0.00375	3	19	229	13584	unc-89;ttn-1;unc-82
cell-cell signaling	GO:0007267	0.00379	17	488	229	13584	unc-10;snt-1;mom-4;abts-1;des-2;itsn-1;nud-1;dnj-14;syg-1;snf-3;tir-1;unc-31;snf-6;kcc-2;kqt-3;dys-1;csnk-1
protein localization to nucleus	GO:0034504	0.00386	5	62	229	13584	npp-10;pmk-1;npp-7;npp-16;ima-2
cellular homeostasis	GO:0019725	0.00392	11	254	229	13584	vha-6;abts-1;unc-68;mca-3;pdi-2;mca-2;nhx-4;vha-5;kcc-2;itr-1;dys-1
sexual reproduction	GO:0019953	0.004	14	369	229	13584	unc-10;anc-1;npp-10;uaf-1;larp-1;let-711;sig-7;riok-1;icp-1;nud-1;unc-112;itr-1;ani-2;cnnm-1
behavioral response to nicotine	GO:0035095	0.00406	2	6	229	13584	pmk-1;unc-22
negative regulation of biological process	GO:0048519	0.00407	30	1071	229	13584	smk-1;hcp-4;ric-8;swsn-1;sup-26;eef-2;lin-9;pmk-1;unc-22;tsn-1;unc-68;let-711;zfp-1;lin-13;ensa-1;riok-1;hsr-9;pde-3;smg-2;skr-1;K12D12.1;sut-2;msh-6;laf-1;tir-1;unc-31;pept-1;lin-15B;itr-1;csnk-1
regulation of cytoskeleton organization	GO:0051493	0.00424	8	152	229	13584	hcp-4;unc-89;unc-22;CELE_T24B8.4;cpna-1;skr-1;unc-112;csnk-1
multi-organism process	GO:0051704	0.00431	23	754	229	13584	smk-1;unc-10;hlh-30;swsn-1;anc-1;eef-2;npp-10;uaf-1;pmk-1;larp-1;dcar-1;let-711;sig-7;riok-1;icp-1;nud-1;unc-112;tir-1;unc-31;pgp-1;itr-1;ani-2;cnnm-1
positive regulation of cellular component organization	GO:0051130	0.00432	9	186	229	13584	sax-7;unc-89;itsn-1;unc-22;mca-3;CELE_T24B8.4;cpna-1;unc-112;ced-2
myosin filament assembly	GO:0031034	0.00436	3	20	229	13584	unc-89;ttn-1;unc-82
RNA export from nucleus	GO:0006405	0.00447	4	40	229	13584	npp-10;npp-7;hel-1;iws-1
synaptic signaling	GO:0099536	0.00467	11	260	229	13584	unc-10;snt-1;abts-1;itsn-1;nud-1;dnj-14;unc-31;snf-6;kcc-2;kqt-3;dys-1
chromatin organization	GO:0006325	0.00467	11	260	229	13584	F33H2.3;rtfo-1;sig-7;leo-1;hmg-3;jhdm-1;hmg-4;iws-1;T19H12.2;let-526;tag-343
DNA packaging	GO:0006323	0.00474	5	65	229	13584	dpy-27;dpy-26;npp-10;F33H2.3;T19H12.2
RNA transport	GO:0050658	0.00474	5	65	229	13584	npp-10;npp-7;hel-1;iws-1;mel-28
establishment of RNA localization	GO:0051236	0.00474	5	65	229	13584	npp-10;npp-7;hel-1;iws-1;mel-28
nucleic acid transport	GO:0050657	0.00474	5	65	229	13584	npp-10;npp-7;hel-1;iws-1;mel-28
cellular protein complex assembly	GO:0043623	0.00474	10	224	229	13584	vha-6;hcp-4;unc-10;unc-89;ttn-1;CELE_T24B8.4;unc-82;CELE_H05C05.1;mel-28;vha-5
homeostatic process	GO:0042592	0.00477	13	337	229	13584	vha-6;abts-1;unc-68;mca-3;pdi-2;mca-2;nhx-4;vha-5;kcc-2;pept-1;itr-1;dys-1;cnnm-1
cellular component biogenesis	GO:0044085	0.00477	30	1083	229	13584	vha-6;hcp-4;unc-10;CELE_F53F4.11;atx-2;pdk-1;kvs-5;npp-10;F33H2.3;unc-89;unc-22;ttn-1;CELE_T24B8.4;cpna-1;nol-1;riok-1;CELE_F19F10.9;ipla-1;unc-82;CELE_H05C05.1;T19H12.2;CELE_F59E12.9;mel-28;let-805;vha-5;pqn-39;syg-1;itr-1;dys-1;rps-6
cell division	GO:0051301	0.00484	12	299	229	13584	mom-4;dpy-26;npp-10;unc-22;npp-7;ensa-1;icp-1;K12D12.1;ipla-1;mel-28;mel-47;csnk-1
establishment of organelle localization	GO:0051656	0.00494	11	262	229	13584	hcp-4;unc-10;snt-1;anc-1;sax-7;cmd-1;itsn-1;let-711;icp-1;nud-1;unc-31
regulation of multicellular organism growth	GO:0040014	0.00502	7	124	229	13584	unc-10;swsn-1;obr-3;unc-44;dpy-2;pept-1;cnnm-1
translation	GO:0006412	0.0052	16	462	229	13584	CELE_F53F4.11;sup-26;eef-2;rps-4;tsn-1;let-711;rps-2;eef-1B.2;eif-2alpha;iffb-1;ife-3;ifg-1;CELE_H05C05.1;rpl-19;laf-1;rps-6
amino acid transport	GO:0006865	0.00539	5	67	229	13584	glt-1;atgp-2;CELE_Y18D10A.23;CELE_Y32F6A.4;snf-3
vesicle-mediated transport	GO:0016192	0.00557	18	550	229	13584	unc-10;snt-1;gbf-1;cmd-1;itsn-1;mca-3;CELE_T24B8.4;ZK180.4;apd-3;nud-1;CELE_Y47G6A.18;unc-112;vha-5;ced-2;unc-31;sel-5;tbc-8;csnk-1
regulation of striated muscle contraction	GO:0006942	0.00562	2	7	229	13584	unc-89;unc-22
histone H3-K36 methylation	GO:0010452	0.00562	2	7	229	13584	sig-7;iws-1
protein refolding	GO:0042026	0.00562	2	7	229	13584	hsp-60;nud-1
negative regulation of sequestering of calcium ion	GO:0051283	0.00562	2	7	229	13584	unc-68;itr-1
establishment of protein localization to plasma membrane	GO:0090002	0.00562	2	7	229	13584	unc-44;CELE_Y47G6A.18
regulation of sequestering of calcium ion	GO:0051282	0.00562	2	7	229	13584	unc-68;itr-1
release of sequestered calcium ion into cytosol	GO:0051209	0.00562	2	7	229	13584	unc-68;itr-1
sequestering of calcium ion	GO:0051208	0.00562	2	7	229	13584	unc-68;itr-1
oogenesis	GO:0048477	0.00571	7	127	229	13584	npp-10;larp-1;let-711;sig-7;riok-1;itr-1;ani-2
peptide biosynthetic process	GO:0043043	0.00611	16	470	229	13584	CELE_F53F4.11;sup-26;eef-2;rps-4;tsn-1;let-711;rps-2;eef-1B.2;eif-2alpha;iffb-1;ife-3;ifg-1;CELE_H05C05.1;rpl-19;laf-1;rps-6
regulation of post-embryonic development	GO:0048580	0.0062	8	162	229	13584	swsn-1;lin-9;sig-7;lin-13;riok-1;bet-1;lin-15B;cnnm-1
regulation of nematode larval development	GO:0061062	0.0062	8	162	229	13584	swsn-1;lin-9;sig-7;lin-13;riok-1;bet-1;lin-15B;cnnm-1
embryonic morphogenesis	GO:0048598	0.00622	10	233	229	13584	mom-4;pac-1;sax-7;uaf-1;sig-7;lin-36;smg-2;zoo-1;mrck-1;itr-1
RNA localization	GO:0006403	0.00649	5	70	229	13584	npp-10;npp-7;hel-1;iws-1;mel-28
ammonium transmembrane transport	GO:0072488	0.00653	3	23	229	13584	amt-4;snf-6;dys-1
chromosome localization	GO:0050000	0.00653	3	23	229	13584	hcp-4;npp-10;icp-1
nuclear division	GO:0000280	0.00657	12	311	229	13584	hcp-4;dpy-26;sax-7;mog-3;let-711;npp-7;icp-1;K12D12.1;msh-6;htp-3;mel-47;csnk-1
vulval development	GO:0040025	0.00666	9	199	229	13584	swsn-1;lin-9;sig-7;lin-13;riok-1;bet-1;nud-1;lin-15B;cnnm-1
DNA replication	GO:0006260	0.00675	7	131	229	13584	rfc-1;hmg-3;CELE_R04F11.3;K12D12.1;hmg-4;mel-47;rnr-1
cellular calcium ion homeostasis	GO:0006874	0.00682	4	45	229	13584	unc-68;mca-3;mca-2;itr-1
neurotransmitter transport	GO:0006836	0.00702	7	132	229	13584	unc-10;snt-1;dnj-14;snf-3;unc-31;snf-6;dys-1
cell development	GO:0048468	0.00717	18	564	229	13584	npp-10;sax-7;uaf-1;unc-89;unc-44;unc-22;larp-1;ttn-1;let-711;sig-7;cpna-1;riok-1;unc-82;syg-1;itr-1;ani-2;unc-33;dys-1
regulation of endocytosis	GO:0030100	0.0073	5	72	229	13584	itsn-1;mca-3;unc-112;ced-2;sel-5
response to inorganic substance	GO:0010035	0.00731	7	133	229	13584	lea-1;pmk-1;natc-1;pde-3;unc-31;pgp-1;cnnm-1
regulation of cytosolic calcium ion concentration	GO:0051480	0.00737	3	24	229	13584	unc-68;mca-3;itr-1
chromosome condensation	GO:0030261	0.00737	3	24	229	13584	dpy-27;dpy-26;npp-10
calcium ion homeostasis	GO:0055074	0.00738	4	46	229	13584	unc-68;mca-3;mca-2;itr-1
proton-transporting V-type ATPase complex assembly	GO:0070070	0.00741	2	8	229	13584	vha-6;vha-5
vacuolar proton-transporting V-type ATPase complex assembly	GO:0070072	0.00741	2	8	229	13584	vha-6;vha-5
metaphase plate congression	GO:0051310	0.00741	2	8	229	13584	hcp-4;icp-1
modulation of synaptic transmission	GO:0050804	0.00755	6	102	229	13584	unc-10;snt-1;abts-1;itsn-1;kcc-2;dys-1
apoptotic process	GO:0006915	0.0076	10	240	229	13584	F33H2.3;cmd-1;hsp-60;pdi-2;skr-1;msh-6;T19H12.2;CELE_Y47G6A.5;ced-2;ant-1.1
negative regulation of vulval development	GO:0040027	0.00796	4	47	229	13584	swsn-1;lin-9;lin-13;lin-15B
positive regulation of signaling	GO:0023056	0.0082	8	170	229	13584	unc-10;mom-4;itsn-1;riok-1;tir-1;ced-2;sel-5;dys-1
post-embryonic animal organ development	GO:0048569	0.00828	9	206	229	13584	swsn-1;lin-9;sig-7;lin-13;riok-1;bet-1;nud-1;lin-15B;cnnm-1
animal organ morphogenesis	GO:0009887	0.00877	8	172	229	13584	mom-4;swsn-1;lin-36;smg-2;unc-112;pix-1;itr-1;cnnm-1
establishment of protein localization to organelle	GO:0072594	0.00888	7	138	229	13584	hcp-4;npp-10;hsp-60;npp-7;npp-16;unc-112;ima-2
protein import into nucleus	GO:0006606	0.00921	4	49	229	13584	npp-10;npp-7;npp-16;ima-2
protein targeting to nucleus	GO:0044744	0.00921	4	49	229	13584	npp-10;npp-7;npp-16;ima-2
divalent inorganic cation transport	GO:0072511	0.00922	7	139	229	13584	unc-68;mca-3;mca-2;itr-1;cnnm-1;egl-19;ncx-3
divalent metal ion transport	GO:0070838	0.00922	7	139	229	13584	unc-68;mca-3;mca-2;itr-1;cnnm-1;egl-19;ncx-3
intrinsic apoptotic signaling pathway	GO:0097193	0.00924	3	26	229	13584	pdi-2;skr-1;msh-6
ATP-dependent chromatin remodeling	GO:0043044	0.00942	2	9	229	13584	F33H2.3;T19H12.2
peptidyl-lysine trimethylation	GO:0018023	0.00942	2	9	229	13584	sig-7;iws-1
hermaphrodite genitalia morphogenesis	GO:0048815	0.00942	2	9	229	13584	unc-112;itr-1
regulation of locomotion	GO:0040012	0.00961	12	327	229	13584	pdk-1;unc-89;unc-22;mca-3;unc-112;ced-2;unc-31;snf-6;itr-1;acy-1;dys-1;T21H8.1
organelle fission	GO:0048285	0.00983	12	328	229	13584	hcp-4;dpy-26;sax-7;mog-3;let-711;npp-7;icp-1;K12D12.1;msh-6;htp-3;mel-47;csnk-1
regulation of cellular pH	GO:0030641	0.00988	4	50	229	13584	vha-6;abts-1;nhx-4;vha-5
regulation of intracellular pH	GO:0051453	0.00988	4	50	229	13584	vha-6;abts-1;nhx-4;vha-5
cellular monovalent inorganic cation homeostasis	GO:0030004	0.00988	4	50	229	13584	vha-6;abts-1;nhx-4;vha-5
regulation of behavior	GO:0050795	0.00989	9	212	229	13584	unc-10;snt-1;ric-8;swsn-1;pdk-1;unc-31;itr-1;egl-19;T21H8.1
trans-synaptic signaling	GO:0099537	0.00998	10	250	229	13584	unc-10;snt-1;abts-1;itsn-1;nud-1;dnj-14;unc-31;snf-6;kcc-2;dys-1
anterograde trans-synaptic signaling	GO:0098916	0.00998	10	250	229	13584	unc-10;snt-1;abts-1;itsn-1;nud-1;dnj-14;unc-31;snf-6;kcc-2;dys-1
multicellular organism growth	GO:0035264	0.0103	7	142	229	13584	unc-10;swsn-1;obr-3;unc-44;dpy-2;pept-1;cnnm-1
single-organism cellular localization	GO:1902580	0.0103	13	371	229	13584	hcp-4;unc-10;snt-1;sax-7;cmd-1;itsn-1;unc-44;let-711;icp-1;nud-1;CELE_Y47G6A.18;ima-2;csnk-1
positive regulation of growth	GO:0045927	0.0107	7	143	229	13584	unc-10;swsn-1;unc-44;sig-7;mca-3;pept-1;cnnm-1
protein import	GO:0017038	0.0107	5	79	229	13584	npp-10;hsp-60;npp-7;npp-16;ima-2
amide biosynthetic process	GO:0043604	0.0109	16	501	229	13584	CELE_F53F4.11;sup-26;eef-2;rps-4;tsn-1;let-711;rps-2;eef-1B.2;eif-2alpha;iffb-1;ife-3;ifg-1;CELE_H05C05.1;rpl-19;laf-1;rps-6
regulation of vesicle-mediated transport	GO:0060627	0.0111	7	144	229	13584	snt-1;itsn-1;mca-3;unc-112;ced-2;sel-5;tbc-8
positive regulation of developmental growth	GO:0048639	0.0112	6	111	229	13584	unc-10;swsn-1;unc-44;sig-7;pept-1;cnnm-1
cellular component assembly	GO:0022607	0.0112	25	913	229	13584	vha-6;hcp-4;unc-10;atx-2;pdk-1;kvs-5;npp-10;F33H2.3;unc-89;unc-22;ttn-1;CELE_T24B8.4;cpna-1;CELE_F19F10.9;ipla-1;unc-82;CELE_H05C05.1;T19H12.2;CELE_F59E12.9;mel-28;let-805;vha-5;syg-1;itr-1;dys-1
amino acid transmembrane transport	GO:0003333	0.0113	4	52	229	13584	glt-1;atgp-2;CELE_Y18D10A.23;CELE_Y32F6A.4
positive regulation of cell communication	GO:0010647	0.0113	8	180	229	13584	unc-10;mom-4;itsn-1;riok-1;tir-1;ced-2;sel-5;dys-1
hermaphrodite genitalia development	GO:0040035	0.0114	3	28	229	13584	swsn-1;unc-112;itr-1
calcium ion transmembrane import into cytosol	GO:0097553	0.0116	2	10	229	13584	unc-68;itr-1
proton-transporting two-sector ATPase complex assembly	GO:0070071	0.0116	2	10	229	13584	vha-6;vha-5
regulation of histone methylation	GO:0031060	0.0116	2	10	229	13584	sig-7;iws-1
negative regulation of homeostatic process	GO:0032845	0.0116	2	10	229	13584	unc-68;itr-1
regulation of defense response to bacterium	GO:1900424	0.0116	2	10	229	13584	hlh-30;pmk-1
calcium ion import into cytosol	GO:1902656	0.0116	2	10	229	13584	unc-68;itr-1
positive regulation of multicellular organism growth	GO:0040018	0.0118	5	81	229	13584	unc-10;swsn-1;unc-44;pept-1;cnnm-1
regulation of cellular component biogenesis	GO:0044087	0.0119	7	146	229	13584	atx-2;pdk-1;unc-89;unc-22;CELE_T24B8.4;cpna-1;itr-1
endocytosis	GO:0006897	0.0121	9	219	229	13584	snt-1;cmd-1;itsn-1;mca-3;CELE_T24B8.4;unc-112;ced-2;sel-5;csnk-1
carboxylic acid transmembrane transport	GO:1905039	0.0121	4	53	229	13584	glt-1;atgp-2;CELE_Y18D10A.23;CELE_Y32F6A.4
single-organism process	GO:0044699	0.0122	172	9256	229	13584	tps-1;smk-1;vha-6;dpy-27;hcp-4;unc-10;snt-1;ric-8;mom-4;pac-1;hlh-30;swsn-1;glt-1;atgp-2;amt-4;mct-3;lea-1;gbf-1;dpy-26;pdk-1;CELE_T28C12.2;C14B9.8;obr-3;anc-1;kvs-5;abts-1;npp-10;F33H2.3;des-2;sax-7;uaf-1;cmd-1;tag-165;unc-89;rtfo-1;itsn-1;ZK688.5;lin-9;ptr-6;hsp-60;best-13;unc-44;pmk-1;cdgs-1;unc-22;mog-3;tsn-1;larp-1;dcar-1;C01B4.8;gtl-1;ttn-1;unc-68;let-711;sig-7;mca-3;alp-1;CELE_Y75B8A.24;zf…
cell differentiation	GO:0030154	0.0123	25	920	229	13584	mom-4;npp-10;sax-7;uaf-1;unc-89;unc-44;unc-22;larp-1;ttn-1;let-711;sig-7;cpna-1;riok-1;bet-1;unc-82;pix-1;CELE_Y47G6A.5;syg-1;tir-1;lin-15B;itr-1;ani-2;unc-33;dys-1;teg-1
meiosis I	GO:0007127	0.0125	3	29	229	13584	K12D12.1;msh-6;htp-3
synaptic transmission, GABAergic	GO:0051932	0.0137	3	30	229	13584	abts-1;nud-1;kcc-2
calcium ion transport	GO:0006816	0.0137	6	116	229	13584	unc-68;mca-3;mca-2;itr-1;egl-19;ncx-3
regulation of signal transduction	GO:0009966	0.0139	14	428	229	13584	ric-8;mom-4;gbf-1;unc-89;pdi-2;riok-1;skr-1;pix-1;tir-1;ced-2;pept-1;lin-15B;sel-5;akap-1
regulation of multicellular organismal development	GO:2000026	0.0139	12	344	229	13584	pac-1;swsn-1;pdk-1;sax-7;lin-9;sig-7;lin-13;riok-1;bet-1;laf-1;lin-15B;cnnm-1
actin filament-based movement	GO:0030048	0.0141	2	11	229	13584	sax-7;CELE_T24B8.4
dosage compensation by hypoactivation of X chromosome	GO:0042464	0.0141	2	11	229	13584	dpy-27;dpy-26
response to nematicide	GO:0093002	0.0141	2	11	229	13584	pmk-1;pgp-1
regulation of intrinsic apoptotic signaling pathway	GO:2001242	0.0141	2	11	229	13584	pdi-2;skr-1
regulation of response to stress	GO:0080134	0.0143	6	117	229	13584	smk-1;hlh-30;pmk-1;pdi-2;skr-1;pept-1
regulation of programmed cell death	GO:0043067	0.0144	8	188	229	13584	F33H2.3;cmd-1;unc-68;pdi-2;skr-1;T19H12.2;CELE_Y47G6A.5;ant-1.1
germ cell development	GO:0007281	0.0144	8	188	229	13584	npp-10;uaf-1;larp-1;let-711;sig-7;riok-1;itr-1;ani-2
cellular component assembly involved in morphogenesis	GO:0010927	0.0148	6	118	229	13584	unc-89;unc-22;ttn-1;cpna-1;unc-82;dys-1
regulation of actin cytoskeleton organization	GO:0032956	0.015	5	86	229	13584	unc-89;unc-22;CELE_T24B8.4;cpna-1;unc-112
regulation of system process	GO:0044057	0.015	5	86	229	13584	unc-89;unc-22;unc-112;unc-31;acy-1
protein localization to organelle	GO:0033365	0.0153	9	228	229	13584	hcp-4;npp-10;hsp-60;pmk-1;unc-68;npp-7;npp-16;unc-112;ima-2
single-organism cellular process	GO:0044763	0.0154	144	7563	229	13584	tps-1;smk-1;vha-6;dpy-27;hcp-4;unc-10;snt-1;ric-8;mom-4;pac-1;glt-1;atgp-2;amt-4;mct-3;gbf-1;dpy-26;pdk-1;CELE_T28C12.2;C14B9.8;obr-3;kvs-5;abts-1;npp-10;F33H2.3;des-2;sax-7;uaf-1;cmd-1;tag-165;unc-89;rtfo-1;itsn-1;ZK688.5;lin-9;ptr-6;hsp-60;best-13;unc-44;pmk-1;cdgs-1;unc-22;mog-3;tsn-1;larp-1;dcar-1;C01B4.8;ttn-1;unc-68;let-711;sig-7;mca-3;CELE_Y75B8A.24;zfp-1;rrc-1;npp-7;CELE_T24B8.4;klp-12;go…
cellular divalent inorganic cation homeostasis	GO:0072503	0.0155	4	57	229	13584	unc-68;mca-3;mca-2;itr-1
nuclear export	GO:0051168	0.0155	4	57	229	13584	npp-10;npp-7;hel-1;iws-1
chloride transmembrane transport	GO:1902476	0.016	6	120	229	13584	abts-1;best-13;clh-6;clh-1;kcc-2;best-17
regulation of ion homeostasis	GO:2000021	0.0167	2	12	229	13584	unc-68;itr-1
calcium ion transport into cytosol	GO:0060402	0.0167	2	12	229	13584	unc-68;itr-1
regulation of response to biotic stimulus	GO:0002831	0.0167	2	12	229	13584	hlh-30;pmk-1
regulation of gastrulation	GO:0010470	0.0167	2	12	229	13584	pac-1;sig-7
vacuolar acidification	GO:0007035	0.0167	2	12	229	13584	vha-6;vha-5
regulation of mRNA export from nucleus	GO:0010793	0.0169	1	1	229	13584	iws-1
exosomal secretion	GO:1990182	0.0169	1	1	229	13584	vha-5
tryptophan catabolic process to acetyl-CoA	GO:0019442	0.0169	1	1	229	13584	tdo-2
7-methylguanosine cap hypermethylation	GO:0036261	0.0169	1	1	229	13584	CELE_T08G11.4
protein import into mitochondrial intermembrane space	GO:0045041	0.0169	1	1	229	13584	hsp-60
insemination	GO:0007320	0.0169	1	1	229	13584	itr-1
regulation of nucleobase-containing compound transport	GO:0032239	0.0169	1	1	229	13584	iws-1
regulation of protein kinase A signaling	GO:0010738	0.0169	1	1	229	13584	akap-1
embryonic cleavage	GO:0040016	0.0169	1	1	229	13584	mel-47
copulation	GO:0007620	0.0169	1	1	229	13584	itr-1
maturation of 5S rRNA	GO:0000481	0.0169	1	1	229	13584	CELE_F19F10.9
regulation of skeletal muscle contraction	GO:0014819	0.0169	1	1	229	13584	unc-89
positive regulation of development, heterochronic	GO:0045962	0.0169	1	1	229	13584	nhl-2
positive regulation of phosphorylation of RNA polymerase II C-terminal domain serine 2 residues	GO:2001165	0.0169	1	1	229	13584	sig-7
positive regulation of synaptic vesicle recycling	GO:1903423	0.0169	1	1	229	13584	itsn-1
positive regulation of histone H3-K36 methylation	GO:0000416	0.0169	1	1	229	13584	sig-7
negative regulation of 1-phosphatidylinositol-4-phosphate 5-kinase activity	GO:0090217	0.0169	1	1	229	13584	csnk-1
musculoskeletal movement	GO:0050881	0.0169	1	1	229	13584	unc-89
negative regulation of lipid kinase activity	GO:0090219	0.0169	1	1	229	13584	csnk-1
negative regulation of mRNA polyadenylation	GO:1900364	0.0169	1	1	229	13584	sut-2
regulation of ribonucleoprotein complex localization	GO:2000197	0.0169	1	1	229	13584	iws-1
regulation of phosphorylation of RNA polymerase II C-terminal domain serine 2 residues	GO:2001163	0.0169	1	1	229	13584	sig-7
sperm ejaculation	GO:0042713	0.0169	1	1	229	13584	itr-1
regulation of synaptic vesicle endocytosis	GO:1900242	0.0169	1	1	229	13584	itsn-1
skeletal muscle contraction	GO:0003009	0.0169	1	1	229	13584	unc-89
regulation of mRNA polyadenylation	GO:1900363	0.0169	1	1	229	13584	sut-2
positive regulation of histone H3-K36 trimethylation	GO:2001255	0.0169	1	1	229	13584	sig-7
regulation of synaptic vesicle recycling	GO:1903421	0.0169	1	1	229	13584	itsn-1
phosphorylation of RNA polymerase II C-terminal domain serine 2 residues	GO:0071619	0.0169	1	1	229	13584	sig-7
positive regulation of synaptic vesicle endocytosis	GO:1900244	0.0169	1	1	229	13584	itsn-1
regulation of RNA export from nucleus	GO:0046831	0.0169	1	1	229	13584	iws-1
negative regulation of mRNA 3'-end processing	GO:0031441	0.0169	1	1	229	13584	sut-2
protein kinase A signaling	GO:0010737	0.0169	1	1	229	13584	akap-1
regulation of skeletal muscle contraction by calcium ion signaling	GO:0014722	0.0169	1	1	229	13584	unc-89
cellular process involved in reproduction in multicellular organism	GO:0022412	0.0172	8	194	229	13584	npp-10;uaf-1;larp-1;let-711;sig-7;riok-1;itr-1;ani-2
gamete generation	GO:0007276	0.018	10	274	229	13584	npp-10;uaf-1;larp-1;let-711;sig-7;riok-1;icp-1;unc-112;itr-1;ani-2
gene expression	GO:0010467	0.0187	57	2604	229	13584	dpy-27;rpoa-1;CELE_F53F4.11;hlh-30;sup-26;cey-2;dpy-26;eef-2;uaf-1;CELE_T08G11.4;unc-89;rtfo-1;rps-4;lin-9;pmk-1;tsn-1;let-711;sig-7;rsr-1;spt-5;zfp-1;rps-2;nol-1;leo-1;eef-1B.2;eif-2alpha;hmg-3;iffb-1;cey-3;ife-3;ifg-1;hsr-9;pde-3;hel-1;smg-2;skr-1;bet-1;R07E5.1;CELE_F19F10.9;jhdm-1;sut-2;CELE_H05C05.1;nhr-35;hmg-4;iws-1;rpl-19;laf-1;let-526;CELE_W08E3.2;pqn-39;cids-2;tir-1;snrp-200;tag-343;C36E…
cellular process	GO:0009987	0.0188	194	10746	229	13584	tps-1;smk-1;vha-6;dpy-27;hcp-4;rpoa-1;unc-10;CELE_F53F4.11;snt-1;ric-8;mom-4;pac-1;hlh-30;glt-1;atgp-2;amt-4;mct-3;atx-2;unc-43;sup-26;gbf-1;cey-2;efk-1;dpy-26;pdk-1;CELE_T28C12.2;C14B9.8;obr-3;anc-1;kvs-5;abts-1;eef-2;npp-10;F33H2.3;des-2;sax-7;uaf-1;cmd-1;tag-165;CELE_T08G11.4;unc-89;rtfo-1;rps-4;itsn-1;ZK688.5;lin-9;ptr-6;moc-2;hsp-60;best-13;unc-44;pmk-1;cdgs-1;unc-22;mog-3;tsn-1;larp-1;dcar-…
calcium ion import	GO:0070509	0.0193	3	34	229	13584	unc-68;itr-1;egl-19
peptidyl-threonine phosphorylation	GO:0018107	0.0193	3	34	229	13584	mom-4;unc-43;unc-22
defense response to fungus	GO:0050832	0.0193	3	34	229	13584	pmk-1;dcar-1;tir-1
genitalia development	GO:0048806	0.0194	4	61	229	13584	swsn-1;smg-2;unc-112;itr-1
cellular macromolecular complex assembly	GO:0034622	0.0194	14	447	229	13584	vha-6;hcp-4;unc-10;atx-2;F33H2.3;unc-89;ttn-1;CELE_T24B8.4;CELE_F19F10.9;unc-82;CELE_H05C05.1;T19H12.2;mel-28;vha-5
dosage compensation	GO:0007549	0.0195	2	13	229	13584	dpy-27;dpy-26
regulation of clathrin-mediated endocytosis	GO:2000369	0.0195	2	13	229	13584	itsn-1;sel-5
positive regulation of organelle organization	GO:0010638	0.0196	5	92	229	13584	unc-89;unc-22;CELE_T24B8.4;cpna-1;unc-112
anatomical structure formation involved in morphogenesis	GO:0048646	0.0202	8	200	229	13584	mom-4;unc-89;unc-22;ttn-1;cpna-1;unc-82;ani-2;dys-1
protein complex subunit organization	GO:0071822	0.0204	15	494	229	13584	vha-6;hcp-4;unc-10;kvs-5;unc-89;ttn-1;let-711;CELE_T24B8.4;zoo-1;ipla-1;unc-82;CELE_H05C05.1;mel-28;unc-112;vha-5
single-organism intracellular transport	GO:1902582	0.0204	15	494	229	13584	unc-10;snt-1;npp-10;itsn-1;hsp-60;unc-68;npp-7;hel-1;nud-1;npp-16;iws-1;unc-31;itr-1;ima-2;wdfy-3
locomotory behavior	GO:0007626	0.0204	5	93	229	13584	unc-10;snt-1;unc-22;unc-31;dys-1
negative regulation of nematode larval development	GO:0061064	0.0205	4	62	229	13584	swsn-1;lin-9;lin-13;lin-15B
negative regulation of post-embryonic development	GO:0048581	0.0205	4	62	229	13584	swsn-1;lin-9;lin-13;lin-15B
DNA conformation change	GO:0071103	0.0206	6	127	229	13584	dpy-27;dpy-26;npp-10;F33H2.3;K12D12.1;T19H12.2
response to light stimulus	GO:0009416	0.0208	3	35	229	13584	smk-1;pde-3;msh-6
response to fungus	GO:0009620	0.0208	3	35	229	13584	pmk-1;dcar-1;tir-1
genitalia morphogenesis	GO:0035112	0.0208	3	35	229	13584	smg-2;unc-112;itr-1
regulation of actin filament-based process	GO:0032970	0.0213	5	94	229	13584	unc-89;unc-22;CELE_T24B8.4;cpna-1;unc-112
peptide metabolic process	GO:0006518	0.0214	16	542	229	13584	CELE_F53F4.11;sup-26;eef-2;rps-4;tsn-1;let-711;rps-2;eef-1B.2;eif-2alpha;iffb-1;ife-3;ifg-1;CELE_H05C05.1;rpl-19;laf-1;rps-6
multi-organism reproductive process	GO:0044703	0.0217	16	543	229	13584	unc-10;swsn-1;anc-1;npp-10;uaf-1;larp-1;let-711;sig-7;riok-1;icp-1;nud-1;unc-112;unc-31;itr-1;ani-2;cnnm-1
positive regulation of vulval development	GO:0040026	0.0224	3	36	229	13584	sig-7;riok-1;cnnm-1
regulation of anion transport	GO:0044070	0.0224	3	36	229	13584	clh-6;clh-1;pept-1
sequestering of metal ion	GO:0051238	0.0225	2	14	229	13584	unc-68;itr-1
stem cell differentiation	GO:0048863	0.0225	2	14	229	13584	bet-1;teg-1
positive regulation of cytosolic calcium ion concentration	GO:0007204	0.0225	2	14	229	13584	unc-68;itr-1
actin filament bundle organization	GO:0061572	0.0225	2	14	229	13584	CELE_F59E12.9;syg-1
actin filament bundle assembly	GO:0051017	0.0225	2	14	229	13584	CELE_F59E12.9;syg-1
cholesterol metabolic process	GO:0008203	0.0225	2	14	229	13584	mvk-1;hosl-1
cytosolic calcium ion transport	GO:0060401	0.0225	2	14	229	13584	unc-68;itr-1
secondary alcohol metabolic process	GO:1902652	0.0225	2	14	229	13584	mvk-1;hosl-1
synaptic vesicle cycle	GO:0099504	0.0239	4	65	229	13584	unc-10;snt-1;itsn-1;unc-31
calcium ion transmembrane transport	GO:0070588	0.024	5	97	229	13584	unc-68;mca-3;mca-2;itr-1;egl-19
embryonic organ morphogenesis	GO:0048562	0.0241	3	37	229	13584	mom-4;lin-36;smg-2
cellular response to stress	GO:0033554	0.0252	17	599	229	13584	tps-1;smk-1;amt-4;hsp-60;pmk-1;cul-5;rfc-1;pdi-2;hmg-3;hsr-9;hel-1;skr-1;hmg-4;msh-6;kcc-2;pept-1;lin-15B
regulation of apoptotic process	GO:0042981	0.0252	7	170	229	13584	F33H2.3;cmd-1;pdi-2;skr-1;T19H12.2;CELE_Y47G6A.5;ant-1.1
positive regulation of distal tip cell migration	GO:1903356	0.0257	2	15	229	13584	unc-112;ced-2
regulation of homeostatic process	GO:0032844	0.0257	2	15	229	13584	unc-68;itr-1
regulation of apoptotic signaling pathway	GO:2001233	0.0257	2	15	229	13584	pdi-2;skr-1
negative regulation of response to DNA damage stimulus	GO:2001021	0.0257	2	15	229	13584	smk-1;skr-1
acetyl-CoA metabolic process	GO:0006084	0.0257	2	15	229	13584	mvk-1;tdo-2
peptidyl-threonine modification	GO:0018210	0.0259	3	38	229	13584	mom-4;unc-43;unc-22
chloride transport	GO:0006821	0.026	6	134	229	13584	abts-1;best-13;clh-6;clh-1;kcc-2;best-17
clathrin-mediated endocytosis	GO:0072583	0.0277	3	39	229	13584	snt-1;itsn-1;sel-5
cellular metal ion homeostasis	GO:0006875	0.0277	4	68	229	13584	unc-68;mca-3;mca-2;itr-1
regulation of muscle contraction	GO:0006937	0.0277	4	68	229	13584	unc-89;unc-22;unc-112;unc-31
regulation of muscle system process	GO:0090257	0.0277	4	68	229	13584	unc-89;unc-22;unc-112;unc-31
cellular response to DNA damage stimulus	GO:0006974	0.0278	9	253	229	13584	smk-1;cul-5;rfc-1;hmg-3;hsr-9;hel-1;skr-1;hmg-4;msh-6
negative regulation of cell cycle	GO:0045786	0.028	5	101	229	13584	smk-1;hcp-4;hsr-9;skr-1;K12D12.1
positive regulation of cellular component biogenesis	GO:0044089	0.029	4	69	229	13584	unc-89;unc-22;CELE_T24B8.4;cpna-1
intracellular pH reduction	GO:0051452	0.0291	2	16	229	13584	vha-6;vha-5
pH reduction	GO:0045851	0.0291	2	16	229	13584	vha-6;vha-5
positive regulation of endocytosis	GO:0045807	0.0296	3	40	229	13584	itsn-1;mca-3;ced-2
positive regulation of growth rate	GO:0040010	0.0296	3	40	229	13584	swsn-1;mca-3;pept-1
establishment of synaptic vesicle localization	GO:0097480	0.0301	5	103	229	13584	unc-10;snt-1;itsn-1;nud-1;unc-31
synaptic vesicle transport	GO:0048489	0.0301	5	103	229	13584	unc-10;snt-1;itsn-1;nud-1;unc-31
response to heat	GO:0009408	0.0304	4	70	229	13584	lea-1;natc-1;pept-1;lmd-3
organic acid transmembrane transport	GO:1903825	0.0304	4	70	229	13584	glt-1;atgp-2;CELE_Y18D10A.23;CELE_Y32F6A.4
monovalent inorganic cation transport	GO:0015672	0.0311	14	476	229	13584	vha-6;amt-4;kvs-5;abts-1;twk-8;nhx-4;del-6;vha-5;unc-31;snf-6;kcc-2;kqt-3;dys-1;ncx-3
intracellular protein transport	GO:0006886	0.0312	11	343	229	13584	unc-10;npp-10;hsp-60;unc-44;npp-7;ZK180.4;apd-3;npp-16;iws-1;tbc-8;ima-2
chemical synaptic transmission	GO:0007268	0.0313	12	387	229	13584	unc-10;snt-1;abts-1;des-2;itsn-1;nud-1;dnj-14;snf-3;unc-31;snf-6;kcc-2;dys-1
apoptotic signaling pathway	GO:0097190	0.0315	3	41	229	13584	pdi-2;skr-1;msh-6
synaptic vesicle localization	GO:0097479	0.0324	5	105	229	13584	unc-10;snt-1;itsn-1;nud-1;unc-31
positive regulation of DNA-templated transcription, elongation	GO:0032786	0.0326	2	17	229	13584	sig-7;leo-1
negative regulation of intracellular signal transduction	GO:1902532	0.0332	4	72	229	13584	ric-8;riok-1;skr-1;lin-15B
actin cortical patch organization	GO:0044396	0.0334	1	2	229	13584	CELE_T24B8.4
eukaryotic translation initiation factor 4F complex assembly	GO:0097010	0.0334	1	2	229	13584	CELE_H05C05.1
protein targeting to plasma membrane	GO:0072661	0.0334	1	2	229	13584	unc-44
establishment of protein localization to chromosome	GO:0070199	0.0334	1	2	229	13584	hcp-4
telomere localization	GO:0034397	0.0334	1	2	229	13584	npp-10
actin cortical patch assembly	GO:0000147	0.0334	1	2	229	13584	CELE_T24B8.4
magnesium ion homeostasis	GO:0010960	0.0334	1	2	229	13584	cnnm-1
amino acid homeostasis	GO:0080144	0.0334	1	2	229	13584	pept-1
lysosomal protein catabolic process	GO:1905146	0.0334	1	2	229	13584	clh-6
telomere tethering at nuclear periphery	GO:0034398	0.0334	1	2	229	13584	npp-10
Golgi vesicle budding	GO:0048194	0.0334	1	2	229	13584	CELE_Y47G6A.18
regulation of protein export from nucleus	GO:0046825	0.0334	1	2	229	13584	iws-1
xenobiotic transport	GO:0042908	0.0334	1	2	229	13584	pgp-1
dipeptide transport	GO:0042938	0.0334	1	2	229	13584	pept-1
positive regulation of actin nucleation	GO:0051127	0.0334	1	2	229	13584	CELE_T24B8.4
positive regulation of stem cell differentiation	GO:2000738	0.0334	1	2	229	13584	teg-1
stress response to zinc ion	GO:1990359	0.0334	1	2	229	13584	natc-1
negative regulation of mRNA processing	GO:0050686	0.0334	1	2	229	13584	sut-2
protein catabolic process in the vacuole	GO:0007039	0.0334	1	2	229	13584	clh-6
actin cortical patch localization	GO:0051666	0.0334	1	2	229	13584	CELE_T24B8.4
enzyme-directed rRNA pseudouridine synthesis	GO:0000455	0.0334	1	2	229	13584	pqn-39
negative regulation of spindle pole body separation	GO:0010697	0.0334	1	2	229	13584	hcp-4
choline transport	GO:0015871	0.0334	1	2	229	13584	snf-6
regulation of 1-phosphatidylinositol-4-phosphate 5-kinase activity	GO:0090215	0.0334	1	2	229	13584	csnk-1
DNA integrity checkpoint	GO:0031570	0.0335	3	42	229	13584	smk-1;hsr-9;K12D12.1
actin filament organization	GO:0007015	0.0335	5	106	229	13584	ttn-1;CELE_T24B8.4;zoo-1;CELE_F59E12.9;syg-1
meiotic cell cycle	GO:0051321	0.0339	8	221	229	13584	dpy-26;cmd-1;mog-3;riok-1;K12D12.1;msh-6;mel-28;htp-3
response to oxygen-containing compound	GO:1901700	0.0342	6	143	229	13584	lea-1;pmk-1;dcar-1;pde-3;unc-31;kqt-3
intracellular signal transduction	GO:0035556	0.0354	20	768	229	13584	ric-8;mom-4;gbf-1;pdk-1;unc-89;pmk-1;CELE_Y75B8A.24;pdi-2;riok-1;skr-1;unc-82;mrck-1;msh-6;pix-1;tir-1;pept-1;lin-15B;itr-1;acy-1;akap-1
metal ion transport	GO:0030001	0.0355	14	485	229	13584	kvs-5;abts-1;unc-68;mca-3;mca-2;twk-8;nhx-4;del-6;kcc-2;itr-1;kqt-3;cnnm-1;egl-19;ncx-3
embryonic organ development	GO:0048568	0.0356	3	43	229	13584	mom-4;lin-36;smg-2
cellular developmental process	GO:0048869	0.0357	27	1115	229	13584	mom-4;npp-10;sax-7;uaf-1;unc-89;unc-44;unc-22;larp-1;ttn-1;let-711;sig-7;CELE_T24B8.4;cpna-1;riok-1;bet-1;unc-82;pix-1;CELE_Y47G6A.5;syg-1;tir-1;lin-15B;itr-1;ani-2;unc-33;dys-1;teg-1;csnk-1
regulation of histone modification	GO:0031056	0.0363	2	18	229	13584	sig-7;iws-1
pronuclear migration	GO:0035046	0.0363	2	18	229	13584	anc-1;nud-1
import into cell	GO:0098657	0.0363	2	18	229	13584	nhx-4;snf-6
protein complex assembly	GO:0006461	0.0376	12	398	229	13584	vha-6;hcp-4;unc-10;kvs-5;unc-89;ttn-1;CELE_T24B8.4;ipla-1;unc-82;CELE_H05C05.1;mel-28;vha-5
protein complex biogenesis	GO:0070271	0.0382	12	399	229	13584	vha-6;hcp-4;unc-10;kvs-5;unc-89;ttn-1;CELE_T24B8.4;ipla-1;unc-82;CELE_H05C05.1;mel-28;vha-5
posttranscriptional regulation of gene expression	GO:0010608	0.0396	8	228	229	13584	sup-26;tsn-1;let-711;zfp-1;ife-3;smg-2;sut-2;laf-1
intrinsic apoptotic signaling pathway in response to DNA damage	GO:0008630	0.0401	2	19	229	13584	skr-1;msh-6
regulation of receptor-mediated endocytosis	GO:0048259	0.0401	2	19	229	13584	itsn-1;sel-5
regulation of neuron death	GO:1901214	0.0401	2	19	229	13584	pmk-1;tir-1
macromolecular complex assembly	GO:0065003	0.0418	16	590	229	13584	vha-6;hcp-4;unc-10;atx-2;kvs-5;F33H2.3;unc-89;ttn-1;CELE_T24B8.4;CELE_F19F10.9;ipla-1;unc-82;CELE_H05C05.1;T19H12.2;mel-28;vha-5
fertilization	GO:0009566	0.0422	3	46	229	13584	anc-1;nud-1;cnnm-1
positive regulation of synaptic transmission	GO:0050806	0.0422	3	46	229	13584	unc-10;itsn-1;dys-1
regulation of growth rate	GO:0040009	0.0422	3	46	229	13584	swsn-1;mca-3;pept-1
regulation of Ras protein signal transduction	GO:0046578	0.0423	5	113	229	13584	gbf-1;unc-89;riok-1;pix-1;lin-15B
nucleobase-containing compound transport	GO:0015931	0.0437	5	114	229	13584	npp-10;npp-7;hel-1;iws-1;mel-28
regulation of distal tip cell migration	GO:1903354	0.044	2	20	229	13584	unc-112;ced-2
protein localization to chromosome	GO:0034502	0.044	2	20	229	13584	hcp-4;npp-10
distal tip cell migration	GO:0097628	0.044	2	20	229	13584	unc-112;ced-2
defense response to other organism	GO:0098542	0.0442	7	192	229	13584	smk-1;hlh-30;eef-2;pmk-1;dcar-1;tir-1;pgp-1
protein localization to cell periphery	GO:1990778	0.0446	3	47	229	13584	ric-8;unc-44;CELE_Y47G6A.18
defense response to Gram-negative bacterium	GO:0050829	0.0465	5	116	229	13584	hlh-30;eef-2;pmk-1;tir-1;pgp-1
peptidyl-proline modification	GO:0018208	0.047	3	48	229	13584	sig-7;cyn-8;pdi-2
response to external biotic stimulus	GO:0043207	0.0474	7	195	229	13584	smk-1;hlh-30;eef-2;pmk-1;dcar-1;tir-1;pgp-1
response to other organism	GO:0051707	0.0474	7	195	229	13584	smk-1;hlh-30;eef-2;pmk-1;dcar-1;tir-1;pgp-1
response to biotic stimulus	GO:0009607	0.0474	7	195	229	13584	smk-1;hlh-30;eef-2;pmk-1;dcar-1;tir-1;pgp-1
cellular response to unfolded protein	GO:0034620	0.0479	4	81	229	13584	hsp-60;pdi-2;pept-1;lin-15B
regulation of gene expression, epigenetic	GO:0040029	0.0479	5	117	229	13584	dpy-27;dpy-26;tsn-1;zfp-1;smg-2
regulation of anion transmembrane transport	GO:1903959	0.0482	2	21	229	13584	clh-6;clh-1
establishment of chromosome localization	GO:0051303	0.0482	2	21	229	13584	hcp-4;icp-1
regulation of synaptic transmission, GABAergic	GO:0032228	0.0482	2	21	229	13584	abts-1;kcc-2
regulation of chromatin organization	GO:1902275	0.0482	2	21	229	13584	sig-7;iws-1
response to nicotine	GO:0035094	0.0482	2	21	229	13584	pmk-1;unc-22
response to stress	GO:0006950	0.0489	29	1252	229	13584	tps-1;smk-1;hlh-30;amt-4;lea-1;eef-2;CELE_F16H6.10;hsp-60;pmk-1;dcar-1;CELE_ZK1055.7;cul-5;rfc-1;pdi-2;hmg-3;natc-1;hsr-9;pde-3;hel-1;skr-1;hmg-4;msh-6;CELE_Y47G6A.5;tir-1;kcc-2;pept-1;lin-15B;pgp-1;lmd-3
cellular amide metabolic process	GO:0043603	0.0491	16	603	229	13584	CELE_F53F4.11;sup-26;eef-2;rps-4;tsn-1;let-711;rps-2;eef-1B.2;eif-2alpha;iffb-1;ife-3;ifg-1;CELE_H05C05.1;rpl-19;laf-1;rps-6
histone H3-K36 demethylation	GO:0070544	0.0497	1	3	229	13584	jhdm-1
multicellular organismal water homeostasis	GO:0050891	0.0497	1	3	229	13584	vha-5
positive regulation of mRNA processing	GO:0050685	0.0497	1	3	229	13584	sig-7
regulation of mitotic DNA damage checkpoint	GO:1904289	0.0497	1	3	229	13584	smk-1
positive regulation of gastrulation	GO:2000543	0.0497	1	3	229	13584	sig-7
negative regulation of mitotic DNA damage checkpoint	GO:1904290	0.0497	1	3	229	13584	smk-1
DNA unwinding involved in DNA replication	GO:0006268	0.0497	1	3	229	13584	K12D12.1
negative regulation of cell cycle checkpoint	GO:1901977	0.0497	1	3	229	13584	smk-1
oligopeptide transport	GO:0006857	0.0497	1	3	229	13584	pept-1
trehalose metabolism in response to stress	GO:0070413	0.0497	1	3	229	13584	tps-1
mitotic chromosome centromere condensation	GO:1990893	0.0497	1	3	229	13584	npp-10
positive regulation of mRNA metabolic process	GO:1903313	0.0497	1	3	229	13584	sig-7
negative regulation of mRNA metabolic process	GO:1903312	0.0497	1	3	229	13584	sut-2
filopodium assembly	GO:0046847	0.0497	1	3	229	13584	itr-1
p38MAPK cascade	GO:0038066	0.0497	1	3	229	13584	pmk-1
negative regulation of fatty acid transport	GO:2000192	0.0497	1	3	229	13584	pept-1
positive regulation of myosin II filament organization	GO:1904901	0.0497	1	3	229	13584	unc-112
regulation of DNA damage checkpoint	GO:2000001	0.0497	1	3	229	13584	smk-1
mitotic nuclear envelope reassembly	GO:0007084	0.0497	1	3	229	13584	ima-2
regulation of filopodium assembly	GO:0051489	0.0497	1	3	229	13584	itr-1
regulation of endoplasmic reticulum unfolded protein response	GO:1900101	0.0497	1	3	229	13584	pept-1
maintenance of DNA repeat elements	GO:0043570	0.0497	1	3	229	13584	msh-6
regulation of stem cell differentiation	GO:2000736	0.0497	1	3	229	13584	teg-1
negative regulation of anion transport	GO:1903792	0.0497	1	3	229	13584	pept-1
positive regulation of RNA splicing	GO:0033120	0.0497	1	3	229	13584	sig-7
myosin II filament organization	GO:0031038	0.0497	1	3	229	13584	unc-112
regulation of mRNA 3'-end processing	GO:0031440	0.0497	1	3	229	13584	sut-2
multicellular organismal homeostasis	GO:0048871	0.0497	1	3	229	13584	vha-5
negative regulation of organic acid transport	GO:0032891	0.0497	1	3	229	13584	pept-1
negative regulation of lipid transport	GO:0032369	0.0497	1	3	229	13584	pept-1
branching morphogenesis of a nerve	GO:0048755	0.0497	1	3	229	13584	syg-1
morphogenesis of a branching structure	GO:0001763	0.0497	1	3	229	13584	syg-1
posttranscriptional tethering of RNA polymerase II gene DNA at nuclear periphery	GO:0000973	0.0497	1	3	229	13584	npp-10
trehalose biosynthetic process	GO:0005992	0.0497	1	3	229	13584	tps-1
nuclear mRNA surveillance of spliceosomal pre-mRNA splicing	GO:0071030	0.0497	1	3	229	13584	smg-2
regulation of myosin II filament organization	GO:0043519	0.0497	1	3	229	13584	unc-112
negative regulation of DNA damage checkpoint	GO:2000002	0.0497	1	3	229	13584	smk-1

## Sheet: Table S3_2
Table S3_2 KEGG analysis of differentially regulated phosphoproteins in C.elegans at 15°C
KEGG Pathway	Pathway ID	Pvalue	Count	Pop Hit	List_Total	Background Genes	Genes
Calcium signaling pathway	cel04020	4.81e-07	8	38	62	3110	C14B9.8;cmd-1;unc-68;mca-3;ant-1.1;itr-1;acy-1;egl-19
RNA transport	cel03013	3.97e-05	10	108	62	3110	CELE_T08G11.4;aly-1;rsr-1;eif-2alpha;iffb-1;ife-3;ifg-1;smg-2;npp-21;CELE_W08E3.2
ABC transporters	cel02010	0.00351	3	16	62	3110	pgp-1;haf-7;pgp-9
Purine metabolism	cel00230	0.00413	7	104	62	3110	rpoa-1;pde-3;CELE_R04F11.3;CELE_Y71H10B.1;pyk-1;acy-1;rnr-1
Mismatch repair	cel03430	0.0042	3	17	62	3110	rfc-1;CELE_R04F11.3;msh-6
Phosphatidylinositol signaling system	cel04070	0.00472	4	35	62	3110	cmd-1;cdgs-1;CELE_Y75B8A.24;itr-1
mTOR signaling pathway	cel04150	0.0209	3	30	62	3110	pdk-1;ife-3;rps-6
mRNA surveillance pathway	cel03015	0.0355	4	63	62	3110	aly-1;rsr-1;smg-2;CELE_W08E3.2
Protein processing in endoplasmic reticulum	cel04141	0.0365	6	125	62	3110	pdi-2;eif-2alpha;ZK180.4;skr-1;dnj-14;C18E9.2
MAPK signaling pathway	cel04010	0.0392	4	65	62	3110	fln-2;pmk-1;ced-2;egl-19
Pyrimidine metabolism	cel00240	0.0431	4	67	62	3110	rpoa-1;CELE_R04F11.3;CELE_Y71H10B.1;rnr-1

## Sheet: Table S3_3
Table S3_3 BP analysis of differentially regulated phosphoproteins in aging C.elegans at 25°C
GO_BP	GO_ID	Pvalue	Count	Pop_Hit	List_Total	Background_Genes	Genes
multicellular organism development	GO:0007275	1.41e-09	65	1920	218	13584	dao-5;ssl-1;pdk-1;rle-1;unc-52;pqn-85;bub-1;dnc-1;akt-2;mca-3;let-526;qua-1;nud-1;cdc-48.2;unc-76;unc-44;sun-1;CELE_H42K12.3;daf-21;tim-1;egl-15;ran-3;egl-4;daf-12;lin-9;hmp-1;bet-1;hpk-1;natc-2;nmy-1;pde-3;eps-8;sur-6;ptr-23;pxf-1;sax-2;CELE_T05H10.1;dpy-5;C11H1.3;C25F6.7;ptl-1;csnk-1;npp-7;bli-1;dsh-1;icd-1;daf-18;let-711;icl-1;pkc-3;ajm-1;laf-1;acin-1;smg-2;ima-2;mel-47;unc-112;num-1;pkc-1;let…
anatomical structure development	GO:0048856	1.49e-09	72	2249	218	13584	dao-5;ssl-1;pdk-1;rle-1;unc-52;pqn-85;bub-1;dnc-1;akt-2;mca-3;let-526;qua-1;ttn-1;nud-1;cdc-48.2;unc-22;unc-76;unc-44;sun-1;CELE_H42K12.3;daf-21;unc-89;tim-1;egl-15;ran-3;egl-4;daf-12;lin-9;hmp-1;bet-1;hpk-1;natc-2;nmy-1;pde-3;eps-8;sur-6;ptr-23;cir-1;pxf-1;sax-2;CELE_T05H10.1;dpy-5;unc-82;C11H1.3;C25F6.7;ptl-1;csnk-1;npp-7;bli-1;dsh-1;icd-1;daf-18;let-711;icl-1;pkc-3;larp-1;cpna-1;ajm-1;laf-1;ac…
single-organism developmental process	GO:0044767	1.89e-09	74	2357	218	13584	dao-5;ssl-1;pdk-1;rle-1;unc-52;pqn-85;bub-1;dnc-1;akt-2;mca-3;let-526;qua-1;ttn-1;nud-1;cdc-48.2;unc-22;unc-76;unc-44;sun-1;CELE_H42K12.3;daf-21;unc-89;tim-1;egl-15;ran-3;egl-4;daf-12;lin-9;hmp-1;bet-1;hpk-1;natc-2;nmy-1;pde-3;eps-8;sur-6;ptr-23;cir-1;pxf-1;sax-2;CELE_T05H10.1;dpy-5;unc-82;C11H1.3;C25F6.7;ptl-1;csnk-1;npp-7;bli-1;dsh-1;icd-1;daf-18;let-711;icl-1;pkc-3;larp-1;cpna-1;ajm-1;laf-1;ac…
developmental process	GO:0032502	2.41e-09	75	2418	218	13584	dao-5;ssl-1;pdk-1;rle-1;unc-52;pqn-85;bub-1;dnc-1;akt-2;mca-3;let-526;qua-1;ttn-1;nud-1;cdc-48.2;unc-22;unc-76;unc-44;sun-1;CELE_H42K12.3;daf-21;unc-89;tim-1;egl-15;ran-3;egl-4;daf-12;lin-9;hmp-1;bet-1;hpk-1;natc-2;nmy-1;pde-3;eps-8;sur-6;ptr-23;cir-1;pxf-1;sax-2;CELE_T05H10.1;dpy-5;unc-82;C11H1.3;nhl-2;C25F6.7;ptl-1;csnk-1;npp-7;bli-1;dsh-1;icd-1;daf-18;let-711;icl-1;pkc-3;larp-1;cpna-1;ajm-1;la…
cellular component organization	GO:0016043	2.75e-09	75	2425	218	13584	hrp-1;leo-1;ssl-1;cls-2;pdk-1;unc-52;pqn-85;bub-1;dnc-1;akt-2;mca-3;let-526;ttn-1;F33H2.3;let-805;unc-22;unc-76;itsn-1;unc-44;sun-1;eif-2d;unc-89;tim-1;egl-15;ran-3;egl-4;rtfo-1;mys-4;htp-3;nud-2;hmp-1;mre-11;nmy-1;dpy-27;eps-8;gbf-1;sftb-1;sax-2;CELE_M03F8.3;ndk-1;rbg-3;unc-82;spch-1;C11H1.3;CELE_R07E5.7;ptl-1;csnk-1;npp-7;szy-2;dsh-1;let-711;scc-3;cpna-1;ajm-1;vps-11;nos-3;frm-1;sec-16;ima-2;me…
cellular component organization or biogenesis	GO:0071840	7.91e-09	77	2581	218	13584	hrp-1;leo-1;ssl-1;cls-2;pdk-1;unc-52;pqn-85;bub-1;dnc-1;akt-2;mca-3;let-526;ttn-1;F33H2.3;let-805;unc-22;unc-76;itsn-1;unc-44;sun-1;eif-2d;unc-89;tim-1;egl-15;ran-3;egl-4;rtfo-1;mys-4;htp-3;nud-2;hmp-1;mre-11;nmy-1;dpy-27;eps-8;gbf-1;sftb-1;sax-2;CELE_M03F8.3;ndk-1;rbg-3;unc-82;spch-1;C11H1.3;CELE_R07E5.7;ptl-1;csnk-1;npp-7;szy-2;CELE_F18C12.3;dsh-1;let-711;scc-3;cpna-1;ajm-1;vps-11;nos-3;frm-1;s…
single-organism organelle organization	GO:1902589	2.65e-08	41	1010	218	13584	leo-1;cls-2;unc-52;pqn-85;bub-1;dnc-1;ttn-1;unc-22;sun-1;unc-89;tim-1;ran-3;rtfo-1;mys-4;htp-3;nud-2;hmp-1;mre-11;dpy-27;eps-8;sax-2;rbg-3;unc-82;spch-1;ptl-1;csnk-1;szy-2;dsh-1;let-711;scc-3;cpna-1;vps-11;nos-3;frm-1;sec-16;mel-47;mel-28;unc-112;icp-1;add-1;ctr-9
regulation of cellular component organization	GO:0051128	1.15e-07	29	602	218	13584	pdk-1;bub-1;dnc-1;akt-2;mca-3;unc-22;unc-76;itsn-1;sun-1;unc-89;tim-1;egl-15;egl-4;hmp-1;nmy-1;eps-8;ndk-1;rbg-3;csnk-1;npp-7;szy-2;dsh-1;cpna-1;vps-11;nos-3;unc-112;atx-2;add-1;ctr-9
regulation of organelle organization	GO:0033043	1.66e-07	19	285	218	13584	bub-1;unc-22;sun-1;unc-89;tim-1;hmp-1;eps-8;rbg-3;csnk-1;npp-7;szy-2;dsh-1;cpna-1;vps-11;nos-3;unc-112;atx-2;add-1;ctr-9
organelle organization	GO:0006996	2.33e-07	50	1483	218	13584	leo-1;ssl-1;cls-2;unc-52;pqn-85;bub-1;dnc-1;let-526;ttn-1;F33H2.3;unc-22;sun-1;unc-89;tim-1;ran-3;rtfo-1;mys-4;htp-3;nud-2;hmp-1;mre-11;dpy-27;eps-8;gbf-1;sax-2;rbg-3;unc-82;spch-1;ptl-1;csnk-1;npp-7;szy-2;dsh-1;let-711;scc-3;cpna-1;vps-11;nos-3;frm-1;sec-16;ima-2;mel-47;mel-28;unc-112;icp-1;atx-2;add-1;har-1;ctr-9;tag-343
chromosome segregation	GO:0007059	2.39e-07	16	208	218	13584	cls-2;pqn-85;bub-1;dnc-1;tim-1;htp-3;nud-2;csnk-1;szy-2;emr-1;scc-3;laf-1;ima-2;mel-47;mel-28;icp-1
cell cycle	GO:0007049	5.16e-07	28	610	218	13584	cls-2;pqn-85;bub-1;dnc-1;sun-1;daf-21;tim-1;ran-3;htp-3;nud-2;lin-9;mre-11;sur-6;mtk-1;spch-1;csnk-1;npp-7;szy-2;emr-1;dsh-1;let-711;scc-3;nos-3;ima-2;mel-47;mel-28;icp-1;ensa-1
mitotic cell cycle	GO:0000278	1.19e-06	20	356	218	13584	cls-2;pqn-85;bub-1;dnc-1;tim-1;ran-3;nud-2;mre-11;sur-6;mtk-1;csnk-1;npp-7;emr-1;dsh-1;let-711;scc-3;ima-2;mel-47;mel-28;icp-1
mitotic cell cycle process	GO:1903047	1.29e-06	18	295	218	13584	cls-2;pqn-85;bub-1;dnc-1;tim-1;ran-3;nud-2;mre-11;csnk-1;npp-7;emr-1;dsh-1;let-711;scc-3;ima-2;mel-47;mel-28;icp-1
cell cycle process	GO:0022402	1.79e-06	23	467	218	13584	cls-2;pqn-85;bub-1;dnc-1;sun-1;tim-1;ran-3;htp-3;nud-2;mre-11;spch-1;csnk-1;npp-7;szy-2;emr-1;dsh-1;let-711;scc-3;nos-3;ima-2;mel-47;mel-28;icp-1
protein localization	GO:0008104	5.61e-06	30	769	218	13584	bub-1;unc-44;sun-1;daf-21;ehbp-1;unc-89;hmp-1;nmy-1;eps-8;sftd-3;rbg-3;C11H1.3;csnk-1;npp-7;CELE_Y116A8C.10;dsh-1;daf-18;pkc-3;vps-11;sec-16;ima-2;mel-28;unc-112;num-1;CELE_T25G3.3;CELE_F38A1.8;add-1;pmk-1;CELE_T08G11.1;npp-16
localization	GO:0051179	6.7e-06	80	3188	218	13584	cls-2;CELE_Y43F4B.7;spin-1;unc-52;bub-1;dnc-1;mca-3;snf-3;pmp-1;nud-1;F33H2.3;itsn-1;unc-44;sun-1;daf-21;ehbp-1;hrg-4;vha-8;unc-89;egl-15;egl-4;nud-2;hmp-1;CELE_F56C9.10;hmit-1.3;glt-1;nmy-1;CELE_Y73E7A.8;eps-8;gbf-1;twk-8;ptr-23;glt-3;sftd-3;ndk-1;rbg-3;C11H1.3;csnk-1;pmp-3;npp-7;CELE_Y116A8C.10;eat-6;dsh-1;emc-5;daf-18;let-711;ncx-3;pkc-3;B0416.5;gtbp-1;vps-11;acin-1;CELE_Y47G6A.5;sec-16;ima-2;…
fibril organization	GO:0097435	7.5e-06	13	182	218	13584	cls-2;unc-52;ttn-1;unc-22;unc-89;nud-2;eps-8;sax-2;unc-82;ptl-1;let-711;cpna-1;add-1
cytoskeleton organization	GO:0007010	9.91e-06	22	481	218	13584	cls-2;unc-52;bub-1;dnc-1;ttn-1;unc-22;sun-1;unc-89;nud-2;hmp-1;eps-8;sax-2;unc-82;ptl-1;csnk-1;szy-2;dsh-1;let-711;cpna-1;frm-1;unc-112;add-1
embryo development	GO:0009790	1.02e-05	26	633	218	13584	unc-52;pqn-85;bub-1;mca-3;nud-1;cdc-48.2;sun-1;tim-1;ran-3;lin-9;hmp-1;nmy-1;eps-8;sur-6;CELE_T05H10.1;csnk-1;npp-7;icd-1;icl-1;pkc-3;ajm-1;laf-1;smg-2;ima-2;mel-47;let-858
single-multicellular organism process	GO:0044707	1.11e-05	72	2802	218	13584	dao-5;ssl-1;pdk-1;rle-1;unc-52;pqn-85;bub-1;dnc-1;akt-2;mca-3;let-526;qua-1;nud-1;cdc-48.2;ptc-3;unc-22;unc-76;unc-44;sun-1;CELE_H42K12.3;daf-21;unc-89;tim-1;egl-15;ran-3;egl-4;daf-12;lin-9;hmp-1;bet-1;hpk-1;natc-2;nmy-1;pde-3;eps-8;gtl-1;sur-6;ptr-23;pxf-1;sax-2;CELE_T05H10.1;dpy-5;C11H1.3;C25F6.7;ptl-1;csnk-1;npp-7;bli-1;eat-6;dsh-1;icd-1;daf-18;let-711;icl-1;pkc-3;ajm-1;laf-1;acin-1;smg-2;ima-…
nuclear division	GO:0000280	1.11e-05	17	311	218	13584	cls-2;pqn-85;bub-1;dnc-1;tim-1;ran-3;htp-3;nud-2;spch-1;csnk-1;npp-7;dsh-1;let-711;scc-3;nos-3;mel-47;icp-1
organelle fission	GO:0048285	2.22e-05	17	328	218	13584	cls-2;pqn-85;bub-1;dnc-1;tim-1;ran-3;htp-3;nud-2;spch-1;csnk-1;npp-7;dsh-1;let-711;scc-3;nos-3;mel-47;icp-1
cellular localization	GO:0051641	2.39e-05	35	1044	218	13584	cls-2;bub-1;dnc-1;nud-1;F33H2.3;itsn-1;unc-44;sun-1;daf-21;ehbp-1;unc-89;nud-2;hmp-1;gbf-1;rbg-3;C11H1.3;csnk-1;npp-7;CELE_Y116A8C.10;dsh-1;daf-18;let-711;vps-11;sec-16;ima-2;unc-112;icp-1;num-1;CELE_T25G3.3;pkc-1;CELE_F38A1.8;CELE_R12C12.5;pmk-1;CELE_T08G11.1;npp-16
mitotic nuclear division	GO:0007067	2.42e-05	13	203	218	13584	cls-2;pqn-85;bub-1;dnc-1;tim-1;ran-3;nud-2;csnk-1;dsh-1;let-711;scc-3;mel-47;icp-1
mitotic sister chromatid segregation	GO:0000070	2.52e-05	9	97	218	13584	cls-2;pqn-85;bub-1;tim-1;csnk-1;scc-3;mel-47;mel-28;icp-1
cell division	GO:0051301	2.64e-05	16	299	218	13584	cls-2;bub-1;unc-22;tim-1;ran-3;csnk-1;npp-7;szy-2;emr-1;scc-3;nos-3;mel-47;mel-28;icp-1;let-858;ensa-1
macromolecule localization	GO:0033036	2.72e-05	33	963	218	13584	spin-1;bub-1;pmp-1;unc-44;sun-1;daf-21;ehbp-1;unc-89;hmp-1;nmy-1;eps-8;sftd-3;rbg-3;C11H1.3;csnk-1;npp-7;CELE_Y116A8C.10;dsh-1;daf-18;pkc-3;vps-11;sec-16;ima-2;mel-28;unc-112;num-1;CELE_T25G3.3;mac-1;CELE_F38A1.8;add-1;pmk-1;CELE_T08G11.1;npp-16
post-embryonic development	GO:0009791	2.76e-05	24	591	218	13584	dao-5;pdk-1;unc-52;mca-3;let-526;qua-1;nud-1;daf-21;egl-15;egl-4;daf-12;lin-9;bet-1;natc-2;nmy-1;eps-8;sur-6;dpy-5;C11H1.3;daf-18;let-711;pkc-1;ccdc-55;cnnm-1
extracellular matrix organization	GO:0030198	2.82e-05	13	206	218	13584	cls-2;unc-52;ttn-1;unc-22;unc-89;nud-2;eps-8;sax-2;unc-82;ptl-1;let-711;cpna-1;add-1
single-organism cellular localization	GO:1902580	3.05e-05	18	371	218	13584	cls-2;dnc-1;nud-1;itsn-1;unc-44;nud-2;C11H1.3;csnk-1;dsh-1;daf-18;let-711;sec-16;ima-2;icp-1;num-1;pkc-1;CELE_F38A1.8;CELE_T08G11.1
nematode larval development	GO:0002119	3.07e-05	23	556	218	13584	dao-5;pdk-1;unc-52;mca-3;let-526;qua-1;nud-1;daf-21;egl-15;egl-4;daf-12;lin-9;bet-1;natc-2;nmy-1;eps-8;sur-6;C11H1.3;daf-18;let-711;pkc-1;ccdc-55;cnnm-1
regulation of cytoskeleton organization	GO:0051493	3.38e-05	11	152	218	13584	unc-22;sun-1;unc-89;hmp-1;eps-8;csnk-1;szy-2;dsh-1;cpna-1;unc-112;add-1
larval development	GO:0002164	3.73e-05	23	563	218	13584	dao-5;pdk-1;unc-52;mca-3;let-526;qua-1;nud-1;daf-21;egl-15;egl-4;daf-12;lin-9;bet-1;natc-2;nmy-1;eps-8;sur-6;C11H1.3;daf-18;let-711;pkc-1;ccdc-55;cnnm-1
macromolecular complex subunit organization	GO:0043933	4.09e-05	30	853	218	13584	leo-1;ssl-1;cls-2;bub-1;let-526;ttn-1;F33H2.3;eif-2d;unc-89;rtfo-1;mys-4;nud-2;eps-8;sftb-1;sax-2;CELE_M03F8.3;unc-82;CELE_R07E5.7;ptl-1;let-711;vps-11;sec-16;CELE_F19F10.9;mel-28;unc-112;atx-2;kvs-5;Y48A5A.1;add-1;ctr-9
extracellular structure organization	GO:0043062	4.62e-05	13	216	218	13584	cls-2;unc-52;ttn-1;unc-22;unc-89;nud-2;eps-8;sax-2;unc-82;ptl-1;let-711;cpna-1;add-1
regulation of dephosphorylation	GO:0035303	5.08e-05	5	26	218	13584	daf-21;pptr-2;sur-6;szy-2;ensa-1
regulation of protein dephosphorylation	GO:0035304	5.08e-05	5	26	218	13584	daf-21;pptr-2;sur-6;szy-2;ensa-1
chromosome organization	GO:0051276	5.38e-05	20	461	218	13584	leo-1;ssl-1;cls-2;pqn-85;bub-1;let-526;F33H2.3;tim-1;rtfo-1;mys-4;htp-3;mre-11;dpy-27;csnk-1;scc-3;mel-47;mel-28;icp-1;ctr-9;tag-343
sister chromatid segregation	GO:0000819	5.5e-05	9	107	218	13584	cls-2;pqn-85;bub-1;tim-1;csnk-1;scc-3;mel-47;mel-28;icp-1
single organism reproductive process	GO:0044702	0.000103	23	602	218	13584	cls-2;unc-52;bub-1;dnc-1;nud-1;tim-1;htp-3;lin-9;mre-11;cir-1;spch-1;let-711;pkc-3;larp-1;scc-3;nos-3;acin-1;smg-2;mel-28;unc-112;icp-1;let-858;cnnm-1
cellular macromolecular complex assembly	GO:0034622	0.000109	19	447	218	13584	cls-2;bub-1;ttn-1;F33H2.3;eif-2d;unc-89;nud-2;eps-8;sftb-1;CELE_M03F8.3;unc-82;CELE_R07E5.7;ptl-1;vps-11;CELE_F19F10.9;mel-28;atx-2;Y48A5A.1;add-1
actomyosin structure organization	GO:0031032	0.000127	7	70	218	13584	unc-52;ttn-1;unc-22;unc-89;unc-82;cpna-1;frm-1
positive regulation of sarcomere organization	GO:0060298	0.000136	3	7	218	13584	unc-22;unc-89;cpna-1
positive chemotaxis	GO:0050918	0.000136	3	7	218	13584	egl-4;daf-18;pkc-1
multicellular organismal process	GO:0032501	0.000137	77	3289	218	13584	dao-5;ssl-1;pdk-1;rle-1;unc-52;pqn-85;bub-1;dnc-1;akt-2;mca-3;let-526;qua-1;ttn-1;nud-1;cdc-48.2;ptc-3;unc-22;unc-76;unc-44;sun-1;CELE_H42K12.3;daf-21;unc-89;tim-1;egl-15;ran-3;egl-4;daf-12;lin-9;hmp-1;bet-1;hpk-1;natc-2;nmy-1;pde-3;eps-8;gtl-1;sur-6;ptr-23;cir-1;pxf-1;sax-2;CELE_T05H10.1;dpy-5;spch-1;C11H1.3;C25F6.7;ptl-1;csnk-1;npp-7;bli-1;eat-6;dsh-1;icd-1;daf-18;let-711;icl-1;pkc-3;larp-1;ajm…
response to organonitrogen compound	GO:0010243	0.000203	8	100	218	13584	dao-5;akt-2;cdc-48.2;unc-22;daf-21;egl-4;daf-12;pmk-1
negative regulation of biological process	GO:0048519	0.000211	33	1071	218	13584	bub-1;mlt-11;unc-22;sup-26;egl-4;lin-9;CELE_T28F4.5;mre-11;pde-3;eps-8;tsn-1;sftb-1;CELE_T05H10.1;skih-2;C11H1.3;C25F6.7;csnk-1;szy-2;icd-1;daf-18;let-711;laf-1;acin-1;smg-2;eef-2;pkc-1;ensa-1;add-1;pmk-1;sut-2;CELE_Y39E4B.6;pde-1;ctbp-1
regulation of sarcomere organization	GO:0060297	0.000215	3	8	218	13584	unc-22;unc-89;cpna-1
positive regulation of striated muscle cell differentiation	GO:0051155	0.000215	3	8	218	13584	unc-22;unc-89;cpna-1
positive regulation of muscle cell differentiation	GO:0051149	0.000215	3	8	218	13584	unc-22;unc-89;cpna-1
regulation of developmental process	GO:0050793	0.000253	23	640	218	13584	pdk-1;dnc-1;akt-2;unc-22;unc-76;unc-44;unc-89;egl-4;daf-12;lin-9;bet-1;nmy-1;sur-6;dpy-5;C11H1.3;nhl-2;csnk-1;dsh-1;daf-18;cpna-1;laf-1;teg-1;cnnm-1
regulation of phosphoprotein phosphatase activity	GO:0043666	0.000255	4	20	218	13584	daf-21;pptr-2;sur-6;szy-2
regulation of positive chemotaxis	GO:0050926	0.000256	2	2	218	13584	daf-18;pkc-1
positive regulation of positive chemotaxis	GO:0050927	0.000256	2	2	218	13584	daf-18;pkc-1
negative regulation of mRNA processing	GO:0050686	0.000256	2	2	218	13584	acin-1;sut-2
myofibril assembly	GO:0030239	0.000265	6	56	218	13584	unc-52;ttn-1;unc-22;unc-89;unc-82;cpna-1
mRNA metabolic process	GO:0016071	0.000267	14	292	218	13584	hrp-1;CELE_W08E3.2;spt-5;sftb-1;CELE_M03F8.3;skih-2;rsr-1;let-711;acin-1;smg-2;R07E5.1;CELE_F19F10.9;let-858;sut-2
cellular protein complex assembly	GO:0043623	0.00027	12	224	218	13584	cls-2;bub-1;ttn-1;unc-89;nud-2;eps-8;unc-82;CELE_R07E5.7;ptl-1;vps-11;mel-28;add-1
actin cytoskeleton organization	GO:0030036	0.000293	12	226	218	13584	unc-52;ttn-1;unc-22;unc-89;hmp-1;eps-8;sax-2;unc-82;cpna-1;frm-1;unc-112;add-1
locomotion	GO:0040011	0.000307	25	734	218	13584	pdk-1;spin-1;unc-52;mca-3;nud-1;unc-22;unc-44;daf-21;unc-89;egl-15;egl-4;daf-12;nud-2;hmp-1;nmy-1;pde-3;ndk-1;daf-18;acin-1;CELE_Y47G6A.5;unc-112;pkc-1;unc-33;ccdc-55;pde-1
regulation of phosphate metabolic process	GO:0019220	0.000307	13	261	218	13584	daf-21;egl-4;pptr-2;pde-3;sur-6;mtk-1;ndk-1;csnk-1;szy-2;icp-1;ensa-1;CELE_Y39E4B.6;pde-1
regulation of phosphorus metabolic process	GO:0051174	0.000307	13	261	218	13584	daf-21;egl-4;pptr-2;pde-3;sur-6;mtk-1;ndk-1;csnk-1;szy-2;icp-1;ensa-1;CELE_Y39E4B.6;pde-1
determination of adult lifespan	GO:0008340	0.000307	14	296	218	13584	dao-5;rle-1;akt-2;daf-21;egl-4;daf-12;hpk-1;pde-3;npp-7;daf-18;icl-1;pmk-1;cnnm-1;pde-1
multicellular organism aging	GO:0010259	0.000307	14	296	218	13584	dao-5;rle-1;akt-2;daf-21;egl-4;daf-12;hpk-1;pde-3;npp-7;daf-18;icl-1;pmk-1;cnnm-1;pde-1
regulation of phosphatase activity	GO:0010921	0.000312	4	21	218	13584	daf-21;pptr-2;sur-6;szy-2
striated muscle contraction	GO:0006941	0.000319	3	9	218	13584	ttn-1;unc-22;unc-89
meiotic sister chromatid cohesion	GO:0051177	0.000319	3	9	218	13584	bub-1;tim-1;scc-3
aging	GO:0007568	0.00034	14	299	218	13584	dao-5;rle-1;akt-2;daf-21;egl-4;daf-12;hpk-1;pde-3;npp-7;daf-18;icl-1;pmk-1;cnnm-1;pde-1
intracellular transport	GO:0046907	0.000347	24	697	218	13584	cls-2;dnc-1;nud-1;F33H2.3;itsn-1;unc-44;daf-21;ehbp-1;nud-2;gbf-1;rbg-3;npp-7;CELE_Y116A8C.10;daf-18;vps-11;sec-16;ima-2;num-1;CELE_T25G3.3;pkc-1;CELE_F38A1.8;CELE_R12C12.5;CELE_T08G11.1;npp-16
striated muscle cell development	GO:0055002	0.000354	6	59	218	13584	unc-52;ttn-1;unc-22;unc-89;unc-82;cpna-1
sister chromatid cohesion	GO:0007062	0.000376	4	22	218	13584	pqn-85;bub-1;tim-1;scc-3
muscle cell development	GO:0055001	0.000388	6	60	218	13584	unc-52;ttn-1;unc-22;unc-89;unc-82;cpna-1
negative regulation of metabolic process	GO:0009892	0.000392	23	660	218	13584	bub-1;mlt-11;sup-26;egl-4;CELE_T28F4.5;pde-3;tsn-1;sftb-1;CELE_T05H10.1;skih-2;C25F6.7;csnk-1;szy-2;let-711;laf-1;acin-1;smg-2;eef-2;ensa-1;sut-2;CELE_Y39E4B.6;pde-1;ctbp-1
response to nitrogen compound	GO:1901698	0.000404	9	139	218	13584	dao-5;akt-2;cdc-48.2;unc-22;daf-21;egl-4;daf-12;kqt-3;pmk-1
regulation of multicellular organismal process	GO:0051239	0.000412	22	620	218	13584	pdk-1;unc-52;dnc-1;akt-2;unc-22;unc-76;unc-44;unc-89;egl-4;daf-12;lin-9;bet-1;nmy-1;sur-6;dpy-5;C11H1.3;eat-6;dsh-1;daf-18;laf-1;unc-112;cnnm-1
nuclear chromosome segregation	GO:0098813	0.000419	10	170	218	13584	cls-2;pqn-85;bub-1;tim-1;htp-3;csnk-1;scc-3;mel-47;mel-28;icp-1
regulation of multicellular organismal development	GO:2000026	0.000446	15	344	218	13584	pdk-1;dnc-1;akt-2;unc-76;egl-4;daf-12;lin-9;bet-1;nmy-1;sur-6;C11H1.3;dsh-1;daf-18;laf-1;cnnm-1
myosin filament organization	GO:0031033	0.00045	4	23	218	13584	ttn-1;unc-89;unc-82;unc-112
actin filament-based process	GO:0030029	0.00045	12	237	218	13584	unc-52;ttn-1;unc-22;unc-89;hmp-1;eps-8;sax-2;unc-82;cpna-1;frm-1;unc-112;add-1
regulation of striated muscle cell differentiation	GO:0051153	0.00045	3	10	218	13584	unc-22;unc-89;cpna-1
positive regulation of chemotaxis	GO:0050921	0.00045	3	10	218	13584	egl-4;daf-18;pkc-1
regulation of actin cytoskeleton organization	GO:0032956	0.000457	7	86	218	13584	unc-22;unc-89;hmp-1;eps-8;cpna-1;unc-112;add-1
embryo development ending in birth or egg hatching	GO:0009792	0.000463	16	383	218	13584	unc-52;pqn-85;mca-3;nud-1;cdc-48.2;sun-1;tim-1;ran-3;lin-9;sur-6;npp-7;icd-1;pkc-3;ajm-1;ima-2;mel-47
striated muscle cell differentiation	GO:0051146	0.000463	6	62	218	13584	unc-52;ttn-1;unc-22;unc-89;unc-82;cpna-1
cellular protein localization	GO:0034613	0.000473	19	502	218	13584	bub-1;unc-44;daf-21;unc-89;hmp-1;rbg-3;C11H1.3;npp-7;CELE_Y116A8C.10;daf-18;vps-11;sec-16;ima-2;unc-112;num-1;CELE_F38A1.8;pmk-1;CELE_T08G11.1;npp-16
response to oxygen-containing compound	GO:1901700	0.000498	9	143	218	13584	dao-5;akt-2;daf-21;egl-4;daf-12;pde-3;kqt-3;pmk-1;pde-1
cellular macromolecule localization	GO:0070727	0.000534	19	507	218	13584	bub-1;unc-44;daf-21;unc-89;hmp-1;rbg-3;C11H1.3;npp-7;CELE_Y116A8C.10;daf-18;vps-11;sec-16;ima-2;unc-112;num-1;CELE_F38A1.8;pmk-1;CELE_T08G11.1;npp-16
macromolecular complex assembly	GO:0065003	0.000537	21	590	218	13584	cls-2;bub-1;ttn-1;F33H2.3;eif-2d;unc-89;nud-2;eps-8;sftb-1;CELE_M03F8.3;unc-82;CELE_R07E5.7;ptl-1;vps-11;sec-16;CELE_F19F10.9;mel-28;atx-2;kvs-5;Y48A5A.1;add-1
mRNA processing	GO:0006397	0.000561	11	209	218	13584	hrp-1;CELE_W08E3.2;spt-5;sftb-1;CELE_M03F8.3;rsr-1;acin-1;R07E5.1;CELE_F19F10.9;let-858;sut-2
establishment of protein localization	GO:0045184	0.000567	18	469	218	13584	unc-44;daf-21;ehbp-1;sftd-3;rbg-3;npp-7;CELE_Y116A8C.10;daf-18;vps-11;sec-16;ima-2;mel-28;unc-112;num-1;CELE_T25G3.3;CELE_F38A1.8;CELE_T08G11.1;npp-16
regulation of cellular component biogenesis	GO:0044087	0.000579	9	146	218	13584	pdk-1;akt-2;unc-22;unc-89;eps-8;cpna-1;vps-11;atx-2;add-1
establishment of localization	GO:0051234	0.000617	64	2725	218	13584	cls-2;CELE_Y43F4B.7;spin-1;dnc-1;mca-3;snf-3;pmp-1;nud-1;F33H2.3;itsn-1;unc-44;daf-21;ehbp-1;hrg-4;vha-8;egl-4;nud-2;CELE_F56C9.10;hmit-1.3;glt-1;CELE_Y73E7A.8;gbf-1;twk-8;ptr-23;glt-3;sftd-3;ndk-1;rbg-3;csnk-1;pmp-3;npp-7;CELE_Y116A8C.10;eat-6;dsh-1;emc-5;daf-18;let-711;ncx-3;B0416.5;gtbp-1;vps-11;sec-16;ima-2;mel-28;unc-112;mct-4;icp-1;num-1;CELE_T25G3.3;pkc-1;CELE_F47E1.2;mrp-5;des-2;CELE_F38A…
cellular component assembly	GO:0022607	0.000713	28	913	218	13584	hrp-1;cls-2;pdk-1;unc-52;bub-1;akt-2;ttn-1;F33H2.3;let-805;unc-22;eif-2d;unc-89;nud-2;eps-8;sftb-1;CELE_M03F8.3;unc-82;CELE_R07E5.7;ptl-1;cpna-1;vps-11;sec-16;CELE_F19F10.9;mel-28;atx-2;kvs-5;Y48A5A.1;add-1
organelle localization	GO:0051640	0.000729	13	286	218	13584	cls-2;dnc-1;nud-1;itsn-1;sun-1;nud-2;csnk-1;dsh-1;let-711;sec-16;icp-1;CELE_T25G3.3;pkc-1
positive regulation of locomotion	GO:0040017	0.000737	8	121	218	13584	unc-52;mca-3;unc-22;unc-89;egl-4;daf-18;unc-112;pkc-1
response to biotin	GO:0070781	0.000761	2	3	218	13584	daf-21;daf-12
response to vitamin	GO:0033273	0.000761	2	3	218	13584	daf-21;daf-12
negative regulation of mRNA metabolic process	GO:1903312	0.000761	2	3	218	13584	acin-1;sut-2
organic substance transport	GO:0071702	0.000763	28	917	218	13584	CELE_Y43F4B.7;spin-1;snf-3;pmp-1;unc-44;daf-21;ehbp-1;hrg-4;hmit-1.3;glt-1;glt-3;sftd-3;rbg-3;npp-7;CELE_Y116A8C.10;daf-18;vps-11;sec-16;ima-2;mel-28;mct-4;num-1;CELE_F47E1.2;CELE_F38A1.8;F13H10.3;CELE_T08G11.1;npp-16;aqp-8
regulation of actin filament-based process	GO:0032970	0.000782	7	94	218	13584	unc-22;unc-89;hmp-1;eps-8;cpna-1;unc-112;add-1
regulation of chemotaxis	GO:0050920	0.000901	5	47	218	13584	pdk-1;daf-21;egl-4;daf-18;pkc-1
nuclear transport	GO:0051169	0.000942	7	97	218	13584	F33H2.3;daf-21;npp-7;daf-18;ima-2;CELE_T25G3.3;npp-16
muscle structure development	GO:0061061	0.000961	8	126	218	13584	unc-52;ttn-1;unc-22;unc-89;egl-15;unc-82;cpna-1;unc-112
regulation of muscle cell differentiation	GO:0051147	0.00104	3	13	218	13584	unc-22;unc-89;cpna-1
establishment of localization in cell	GO:0051649	0.00105	27	890	218	13584	cls-2;dnc-1;nud-1;F33H2.3;itsn-1;unc-44;daf-21;ehbp-1;nud-2;gbf-1;rbg-3;npp-7;CELE_Y116A8C.10;dsh-1;daf-18;let-711;vps-11;sec-16;ima-2;icp-1;num-1;CELE_T25G3.3;pkc-1;CELE_F38A1.8;CELE_R12C12.5;CELE_T08G11.1;npp-16
transport	GO:0006810	0.00119	61	2629	218	13584	cls-2;CELE_Y43F4B.7;spin-1;dnc-1;mca-3;snf-3;pmp-1;nud-1;F33H2.3;itsn-1;unc-44;daf-21;ehbp-1;hrg-4;vha-8;egl-4;nud-2;CELE_F56C9.10;hmit-1.3;glt-1;CELE_Y73E7A.8;gbf-1;twk-8;ptr-23;glt-3;sftd-3;ndk-1;rbg-3;csnk-1;pmp-3;npp-7;CELE_Y116A8C.10;eat-6;emc-5;daf-18;ncx-3;B0416.5;gtbp-1;vps-11;sec-16;ima-2;mel-28;unc-112;mct-4;num-1;CELE_T25G3.3;pkc-1;CELE_F47E1.2;mrp-5;des-2;CELE_F38A1.8;kvs-5;CELE_R12C1…
positive regulation of organelle assembly	GO:1902117	0.0013	3	14	218	13584	unc-22;unc-89;cpna-1
microtubule polymerization	GO:0046785	0.0013	3	14	218	13584	cls-2;nud-2;ptl-1
cellular process	GO:0009987	0.00133	190	10746	218	13584	dao-5;hrp-1;eif-2alpha;F42G9.1;leo-1;ssl-1;pkn-1;cls-2;CELE_H34C03.2;pdk-1;CELE_W08E3.2;CELE_Y43F4B.7;rle-1;spin-1;unc-52;pqn-85;C02F5.6;bub-1;dnc-1;akt-2;mca-3;let-526;CELE_Y17G7B.10;qua-1;snf-3;ttn-1;ifg-1;pmp-1;mlt-11;nud-1;F33H2.3;let-805;cdc-48.2;ptc-3;unc-22;unc-76;itsn-1;sup-26;mdh-2;unc-44;sun-1;tag-165;CELE_H42K12.3;daf-21;ehbp-1;eif-2d;vha-8;unc-89;tim-1;egl-15;ran-3;egl-4;rtfo-1;mys-4;…
response to inorganic substance	GO:0010035	0.00136	8	133	218	13584	daf-21;egl-4;daf-12;pde-3;haly-1;pmk-1;cnnm-1;pde-1
sarcomere organization	GO:0045214	0.00145	4	31	218	13584	ttn-1;unc-22;unc-89;cpna-1
reproductive process	GO:0022414	0.00146	28	957	218	13584	cls-2;unc-52;bub-1;dnc-1;nud-1;tim-1;egl-15;egl-4;daf-12;htp-3;lin-9;mre-11;ptr-23;cir-1;spch-1;let-711;pkc-3;larp-1;scc-3;nos-3;laf-1;acin-1;smg-2;mel-28;unc-112;icp-1;let-858;cnnm-1
attachment of spindle microtubules to kinetochore involved in meiotic chromosome segregation	GO:0051316	0.00151	2	4	218	13584	cls-2;bub-1
response to nutrient	GO:0007584	0.00151	2	4	218	13584	daf-21;daf-12
chemotaxis to cAMP	GO:0043327	0.00151	2	4	218	13584	daf-21;daf-12
single-organism localization	GO:1902578	0.00151	56	2383	218	13584	cls-2;CELE_Y43F4B.7;spin-1;dnc-1;mca-3;snf-3;pmp-1;nud-1;itsn-1;unc-44;daf-21;ehbp-1;hrg-4;vha-8;egl-4;nud-2;hmp-1;hmit-1.3;glt-1;CELE_Y73E7A.8;gbf-1;twk-8;glt-3;ndk-1;C11H1.3;csnk-1;pmp-3;npp-7;eat-6;dsh-1;emc-5;daf-18;let-711;ncx-3;B0416.5;vps-11;sec-16;ima-2;unc-112;mct-4;icp-1;num-1;CELE_T25G3.3;pkc-1;mrp-5;des-2;CELE_F38A1.8;kvs-5;CELE_R12C12.5;kqt-3;F13H10.3;CELE_T08G11.1;npp-16;ncx-4;aqp-8…
muscle cell differentiation	GO:0042692	0.00157	6	78	218	13584	unc-52;ttn-1;unc-22;unc-89;unc-82;cpna-1
response to hydrogen peroxide	GO:0042542	0.00161	3	15	218	13584	egl-4;pde-3;pde-1
nucleocytoplasmic transport	GO:0006913	0.00167	6	79	218	13584	F33H2.3;daf-21;npp-7;daf-18;ima-2;CELE_T25G3.3
single-organism cellular process	GO:0044763	0.00169	143	7563	218	13584	dao-5;hrp-1;leo-1;pkn-1;cls-2;pdk-1;CELE_Y43F4B.7;spin-1;unc-52;pqn-85;bub-1;dnc-1;akt-2;mca-3;CELE_Y17G7B.10;qua-1;snf-3;ttn-1;pmp-1;nud-1;F33H2.3;let-805;cdc-48.2;ptc-3;unc-22;unc-76;itsn-1;mdh-2;unc-44;sun-1;tag-165;CELE_H42K12.3;daf-21;ehbp-1;vha-8;unc-89;tim-1;egl-15;ran-3;egl-4;rtfo-1;mys-4;daf-12;htp-3;ZK688.5;nud-2;lin-9;hmp-1;bet-1;CELE_T28F4.5;hmit-1.3;mre-11;glt-1;nmy-1;CELE_Y73E7A.8;p…
anatomical structure morphogenesis	GO:0009653	0.0017	27	920	218	13584	unc-52;bub-1;dnc-1;ttn-1;unc-22;unc-76;unc-44;unc-89;egl-15;lin-9;hmp-1;nmy-1;eps-8;ptr-23;sax-2;dpy-5;unc-82;csnk-1;dsh-1;pkc-3;cpna-1;acin-1;smg-2;unc-112;let-858;unc-33;cnnm-1
dauer larval development	GO:0040024	0.00189	8	140	218	13584	dao-5;pdk-1;daf-21;egl-4;daf-12;natc-2;daf-18;pkc-1
negative regulation of cGMP metabolic process	GO:0030824	0.00196	3	16	218	13584	egl-4;pde-3;pde-1
regulation of cGMP biosynthetic process	GO:0030826	0.00196	3	16	218	13584	egl-4;pde-3;pde-1
negative regulation of cGMP biosynthetic process	GO:0030827	0.00196	3	16	218	13584	egl-4;pde-3;pde-1
regulation of cGMP metabolic process	GO:0030823	0.00196	3	16	218	13584	egl-4;pde-3;pde-1
reproduction	GO:0000003	0.00226	29	1034	218	13584	cls-2;unc-52;bub-1;dnc-1;nud-1;tim-1;egl-15;egl-4;daf-12;htp-3;lin-9;mre-11;ptr-23;cir-1;spch-1;eat-6;let-711;pkc-3;larp-1;scc-3;nos-3;laf-1;acin-1;smg-2;mel-28;unc-112;icp-1;let-858;cnnm-1
cellular component biogenesis	GO:0044085	0.00228	30	1083	218	13584	hrp-1;cls-2;pdk-1;unc-52;bub-1;akt-2;ttn-1;F33H2.3;let-805;unc-22;eif-2d;unc-89;nud-2;eps-8;sftb-1;CELE_M03F8.3;unc-82;CELE_R07E5.7;ptl-1;CELE_F18C12.3;cpna-1;vps-11;sec-16;CELE_F19F10.9;mel-28;atx-2;CELE_T25G3.3;kvs-5;Y48A5A.1;add-1
protein transport	GO:0015031	0.00233	16	447	218	13584	unc-44;daf-21;ehbp-1;sftd-3;rbg-3;npp-7;CELE_Y116A8C.10;daf-18;vps-11;sec-16;ima-2;mel-28;num-1;CELE_F38A1.8;CELE_T08G11.1;npp-16
meiotic sister chromatid segregation	GO:0045144	0.00235	3	17	218	13584	bub-1;tim-1;scc-3
regulation of protein modification process	GO:0031399	0.00238	11	250	218	13584	bub-1;daf-21;pptr-2;sur-6;mtk-1;ndk-1;szy-2;icp-1;ensa-1;CELE_Y39E4B.6;ctr-9
chemotaxis	GO:0006935	0.00241	10	214	218	13584	pdk-1;unc-44;daf-21;egl-4;daf-12;pde-3;daf-18;pkc-1;unc-33;pde-1
positive regulation of striated muscle contraction	GO:0045989	0.00248	2	5	218	13584	unc-22;unc-89
protein complex subunit organization	GO:0071822	0.00259	17	494	218	13584	cls-2;bub-1;ttn-1;unc-89;nud-2;eps-8;sax-2;unc-82;CELE_R07E5.7;ptl-1;let-711;vps-11;sec-16;mel-28;unc-112;kvs-5;add-1
single-organism intracellular transport	GO:1902582	0.00259	17	494	218	13584	dnc-1;nud-1;itsn-1;daf-21;ehbp-1;nud-2;npp-7;daf-18;sec-16;ima-2;num-1;CELE_T25G3.3;pkc-1;CELE_F38A1.8;CELE_R12C12.5;CELE_T08G11.1;npp-16
negative regulation of cellular metabolic process	GO:0031324	0.0027	17	496	218	13584	bub-1;mlt-11;sup-26;egl-4;CELE_T28F4.5;pde-3;tsn-1;CELE_T05H10.1;C25F6.7;csnk-1;let-711;acin-1;ensa-1;sut-2;CELE_Y39E4B.6;pde-1;ctbp-1
positive regulation of muscle contraction	GO:0045933	0.00278	3	18	218	13584	unc-22;unc-89;unc-112
transcription elongation from RNA polymerase II promoter	GO:0006368	0.00281	4	37	218	13584	leo-1;rtfo-1;spt-5;tag-343
regulation of protein metabolic process	GO:0051246	0.0029	20	631	218	13584	CELE_H34C03.2;bub-1;mlt-11;sup-26;daf-21;pptr-2;sur-6;tsn-1;mtk-1;CELE_T05H10.1;ndk-1;C25F6.7;szy-2;let-711;nos-3;laf-1;icp-1;ensa-1;CELE_Y39E4B.6;ctr-9
transmembrane receptor protein tyrosine kinase signaling pathway	GO:0007169	0.00302	8	151	218	13584	dao-5;unc-52;akt-2;egl-15;egl-4;CELE_Y47G6A.5;num-1;pkc-1
negative regulation of phosphorus metabolic process	GO:0010563	0.00306	6	89	218	13584	egl-4;pde-3;csnk-1;ensa-1;CELE_Y39E4B.6;pde-1
negative regulation of phosphate metabolic process	GO:0045936	0.00306	6	89	218	13584	egl-4;pde-3;csnk-1;ensa-1;CELE_Y39E4B.6;pde-1
regulation of organelle assembly	GO:1902115	0.00311	4	38	218	13584	unc-22;unc-89;cpna-1;atx-2
protein localization to nucleus	GO:0034504	0.00313	5	62	218	13584	npp-7;daf-18;ima-2;pmk-1;npp-16
positive regulation of multicellular organismal process	GO:0051240	0.00322	11	260	218	13584	unc-52;unc-22;unc-44;unc-89;egl-4;daf-12;sur-6;daf-18;laf-1;unc-112;cnnm-1
regulation of response to external stimulus	GO:0032101	0.00324	6	90	218	13584	pdk-1;daf-21;egl-4;daf-18;pkc-1;pmk-1
striated muscle myosin thick filament assembly	GO:0071688	0.00327	3	19	218	13584	ttn-1;unc-89;unc-82
microtubule cytoskeleton organization	GO:0000226	0.00335	10	224	218	13584	cls-2;bub-1;dnc-1;sun-1;nud-2;ptl-1;csnk-1;szy-2;dsh-1;let-711
establishment of organelle localization	GO:0051656	0.00341	11	262	218	13584	cls-2;dnc-1;nud-1;itsn-1;nud-2;dsh-1;let-711;sec-16;icp-1;CELE_T25G3.3;pkc-1
positive regulation of response to external stimulus	GO:0032103	0.00342	4	39	218	13584	egl-4;daf-18;pkc-1;pmk-1
chromosome organization involved in meiotic cell cycle	GO:0070192	0.00342	4	39	218	13584	bub-1;tim-1;htp-3;scc-3
spindle localization	GO:0051653	0.00361	6	92	218	13584	cls-2;dnc-1;nud-2;csnk-1;dsh-1;let-711
intracellular protein transport	GO:0006886	0.00365	13	343	218	13584	unc-44;daf-21;rbg-3;npp-7;CELE_Y116A8C.10;daf-18;vps-11;sec-16;ima-2;num-1;CELE_F38A1.8;CELE_T08G11.1;npp-16
negative regulation of cellular process	GO:0048523	0.00366	24	829	218	13584	bub-1;mlt-11;unc-22;sup-26;egl-4;CELE_T28F4.5;mre-11;pde-3;eps-8;tsn-1;CELE_T05H10.1;C25F6.7;csnk-1;icd-1;daf-18;let-711;acin-1;ensa-1;add-1;pmk-1;sut-2;CELE_Y39E4B.6;pde-1;ctbp-1
behavioral response to nicotine	GO:0035095	0.00369	2	6	218	13584	unc-22;pmk-1
response to reactive oxygen species	GO:0000302	0.00375	4	40	218	13584	egl-4;pde-3;pmk-1;pde-1
system development	GO:0048731	0.00377	24	831	218	13584	pdk-1;unc-52;bub-1;dnc-1;akt-2;nud-1;unc-76;unc-44;egl-15;lin-9;bet-1;eps-8;sur-6;sax-2;C11H1.3;C25F6.7;ptl-1;dsh-1;pkc-3;acin-1;smg-2;unc-112;unc-33;cnnm-1
myosin filament assembly	GO:0031034	0.0038	3	20	218	13584	ttn-1;unc-89;unc-82
protein localization to organelle	GO:0033365	0.0038	10	228	218	13584	bub-1;npp-7;daf-18;sec-16;ima-2;unc-112;CELE_F38A1.8;pmk-1;CELE_T08G11.1;npp-16
taxis	GO:0042330	0.0038	10	228	218	13584	pdk-1;unc-44;daf-21;egl-4;daf-12;pde-3;daf-18;pkc-1;unc-33;pde-1
protein targeting	GO:0006605	0.00399	8	158	218	13584	unc-44;npp-7;daf-18;ima-2;num-1;CELE_F38A1.8;CELE_T08G11.1;npp-16
DNA-templated transcription, elongation	GO:0006354	0.00411	4	41	218	13584	leo-1;rtfo-1;spt-5;tag-343
meiotic nuclear division	GO:0007126	0.0042	7	126	218	13584	cls-2;bub-1;tim-1;htp-3;spch-1;scc-3;nos-3
cell development	GO:0048468	0.00433	18	564	218	13584	unc-52;bub-1;dnc-1;ttn-1;unc-22;unc-76;unc-44;CELE_H42K12.3;unc-89;cir-1;sax-2;unc-82;ptl-1;let-711;larp-1;cpna-1;let-858;unc-33
establishment of chromosome localization	GO:0051303	0.00438	3	21	218	13584	cls-2;nud-2;icp-1
insulin receptor signaling pathway	GO:0008286	0.00438	3	21	218	13584	dao-5;akt-2;egl-4
regulation of cellular protein metabolic process	GO:0032268	0.00451	19	611	218	13584	CELE_H34C03.2;bub-1;mlt-11;sup-26;daf-21;pptr-2;sur-6;tsn-1;mtk-1;CELE_T05H10.1;ndk-1;szy-2;let-711;nos-3;laf-1;icp-1;ensa-1;CELE_Y39E4B.6;ctr-9
programmed cell death	GO:0012501	0.00452	11	272	218	13584	F33H2.3;CELE_T28F4.5;D2005.3;mtk-1;CELE_T05H10.1;ndk-1;icd-1;pdi-1;acin-1;CELE_Y47G6A.5;pmk-1
regulation of post-embryonic development	GO:0048580	0.00463	8	162	218	13584	egl-4;daf-12;lin-9;bet-1;sur-6;C11H1.3;daf-18;cnnm-1
regulation of nematode larval development	GO:0061062	0.00463	8	162	218	13584	egl-4;daf-12;lin-9;bet-1;sur-6;C11H1.3;daf-18;cnnm-1
learning or memory	GO:0007611	0.00497	5	69	218	13584	pdk-1;egl-4;daf-18;pkc-1;add-1
carboxylic acid transport	GO:0046942	0.00498	7	130	218	13584	CELE_Y43F4B.7;snf-3;pmp-1;glt-1;glt-3;mct-4;F13H10.3
protein complex assembly	GO:0006461	0.00502	14	398	218	13584	cls-2;bub-1;ttn-1;unc-89;nud-2;eps-8;unc-82;CELE_R07E5.7;ptl-1;vps-11;sec-16;mel-28;kvs-5;add-1
regulation of striated muscle contraction	GO:0006942	0.00511	2	7	218	13584	unc-22;unc-89
protein refolding	GO:0042026	0.00511	2	7	218	13584	nud-1;dnj-19
protein complex biogenesis	GO:0070271	0.00513	14	399	218	13584	cls-2;bub-1;ttn-1;unc-89;nud-2;eps-8;unc-82;CELE_R07E5.7;ptl-1;vps-11;sec-16;mel-28;kvs-5;add-1
organic acid transport	GO:0015849	0.00519	7	131	218	13584	CELE_Y43F4B.7;snf-3;pmp-1;glt-1;glt-3;mct-4;F13H10.3
response to heat	GO:0009408	0.00528	5	70	218	13584	rle-1;daf-12;hpk-1;daf-18;dnj-19
chromosome localization	GO:0050000	0.0057	3	23	218	13584	cls-2;nud-2;icp-1
peptidyl-serine phosphorylation	GO:0018105	0.00575	8	168	218	13584	pdk-1;akt-2;unc-22;egl-4;csnk-1;pkc-3;pkc-1;pmk-1
peptidyl-serine modification	GO:0018209	0.00595	8	169	218	13584	pdk-1;akt-2;unc-22;egl-4;csnk-1;pkc-3;pkc-1;pmk-1
positive regulation of developmental process	GO:0051094	0.00609	10	244	218	13584	unc-22;unc-44;unc-89;daf-12;sur-6;daf-18;cpna-1;laf-1;teg-1;cnnm-1
regulation of apoptotic process	GO:0042981	0.00616	8	170	218	13584	F33H2.3;mtk-1;CELE_T05H10.1;ndk-1;icd-1;pdi-1;acin-1;CELE_Y47G6A.5
fertilization	GO:0009566	0.00622	4	46	218	13584	dnc-1;nud-1;pkc-3;cnnm-1
regulation of chromosome segregation	GO:0051983	0.00622	4	46	218	13584	bub-1;tim-1;csnk-1;ima-2
nucleus organization	GO:0006997	0.00622	4	46	218	13584	sun-1;npp-7;ima-2;mel-28
cognition	GO:0050890	0.00631	5	73	218	13584	pdk-1;egl-4;daf-18;pkc-1;add-1
cellular response to peptide	GO:1901653	0.00643	3	24	218	13584	dao-5;akt-2;egl-4
response to peptide hormone	GO:0043434	0.00643	3	24	218	13584	dao-5;akt-2;egl-4
cellular response to insulin stimulus	GO:0032869	0.00643	3	24	218	13584	dao-5;akt-2;egl-4
response to insulin	GO:0032868	0.00643	3	24	218	13584	dao-5;akt-2;egl-4
cellular response to peptide hormone stimulus	GO:0071375	0.00643	3	24	218	13584	dao-5;akt-2;egl-4
regulation of locomotion	GO:0040012	0.00661	12	327	218	13584	pdk-1;unc-52;mca-3;unc-22;daf-21;unc-89;egl-4;ndk-1;daf-18;acin-1;unc-112;pkc-1
sexual reproduction	GO:0019953	0.00668	13	369	218	13584	unc-52;dnc-1;nud-1;daf-12;cir-1;spch-1;let-711;pkc-3;larp-1;unc-112;icp-1;let-858;cnnm-1
regulation of cGMP-mediated signaling	GO:0010752	0.00674	2	8	218	13584	egl-4;pde-1
metaphase plate congression	GO:0051310	0.00674	2	8	218	13584	cls-2;icp-1
actin cytoskeleton reorganization	GO:0031532	0.00674	2	8	218	13584	sax-2;add-1
positive regulation of ovulation	GO:0060279	0.00674	2	8	218	13584	unc-52;unc-112
establishment of protein localization to organelle	GO:0072594	0.00686	7	138	218	13584	npp-7;daf-18;ima-2;unc-112;CELE_F38A1.8;CELE_T08G11.1;npp-16
biological regulation	GO:0065007	0.00698	117	6140	218	13584	dao-5;leo-1;pkn-1;CELE_H34C03.2;pdk-1;spin-1;unc-52;pqn-85;bub-1;dnc-1;akt-2;mca-3;let-526;mlt-11;F33H2.3;cdc-48.2;ptc-3;unc-22;unc-76;itsn-1;sup-26;unc-44;sun-1;daf-21;ehbp-1;unc-89;tim-1;egl-15;ran-3;egl-4;rtfo-1;mys-4;daf-12;akap-1;CELE_Y67D2.7;ZK688.5;nud-2;spt-5;lin-9;hmp-1;bet-1;CELE_T28F4.5;mre-11;nmy-1;pptr-2;pde-3;dpy-27;eps-8;gbf-1;sur-6;twk-8;tsn-1;sftb-1;ptr-23;mtk-1;pxf-1;CELE_T05H10…
vesicle-mediated transport	GO:0016192	0.0075	17	550	218	13584	mca-3;nud-1;itsn-1;ehbp-1;nud-2;CELE_F56C9.10;gbf-1;ptr-23;sftd-3;ndk-1;rbg-3;csnk-1;vps-11;sec-16;unc-112;num-1;pkc-1
organic anion transport	GO:0015711	0.00773	9	214	218	13584	CELE_Y43F4B.7;snf-3;pmp-1;glt-1;glt-3;mct-4;num-1;CELE_F47E1.2;F13H10.3
protein import into nucleus	GO:0006606	0.00778	4	49	218	13584	npp-7;daf-18;ima-2;npp-16
protein targeting to nucleus	GO:0044744	0.00778	4	49	218	13584	npp-7;daf-18;ima-2;npp-16
regulation of cell cycle process	GO:0010564	0.0078	8	177	218	13584	bub-1;sun-1;tim-1;csnk-1;npp-7;szy-2;dsh-1;nos-3
nuclear migration	GO:0007097	0.00807	3	26	218	13584	dnc-1;nud-1;nud-2
nitrogen compound transport	GO:0071705	0.00808	18	600	218	13584	CELE_Y43F4B.7;snf-3;unc-44;daf-21;ehbp-1;hrg-4;glt-1;sftd-3;rbg-3;npp-7;daf-18;vps-11;ima-2;mel-28;num-1;CELE_F38A1.8;F13H10.3;npp-16
cGMP-mediated signaling	GO:0019934	0.00857	2	9	218	13584	egl-4;pde-1
response to alkaline pH	GO:0010446	0.00857	2	9	218	13584	pde-3;pde-1
phototransduction	GO:0007602	0.00857	2	9	218	13584	pde-3;pde-1
establishment of mitotic spindle localization	GO:0040001	0.00877	5	79	218	13584	cls-2;dnc-1;nud-2;dsh-1;let-711
cytosolic transport	GO:0016482	0.00887	8	181	218	13584	cls-2;itsn-1;daf-21;daf-18;sec-16;ima-2;CELE_F38A1.8;CELE_T08G11.1
positive regulation of cytoskeleton organization	GO:0051495	0.00895	4	51	218	13584	unc-22;unc-89;cpna-1;unc-112
response to peptide	GO:1901652	0.00898	3	27	218	13584	dao-5;akt-2;egl-4
establishment of nucleus localization	GO:0040023	0.00898	3	27	218	13584	dnc-1;nud-1;nud-2
meiotic cell cycle	GO:0051321	0.00944	9	221	218	13584	cls-2;bub-1;tim-1;htp-3;mre-11;spch-1;scc-3;nos-3;mel-28
positive regulation of multi-organism process	GO:0043902	0.00957	4	52	218	13584	unc-52;egl-4;unc-112;pmk-1
microtubule cytoskeleton organization involved in mitosis	GO:1902850	0.00972	6	113	218	13584	cls-2;dnc-1;nud-2;csnk-1;dsh-1;let-711
peptide transport	GO:0015833	0.00975	13	387	218	13584	unc-44;daf-21;ehbp-1;sftd-3;rbg-3;npp-7;daf-18;vps-11;ima-2;mel-28;num-1;CELE_F38A1.8;npp-16
microtubule polymerization or depolymerization	GO:0031109	0.00994	3	28	218	13584	cls-2;nud-2;ptl-1
amide transport	GO:0042886	0.00995	13	388	218	13584	unc-44;daf-21;ehbp-1;sftd-3;rbg-3;npp-7;daf-18;vps-11;ima-2;mel-28;num-1;CELE_F38A1.8;npp-16
astral microtubule organization	GO:0030953	0.0106	2	10	218	13584	cls-2;let-711
meiotic spindle midzone assembly	GO:0051257	0.0106	2	10	218	13584	cls-2;bub-1
barbed-end actin filament capping	GO:0051016	0.0106	2	10	218	13584	eps-8;add-1
regulation of metabolic process	GO:0019222	0.0107	56	2607	218	13584	leo-1;CELE_H34C03.2;pqn-85;bub-1;let-526;mlt-11;cdc-48.2;sup-26;daf-21;unc-89;ran-3;egl-4;rtfo-1;mys-4;daf-12;CELE_Y67D2.7;spt-5;lin-9;bet-1;CELE_T28F4.5;pptr-2;pde-3;dpy-27;gbf-1;sur-6;tsn-1;sftb-1;mtk-1;pxf-1;CELE_T05H10.1;skih-2;hlh-11;ndk-1;rbg-3;C36E6.1;C25F6.7;csnk-1;szy-2;icd-1;let-711;nos-3;laf-1;acin-1;smg-2;icp-1;nhr-35;eef-2;ensa-1;pmk-1;scp-1;rhi-1;sut-2;CELE_Y39E4B.6;pde-1;ctr-9;ctbp…
regulation of biological process	GO:0050789	0.0108	109	5720	218	13584	dao-5;leo-1;pkn-1;CELE_H34C03.2;pdk-1;spin-1;unc-52;pqn-85;bub-1;dnc-1;akt-2;mca-3;let-526;mlt-11;F33H2.3;cdc-48.2;ptc-3;unc-22;unc-76;itsn-1;sup-26;unc-44;sun-1;daf-21;ehbp-1;unc-89;tim-1;egl-15;ran-3;egl-4;rtfo-1;mys-4;daf-12;akap-1;CELE_Y67D2.7;ZK688.5;spt-5;lin-9;hmp-1;bet-1;CELE_T28F4.5;mre-11;nmy-1;pptr-2;pde-3;dpy-27;eps-8;gbf-1;sur-6;tsn-1;sftb-1;ptr-23;mtk-1;pxf-1;CELE_T05H10.1;skih-2;hl…
positive regulation of biological process	GO:0048518	0.0108	32	1312	218	13584	leo-1;unc-52;mca-3;let-526;unc-22;itsn-1;unc-44;daf-21;unc-89;ran-3;egl-4;daf-12;pde-3;gbf-1;sur-6;mtk-1;pxf-1;ndk-1;rbg-3;daf-18;cpna-1;nos-3;laf-1;unc-112;icp-1;pkc-1;pmk-1;scp-1;rhi-1;teg-1;cnnm-1;pde-1
second-messenger-mediated signaling	GO:0019932	0.011	3	29	218	13584	unc-89;egl-4;pde-1
regulation of programmed cell death	GO:0043067	0.011	8	188	218	13584	F33H2.3;mtk-1;CELE_T05H10.1;ndk-1;icd-1;pdi-1;acin-1;CELE_Y47G6A.5
animal organ development	GO:0048513	0.0112	14	438	218	13584	unc-52;bub-1;nud-1;egl-15;lin-9;bet-1;sur-6;C11H1.3;dsh-1;pkc-3;acin-1;smg-2;unc-112;cnnm-1
negative regulation of nitrogen compound metabolic process	GO:0051172	0.0113	11	309	218	13584	sup-26;egl-4;pde-3;tsn-1;CELE_T05H10.1;let-711;acin-1;sut-2;CELE_Y39E4B.6;pde-1;ctbp-1
regulation of cell death	GO:0010941	0.0117	9	229	218	13584	F33H2.3;mtk-1;CELE_T05H10.1;ndk-1;icd-1;pdi-1;acin-1;CELE_Y47G6A.5;pmk-1
muscle contraction	GO:0006936	0.0118	5	85	218	13584	ttn-1;unc-22;unc-89;eat-6;unc-112
cell death	GO:0008219	0.0118	11	311	218	13584	F33H2.3;CELE_T28F4.5;D2005.3;mtk-1;CELE_T05H10.1;ndk-1;icd-1;pdi-1;acin-1;CELE_Y47G6A.5;pmk-1
cellular component assembly involved in morphogenesis	GO:0010927	0.0119	6	118	218	13584	unc-52;ttn-1;unc-22;unc-89;unc-82;cpna-1
nucleus localization	GO:0051647	0.012	3	30	218	13584	dnc-1;nud-1;nud-2
muscle system process	GO:0003012	0.0124	5	86	218	13584	ttn-1;unc-22;unc-89;eat-6;unc-112
response to oxidative stress	GO:0006979	0.0128	6	120	218	13584	egl-4;hpk-1;pde-3;pdi-1;pmk-1;pde-1
regulation of dauer larval development	GO:0061065	0.0132	3	31	218	13584	egl-4;daf-12;daf-18
molting cycle, collagen and cuticulin-based cuticle	GO:0018996	0.0138	6	122	218	13584	qua-1;ptc-3;ptr-23;pxf-1;dpy-5;bli-1
positive regulation of nematode larval development	GO:0061063	0.0139	4	58	218	13584	daf-12;sur-6;daf-18;cnnm-1
positive regulation of post-embryonic development	GO:0048582	0.0139	4	58	218	13584	daf-12;sur-6;daf-18;cnnm-1
cellular protein modification process	GO:0006464	0.014	42	1869	218	13584	F42G9.1;leo-1;pkn-1;CELE_H34C03.2;pdk-1;rle-1;bub-1;akt-2;ttn-1;unc-22;daf-21;unc-89;egl-15;egl-4;rtfo-1;mys-4;rbpl-1;hpk-1;natc-2;pptr-2;sur-6;mtk-1;CELE_T05H10.1;ndk-1;unc-82;C11H1.3;cul-5;csnk-1;szy-2;daf-18;pdi-1;pkc-3;CELE_Y47G6A.5;icp-1;pkc-1;ensa-1;pmk-1;ubr-5;CELE_Y39E4B.6;CELE_T27A3.7;ctr-9;tag-343
protein modification process	GO:0036211	0.014	42	1869	218	13584	F42G9.1;leo-1;pkn-1;CELE_H34C03.2;pdk-1;rle-1;bub-1;akt-2;ttn-1;unc-22;daf-21;unc-89;egl-15;egl-4;rtfo-1;mys-4;rbpl-1;hpk-1;natc-2;pptr-2;sur-6;mtk-1;CELE_T05H10.1;ndk-1;unc-82;C11H1.3;cul-5;csnk-1;szy-2;daf-18;pdi-1;pkc-3;CELE_Y47G6A.5;icp-1;pkc-1;ensa-1;pmk-1;ubr-5;CELE_Y39E4B.6;CELE_T27A3.7;ctr-9;tag-343
establishment of spindle localization	GO:0051293	0.0142	5	89	218	13584	cls-2;dnc-1;nud-2;dsh-1;let-711
regulation of macromolecule metabolic process	GO:0060255	0.0143	49	2255	218	13584	leo-1;CELE_H34C03.2;pqn-85;bub-1;let-526;mlt-11;cdc-48.2;sup-26;daf-21;unc-89;egl-4;rtfo-1;mys-4;daf-12;CELE_Y67D2.7;spt-5;lin-9;bet-1;pptr-2;pde-3;dpy-27;sur-6;tsn-1;sftb-1;mtk-1;CELE_T05H10.1;skih-2;hlh-11;ndk-1;C36E6.1;C25F6.7;szy-2;icd-1;let-711;nos-3;laf-1;acin-1;smg-2;icp-1;nhr-35;eef-2;ensa-1;pmk-1;scp-1;sut-2;CELE_Y39E4B.6;pde-1;ctr-9;ctbp-1
negative regulation of nucleotide biosynthetic process	GO:0030809	0.0144	3	32	218	13584	egl-4;pde-3;pde-1
negative regulation of cyclic nucleotide metabolic process	GO:0030800	0.0144	3	32	218	13584	egl-4;pde-3;pde-1
cellular response to organonitrogen compound	GO:0071417	0.0144	3	32	218	13584	dao-5;akt-2;egl-4
negative regulation of purine nucleotide metabolic process	GO:1900543	0.0144	3	32	218	13584	egl-4;pde-3;pde-1
negative regulation of purine nucleotide biosynthetic process	GO:1900372	0.0144	3	32	218	13584	egl-4;pde-3;pde-1
negative regulation of cyclic nucleotide biosynthetic process	GO:0030803	0.0144	3	32	218	13584	egl-4;pde-3;pde-1
chromosome separation	GO:0051304	0.0148	4	59	218	13584	cls-2;bub-1;szy-2;mel-47
cyclic-nucleotide-mediated signaling	GO:0019935	0.0152	2	12	218	13584	egl-4;pde-1
regulation of protein phosphatase type 2A activity	GO:0034047	0.0152	2	12	218	13584	pptr-2;sur-6
positive regulation of dauer larval development	GO:0061066	0.0152	2	12	218	13584	daf-12;daf-18
detection of light stimulus	GO:0009583	0.0152	2	12	218	13584	pde-3;pde-1
molting cycle	GO:0042303	0.0154	6	125	218	13584	qua-1;ptc-3;ptr-23;pxf-1;dpy-5;bli-1
protein polymerization	GO:0051258	0.0155	5	91	218	13584	cls-2;nud-2;eps-8;ptl-1;add-1
apoptotic process	GO:0006915	0.0155	9	240	218	13584	F33H2.3;CELE_T28F4.5;mtk-1;CELE_T05H10.1;ndk-1;icd-1;pdi-1;acin-1;CELE_Y47G6A.5
dicarboxylic acid metabolic process	GO:0043648	0.0156	3	33	218	13584	mdh-2;haly-1;CELE_W07E11.1
gene expression	GO:0010467	0.0159	55	2604	218	13584	dao-5;hrp-1;eif-2alpha;leo-1;CELE_H34C03.2;CELE_W08E3.2;pqn-85;let-526;qua-1;ifg-1;cdc-48.2;sup-26;eif-2d;unc-89;egl-4;rtfo-1;mys-4;daf-12;CELE_Y67D2.7;spt-5;lin-9;bet-1;mdt-26;pde-3;dpy-27;tsn-1;sftb-1;CELE_M03F8.3;CELE_T05H10.1;skih-2;hlh-11;rsr-1;C36E6.1;CELE_F18C12.3;icd-1;let-711;nos-3;laf-1;rha-2;acin-1;smg-2;R07E5.1;CELE_F19F10.9;nhr-35;eef-2;rpl-36;let-858;pmk-1;scp-1;sut-2;CELE_Y39E4B.6;…
endomembrane system organization	GO:0010256	0.016	6	126	218	13584	unc-44;sun-1;gbf-1;C11H1.3;vps-11;ima-2
cytoplasmic streaming	GO:0099636	0.016	1	1	218	13584	cls-2
negative regulation of mRNA polyadenylation	GO:1900364	0.016	1	1	218	13584	sut-2
pyridine-containing compound catabolic process	GO:0072526	0.016	1	1	218	13584	CELE_F17C8.9
positive regulation of phosphoprotein phosphatase activity	GO:0032516	0.016	1	1	218	13584	daf-21
negative regulation of mRNA splicing, via spliceosome	GO:0048025	0.016	1	1	218	13584	acin-1
positive regulation of cyclic-nucleotide phosphodiesterase activity	GO:0051343	0.016	1	1	218	13584	egl-4
regulation of cyclic-nucleotide phosphodiesterase activity	GO:0051342	0.016	1	1	218	13584	egl-4
negative regulation of amyloid precursor protein biosynthetic process	GO:0042985	0.016	1	1	218	13584	C25F6.7
regulation of response to drug	GO:2001023	0.016	1	1	218	13584	pkc-1
regulation of protein kinase A signaling	GO:0010738	0.016	1	1	218	13584	akap-1
negative regulation of response to drug	GO:2001024	0.016	1	1	218	13584	pkc-1
glyoxylate cycle	GO:0006097	0.016	1	1	218	13584	icl-1
embryonic cleavage	GO:0040016	0.016	1	1	218	13584	mel-47
maturation of 5S rRNA	GO:0000481	0.016	1	1	218	13584	CELE_F19F10.9
regulation of skeletal muscle contraction	GO:0014819	0.016	1	1	218	13584	unc-89
box H/ACA snoRNP assembly	GO:0000493	0.016	1	1	218	13584	Y48A5A.1
glyoxylate metabolic process	GO:0046487	0.016	1	1	218	13584	icl-1
musculoskeletal movement	GO:0050881	0.016	1	1	218	13584	unc-89
positive regulation of development, heterochronic	GO:0045962	0.016	1	1	218	13584	nhl-2
amyloid precursor protein biosynthetic process	GO:0042983	0.016	1	1	218	13584	C25F6.7
positive regulation of synaptic vesicle recycling	GO:1903423	0.016	1	1	218	13584	itsn-1
ammonia assimilation cycle	GO:0019676	0.016	1	1	218	13584	CELE_W07E11.1
negative regulation of calcium-mediated signaling	GO:0050849	0.016	1	1	218	13584	egl-4
negative regulation of lipid kinase activity	GO:0090219	0.016	1	1	218	13584	csnk-1
positive regulation of phosphatase activity	GO:0010922	0.016	1	1	218	13584	daf-21
negative regulation of RNA splicing	GO:0033119	0.016	1	1	218	13584	acin-1
negative regulation of 1-phosphatidylinositol-4-phosphate 5-kinase activity	GO:0090217	0.016	1	1	218	13584	csnk-1
regulation of synaptic vesicle endocytosis	GO:1900242	0.016	1	1	218	13584	itsn-1
process resulting in tolerance to alcohol	GO:1990335	0.016	1	1	218	13584	egl-4
skeletal muscle contraction	GO:0003009	0.016	1	1	218	13584	unc-89
regulation of mRNA polyadenylation	GO:1900363	0.016	1	1	218	13584	sut-2
regulation of synaptic vesicle recycling	GO:1903421	0.016	1	1	218	13584	itsn-1
actin filament reorganization	GO:0090527	0.016	1	1	218	13584	sax-2
pyridine nucleotide catabolic process	GO:0019364	0.016	1	1	218	13584	CELE_F17C8.9
regulation of amyloid precursor protein biosynthetic process	GO:0042984	0.016	1	1	218	13584	C25F6.7
positive regulation of synaptic vesicle endocytosis	GO:1900244	0.016	1	1	218	13584	itsn-1
negative regulation of mRNA 3'-end processing	GO:0031441	0.016	1	1	218	13584	sut-2
negative regulation of organ growth	GO:0046621	0.016	1	1	218	13584	egl-4
NADP catabolic process	GO:0006742	0.016	1	1	218	13584	CELE_F17C8.9
protein kinase A signaling	GO:0010737	0.016	1	1	218	13584	akap-1
regulation of skeletal muscle contraction by calcium ion signaling	GO:0014722	0.016	1	1	218	13584	unc-89
positive regulation of organelle organization	GO:0010638	0.0162	5	92	218	13584	unc-22;unc-89;cpna-1;nos-3;unc-112
divalent inorganic cation homeostasis	GO:0072507	0.0165	4	61	218	13584	mca-3;haly-1;ncx-4;cnnm-1
negative regulation of nucleotide metabolic process	GO:0045980	0.0169	3	34	218	13584	egl-4;pde-3;pde-1
mitotic cytokinesis	GO:0000281	0.0169	3	34	218	13584	cls-2;emr-1;icp-1
macromolecule modification	GO:0043412	0.017	44	2002	218	13584	F42G9.1;leo-1;ssl-1;pkn-1;CELE_H34C03.2;pdk-1;rle-1;C02F5.6;bub-1;akt-2;ttn-1;unc-22;daf-21;unc-89;egl-15;egl-4;rtfo-1;mys-4;rbpl-1;hpk-1;natc-2;pptr-2;sur-6;mtk-1;CELE_T05H10.1;ndk-1;unc-82;C11H1.3;cul-5;csnk-1;szy-2;daf-18;pdi-1;pkc-3;CELE_Y47G6A.5;icp-1;pkc-1;ensa-1;pmk-1;ubr-5;CELE_Y39E4B.6;CELE_T27A3.7;ctr-9;tag-343
cellular nitrogen compound catabolic process	GO:0044270	0.0172	7	165	218	13584	tsn-1;skih-2;haly-1;let-711;CELE_F17C8.9;smg-2;pde-1
regulation of catalytic activity	GO:0050790	0.0172	20	747	218	13584	bub-1;mlt-11;daf-21;unc-89;ran-3;egl-4;nud-2;pptr-2;gbf-1;sur-6;mtk-1;pxf-1;rbg-3;ppfr-2;csnk-1;szy-2;icp-1;ensa-1;rhi-1;CELE_Y39E4B.6
microtubule-based process	GO:0007017	0.0173	11	329	218	13584	cls-2;bub-1;dnc-1;sun-1;nud-2;ptl-1;csnk-1;szy-2;dsh-1;let-711;icp-1
cellular response to oxygen-containing compound	GO:1901701	0.0174	4	62	218	13584	dao-5;akt-2;egl-4;kqt-3
regulation of microtubule cytoskeleton organization	GO:0070507	0.0174	4	62	218	13584	sun-1;csnk-1;szy-2;dsh-1
attachment of spindle microtubules to kinetochore	GO:0008608	0.0178	2	13	218	13584	cls-2;bub-1
mitotic sister chromatid cohesion	GO:0007064	0.0178	2	13	218	13584	pqn-85;tim-1
nicotinamide nucleotide biosynthetic process	GO:0019359	0.0178	2	13	218	13584	CELE_Y17G7B.10;CELE_F17C8.9
centrosome localization	GO:0051642	0.0178	2	13	218	13584	sun-1;nud-2
pyridine nucleotide biosynthetic process	GO:0019363	0.0178	2	13	218	13584	CELE_Y17G7B.10;CELE_F17C8.9
negative regulation of macromolecule metabolic process	GO:0010605	0.0182	17	606	218	13584	bub-1;mlt-11;sup-26;tsn-1;sftb-1;CELE_T05H10.1;skih-2;C25F6.7;let-711;laf-1;acin-1;smg-2;eef-2;ensa-1;sut-2;CELE_Y39E4B.6;ctbp-1
heterocycle catabolic process	GO:0046700	0.0182	7	167	218	13584	tsn-1;skih-2;haly-1;let-711;CELE_F17C8.9;smg-2;pde-1
single-organism transport	GO:0044765	0.0187	48	2235	218	13584	CELE_Y43F4B.7;spin-1;dnc-1;mca-3;snf-3;pmp-1;nud-1;itsn-1;daf-21;ehbp-1;hrg-4;vha-8;egl-4;nud-2;hmit-1.3;glt-1;CELE_Y73E7A.8;gbf-1;twk-8;glt-3;ndk-1;pmp-3;npp-7;eat-6;emc-5;daf-18;ncx-3;B0416.5;vps-11;sec-16;ima-2;unc-112;mct-4;num-1;CELE_T25G3.3;pkc-1;mrp-5;des-2;CELE_F38A1.8;kvs-5;CELE_R12C12.5;kqt-3;F13H10.3;CELE_T08G11.1;npp-16;ncx-4;aqp-8;pezo-1
protein phosphorylation	GO:0006468	0.0189	20	754	218	13584	pkn-1;pdk-1;bub-1;akt-2;ttn-1;unc-22;unc-89;egl-15;egl-4;hpk-1;mtk-1;ndk-1;unc-82;csnk-1;pkc-3;CELE_Y47G6A.5;icp-1;pkc-1;pmk-1;CELE_Y39E4B.6
response to abiotic stimulus	GO:0009628	0.0192	10	291	218	13584	rle-1;egl-4;daf-12;hpk-1;pde-3;emr-1;daf-18;dnj-19;pmk-1;pde-1
aromatic compound catabolic process	GO:0019439	0.0193	7	169	218	13584	tsn-1;skih-2;haly-1;let-711;CELE_F17C8.9;smg-2;pde-1
regulation of chromosome organization	GO:0033044	0.0194	4	64	218	13584	bub-1;tim-1;csnk-1;ctr-9
mitotic sister chromatid separation	GO:0051306	0.0197	3	36	218	13584	cls-2;bub-1;mel-47
meiotic chromosome segregation	GO:0045132	0.0199	5	97	218	13584	cls-2;bub-1;tim-1;htp-3;scc-3
glutamate metabolic process	GO:0006536	0.0205	2	14	218	13584	haly-1;CELE_W07E11.1
stem cell differentiation	GO:0048863	0.0205	2	14	218	13584	bet-1;teg-1
cholesterol metabolic process	GO:0008203	0.0205	2	14	218	13584	mvk-1;scp-1
regulation of ovulation	GO:0060278	0.0205	2	14	218	13584	unc-52;unc-112
NADP metabolic process	GO:0006739	0.0205	2	14	218	13584	CELE_Y17G7B.10;CELE_F17C8.9
secondary alcohol metabolic process	GO:1902652	0.0205	2	14	218	13584	mvk-1;scp-1
response to pH	GO:0009268	0.0205	2	14	218	13584	pde-3;pde-1
macromolecule metabolic process	GO:0043170	0.0206	103	5468	218	13584	dao-5;hrp-1;eif-2alpha;F42G9.1;leo-1;ssl-1;pkn-1;CELE_H34C03.2;pdk-1;CELE_W08E3.2;rle-1;pqn-85;C02F5.6;bub-1;imp-1;akt-2;let-526;qua-1;ttn-1;ifg-1;mlt-11;nud-1;cdc-48.2;unc-22;sup-26;daf-21;ehbp-1;eif-2d;unc-89;egl-15;egl-4;rtfo-1;mys-4;daf-12;htp-3;CELE_Y67D2.7;spt-5;rbpl-1;lin-9;bet-1;mdt-26;hpk-1;natc-2;mre-11;pptr-2;pde-3;dpy-27;sur-6;tsn-1;sftb-1;mtk-1;CELE_M03F8.3;CELE_T05H10.1;CELE_H18N23.…
meiotic cell cycle process	GO:1903046	0.021	7	172	218	13584	cls-2;bub-1;tim-1;htp-3;spch-1;scc-3;nos-3
organic cyclic compound catabolic process	GO:1901361	0.021	7	172	218	13584	tsn-1;skih-2;haly-1;let-711;CELE_F17C8.9;smg-2;pde-1
maintenance of protein location	GO:0045185	0.0212	3	37	218	13584	hmp-1;eps-8;CELE_T08G11.1
regulation of synapse organization	GO:0050807	0.0212	3	37	218	13584	pdk-1;akt-2;unc-76
positive regulation of reproductive process	GO:2000243	0.0225	4	67	218	13584	unc-52;egl-4;nos-3;unc-112
amino acid transport	GO:0006865	0.0225	4	67	218	13584	CELE_Y43F4B.7;snf-3;glt-1;F13H10.3
regulation of cell cycle	GO:0051726	0.0227	10	299	218	13584	bub-1;sun-1;tim-1;mre-11;mtk-1;csnk-1;npp-7;szy-2;dsh-1;nos-3
calcium-mediated signaling	GO:0019722	0.0235	2	15	218	13584	unc-89;egl-4
single-organism nuclear import	GO:1902593	0.0235	2	15	218	13584	daf-18;ima-2
spindle midzone assembly	GO:0051255	0.0235	2	15	218	13584	cls-2;bub-1
regulation of microtubule-based process	GO:0032886	0.0236	4	68	218	13584	sun-1;csnk-1;szy-2;dsh-1
regulation of muscle contraction	GO:0006937	0.0236	4	68	218	13584	unc-22;unc-89;eat-6;unc-112
regulation of muscle system process	GO:0090257	0.0236	4	68	218	13584	unc-22;unc-89;eat-6;unc-112
single fertilization	GO:0007338	0.0244	3	39	218	13584	dnc-1;nud-1;pkc-3
centrosome organization	GO:0051297	0.0244	3	39	218	13584	sun-1;nud-2;szy-2
protein targeting to membrane	GO:0006612	0.0244	3	39	218	13584	unc-44;num-1;CELE_F38A1.8
cellular protein metabolic process	GO:0044267	0.0245	56	2723	218	13584	eif-2alpha;F42G9.1;leo-1;pkn-1;CELE_H34C03.2;pdk-1;rle-1;bub-1;akt-2;ttn-1;ifg-1;mlt-11;nud-1;cdc-48.2;unc-22;sup-26;daf-21;eif-2d;unc-89;egl-15;egl-4;rtfo-1;mys-4;rbpl-1;hpk-1;natc-2;pptr-2;sur-6;tsn-1;mtk-1;CELE_T05H10.1;ndk-1;unc-82;C11H1.3;cul-5;csnk-1;szy-2;daf-18;let-711;pdi-1;pkc-3;nos-3;laf-1;CELE_Y47G6A.5;icp-1;eef-2;pkc-1;rpl-36;ensa-1;dnj-19;pmk-1;ubr-5;CELE_Y39E4B.6;CELE_T27A3.7;ctr-9…
spindle organization	GO:0007051	0.0248	4	69	218	13584	cls-2;bub-1;csnk-1;let-711
cuticle development	GO:0042335	0.026	4	70	218	13584	CELE_H42K12.3;pxf-1;dpy-5;bli-1
response to temperature stimulus	GO:0009266	0.026	5	104	218	13584	rle-1;daf-12;hpk-1;daf-18;dnj-19
regulation of sister chromatid segregation	GO:0033045	0.0261	3	40	218	13584	bub-1;tim-1;csnk-1
development of primary sexual characteristics	GO:0045137	0.0262	6	141	218	13584	bub-1;lin-9;pkc-3;acin-1;unc-112;cnnm-1
gonad development	GO:0008406	0.0262	6	141	218	13584	bub-1;lin-9;pkc-3;acin-1;unc-112;cnnm-1
nucleotide catabolic process	GO:0009166	0.0265	2	16	218	13584	CELE_F17C8.9;pde-1
nuclear import	GO:0051170	0.0265	2	16	218	13584	daf-18;ima-2
meiotic spindle organization	GO:0000212	0.0265	2	16	218	13584	cls-2;bub-1
negative regulation of cellular catabolic process	GO:0031330	0.0265	2	16	218	13584	bub-1;CELE_T28F4.5
negative regulation of catabolic process	GO:0009895	0.0265	2	16	218	13584	bub-1;CELE_T28F4.5
negative regulation of cellular biosynthetic process	GO:0031327	0.0271	10	308	218	13584	sup-26;egl-4;pde-3;tsn-1;CELE_T05H10.1;C25F6.7;let-711;CELE_Y39E4B.6;pde-1;ctbp-1
single-organism process	GO:0044699	0.0272	162	9256	218	13584	dao-5;hrp-1;leo-1;ssl-1;pkn-1;cls-2;pdk-1;CELE_Y43F4B.7;rle-1;spin-1;unc-52;pqn-85;bub-1;dnc-1;akt-2;mca-3;let-526;CELE_Y17G7B.10;qua-1;snf-3;ttn-1;pmp-1;nud-1;F33H2.3;let-805;cdc-48.2;ptc-3;unc-22;unc-76;itsn-1;mdh-2;unc-44;sun-1;tag-165;CELE_H42K12.3;daf-21;ehbp-1;hrg-4;vha-8;unc-89;tim-1;egl-15;ran-3;egl-4;rtfo-1;mys-4;daf-12;akap-1;lid-1;htp-3;ZK688.5;nud-2;lin-9;hmp-1;bet-1;CELE_T28F4.5;hpk-…
cell junction organization	GO:0034330	0.0272	4	71	218	13584	hrp-1;unc-52;let-805;ajm-1
regulation of nuclear division	GO:0051783	0.0272	4	71	218	13584	bub-1;csnk-1;npp-7;nos-3
cellular response to nitrogen compound	GO:1901699	0.0272	4	71	218	13584	dao-5;akt-2;egl-4;kqt-3
cellular macromolecule metabolic process	GO:0044260	0.0282	92	4860	218	13584	dao-5;hrp-1;eif-2alpha;F42G9.1;leo-1;pkn-1;CELE_H34C03.2;pdk-1;CELE_W08E3.2;rle-1;C02F5.6;bub-1;akt-2;let-526;ttn-1;ifg-1;mlt-11;nud-1;cdc-48.2;unc-22;sup-26;daf-21;ehbp-1;eif-2d;unc-89;egl-15;egl-4;rtfo-1;mys-4;daf-12;CELE_Y67D2.7;spt-5;rbpl-1;lin-9;bet-1;mdt-26;hpk-1;natc-2;mre-11;pptr-2;sur-6;tsn-1;sftb-1;mtk-1;CELE_M03F8.3;CELE_T05H10.1;CELE_H18N23.2;skih-2;hlh-11;ndk-1;unc-82;rsr-1;C36E6.1;C…
regulation of endocytosis	GO:0030100	0.0284	4	72	218	13584	mca-3;itsn-1;ndk-1;unc-112
regulation of vesicle-mediated transport	GO:0060627	0.0286	6	144	218	13584	mca-3;itsn-1;ndk-1;rbg-3;vps-11;unc-112
RNA splicing, via transesterification reactions with bulged adenosine as nucleophile	GO:0000377	0.0286	6	144	218	13584	hrp-1;sftb-1;CELE_M03F8.3;acin-1;CELE_F19F10.9;let-858
mRNA splicing, via spliceosome	GO:0000398	0.0286	6	144	218	13584	hrp-1;sftb-1;CELE_M03F8.3;acin-1;CELE_F19F10.9;let-858
negative regulation of biosynthetic process	GO:0009890	0.0287	10	311	218	13584	sup-26;egl-4;pde-3;tsn-1;CELE_T05H10.1;C25F6.7;let-711;CELE_Y39E4B.6;pde-1;ctbp-1
developmental process involved in reproduction	GO:0003006	0.0288	14	495	218	13584	bub-1;dnc-1;lin-9;ptr-23;cir-1;let-711;pkc-3;larp-1;laf-1;acin-1;smg-2;unc-112;let-858;cnnm-1
multi-organism reproductive process	GO:0044703	0.0289	15	543	218	13584	unc-52;dnc-1;nud-1;egl-15;egl-4;daf-12;cir-1;spch-1;let-711;pkc-3;larp-1;unc-112;icp-1;let-858;cnnm-1
negative regulation of transferase activity	GO:0051348	0.0296	3	42	218	13584	bub-1;csnk-1;CELE_Y39E4B.6
monocarboxylic acid transport	GO:0015718	0.0296	3	42	218	13584	snf-3;pmp-1;mct-4
nucleoside phosphate catabolic process	GO:1901292	0.0298	2	17	218	13584	CELE_F17C8.9;pde-1
actin filament capping	GO:0051693	0.0298	2	17	218	13584	eps-8;add-1
base-excision repair	GO:0006284	0.0298	2	17	218	13584	mre-11;CELE_T05H10.1
fibroblast growth factor receptor signaling pathway	GO:0008543	0.0298	2	17	218	13584	unc-52;egl-15
meiosis II	GO:0007135	0.0298	2	17	218	13584	tim-1;scc-3
response to fibroblast growth factor	GO:0071774	0.0298	2	17	218	13584	unc-52;egl-15
cellular response to fibroblast growth factor stimulus	GO:0044344	0.0298	2	17	218	13584	unc-52;egl-15
reproductive structure development	GO:0048608	0.0298	7	185	218	13584	bub-1;lin-9;pkc-3;acin-1;smg-2;unc-112;cnnm-1
reproductive system development	GO:0061458	0.0298	7	185	218	13584	bub-1;lin-9;pkc-3;acin-1;smg-2;unc-112;cnnm-1
negative regulation of nucleobase-containing compound metabolic process	GO:0045934	0.0302	8	227	218	13584	egl-4;pde-3;CELE_T05H10.1;acin-1;sut-2;CELE_Y39E4B.6;pde-1;ctbp-1
RNA splicing, via transesterification reactions	GO:0000375	0.0303	6	146	218	13584	hrp-1;sftb-1;CELE_M03F8.3;acin-1;CELE_F19F10.9;let-858
membrane organization	GO:0061024	0.0304	11	359	218	13584	unc-44;sun-1;ndk-1;rbg-3;C11H1.3;vps-11;sec-16;ima-2;unc-112;num-1;CELE_F38A1.8
positive regulation of cellular component organization	GO:0051130	0.0305	7	186	218	13584	mca-3;unc-22;itsn-1;unc-89;cpna-1;nos-3;unc-112
nucleobase-containing compound catabolic process	GO:0034655	0.0312	6	147	218	13584	tsn-1;skih-2;let-711;CELE_F17C8.9;smg-2;pde-1
cell-substrate junction assembly	GO:0007044	0.0314	3	43	218	13584	hrp-1;unc-52;let-805
hemidesmosome assembly	GO:0031581	0.0314	3	43	218	13584	hrp-1;unc-52;let-805
nucleotide biosynthetic process	GO:0009165	0.0316	8	229	218	13584	CELE_Y17G7B.10;egl-4;pde-3;ndk-1;rnr-1;ampd-1;CELE_F17C8.9;pde-1
sister chromatid biorientation	GO:0031134	0.0318	1	2	218	13584	cls-2
cGMP catabolic process	GO:0046069	0.0318	1	2	218	13584	pde-1
protein targeting to plasma membrane	GO:0072661	0.0318	1	2	218	13584	unc-44
histidine catabolic process to glutamate and formate	GO:0019557	0.0318	1	2	218	13584	haly-1
centromeric sister chromatid cohesion	GO:0070601	0.0318	1	2	218	13584	bub-1
formate metabolic process	GO:0015942	0.0318	1	2	218	13584	haly-1
magnesium ion homeostasis	GO:0010960	0.0318	1	2	218	13584	cnnm-1
regulation of histone H3-K4 methylation	GO:0051569	0.0318	1	2	218	13584	ctr-9
negative regulation of cyclic nucleotide-gated ion channel activity	GO:1902160	0.0318	1	2	218	13584	egl-4
peroxisomal long-chain fatty acid import	GO:0015910	0.0318	1	2	218	13584	pmp-1
regulation of actin cytoskeleton reorganization	GO:2000249	0.0318	1	2	218	13584	add-1
tropism	GO:0009606	0.0318	1	2	218	13584	egl-4
ATP hydrolysis coupled transmembrane transport	GO:0090662	0.0318	1	2	218	13584	eat-6
nuclear-transcribed mRNA catabolic process, 3'-5' exonucleolytic nonsense-mediated decay	GO:0070478	0.0318	1	2	218	13584	skih-2
chemotropism	GO:0043577	0.0318	1	2	218	13584	egl-4
regulation of sister chromatid cohesion	GO:0007063	0.0318	1	2	218	13584	tim-1
establishment or maintenance of transmembrane electrochemical gradient	GO:0010248	0.0318	1	2	218	13584	eat-6
positive regulation of stem cell differentiation	GO:2000738	0.0318	1	2	218	13584	teg-1
stress response to zinc ion	GO:1990359	0.0318	1	2	218	13584	haly-1
regulation of cyclic nucleotide-gated ion channel activity	GO:1902159	0.0318	1	2	218	13584	egl-4
meiotic sister chromatid cohesion, centromeric	GO:0051754	0.0318	1	2	218	13584	bub-1
regulation of 1-phosphatidylinositol-4-phosphate 5-kinase activity	GO:0090215	0.0318	1	2	218	13584	csnk-1
ribonucleoprotein complex assembly	GO:0022618	0.0321	6	148	218	13584	eif-2d;sftb-1;CELE_M03F8.3;CELE_F19F10.9;atx-2;Y48A5A.1
nucleoside phosphate biosynthetic process	GO:1901293	0.033	8	231	218	13584	CELE_Y17G7B.10;egl-4;pde-3;ndk-1;rnr-1;ampd-1;CELE_F17C8.9;pde-1
pyridine-containing compound biosynthetic process	GO:0072525	0.0331	2	18	218	13584	CELE_Y17G7B.10;CELE_F17C8.9
regulation of synaptic growth at neuromuscular junction	GO:0008582	0.0331	2	18	218	13584	pdk-1;akt-2
pronuclear migration	GO:0035046	0.0331	2	18	218	13584	dnc-1;nud-1
regulation of neuromuscular junction development	GO:1904396	0.0331	2	18	218	13584	pdk-1;akt-2
regulation of centrosome duplication	GO:0010824	0.0331	2	18	218	13584	sun-1;szy-2
synaptic growth at neuromuscular junction	GO:0051124	0.0331	2	18	218	13584	pdk-1;akt-2
mitotic spindle elongation	GO:0000022	0.0331	2	18	218	13584	cls-2;csnk-1
centrosome cycle	GO:0007098	0.0333	3	44	218	13584	sun-1;nud-2;szy-2
regulation of synapse structure or activity	GO:0050803	0.0333	3	44	218	13584	pdk-1;akt-2;unc-76
regulation of molecular function	GO:0065009	0.0342	20	804	218	13584	bub-1;mlt-11;daf-21;unc-89;ran-3;egl-4;nud-2;pptr-2;gbf-1;sur-6;mtk-1;pxf-1;rbg-3;ppfr-2;csnk-1;szy-2;icp-1;ensa-1;rhi-1;CELE_Y39E4B.6
regulation of growth	GO:0040008	0.0345	8	233	218	13584	pdk-1;akt-2;mca-3;unc-76;unc-44;egl-4;dpy-5;cnnm-1
positive regulation of cell differentiation	GO:0045597	0.0352	4	77	218	13584	unc-22;unc-89;cpna-1;teg-1
regulation of vulval development	GO:0040028	0.0354	5	113	218	13584	lin-9;bet-1;sur-6;C11H1.3;cnnm-1
cell-substrate adhesion	GO:0031589	0.0366	2	19	218	13584	mua-3;unc-112
negative regulation of actin filament depolymerization	GO:0030835	0.0366	2	19	218	13584	eps-8;add-1
cell-matrix adhesion	GO:0007160	0.0366	2	19	218	13584	mua-3;unc-112
protein import	GO:0017038	0.0381	4	79	218	13584	npp-7;daf-18;ima-2;npp-16
enzyme linked receptor protein signaling pathway	GO:0007167	0.0384	8	238	218	13584	dao-5;unc-52;akt-2;egl-15;egl-4;CELE_Y47G6A.5;num-1;pkc-1
regulation of developmental growth	GO:0048638	0.0389	7	196	218	13584	pdk-1;akt-2;unc-76;unc-44;egl-4;dpy-5;cnnm-1
regulation of cellular catabolic process	GO:0031329	0.039	5	116	218	13584	CELE_H34C03.2;bub-1;CELE_T28F4.5;CELE_T05H10.1;acin-1
negative regulation of gene expression	GO:0010629	0.0392	12	421	218	13584	sup-26;tsn-1;sftb-1;CELE_T05H10.1;skih-2;let-711;laf-1;acin-1;smg-2;eef-2;sut-2;CELE_Y39E4B.6
cell differentiation	GO:0030154	0.0393	22	920	218	13584	unc-52;bub-1;dnc-1;ttn-1;unc-22;unc-76;unc-44;CELE_H42K12.3;unc-89;bet-1;cir-1;sax-2;unc-82;ptl-1;let-711;pkc-3;larp-1;cpna-1;CELE_Y47G6A.5;let-858;unc-33;teg-1
cellular component morphogenesis	GO:0032989	0.0395	13	469	218	13584	unc-52;dnc-1;ttn-1;unc-22;unc-76;unc-44;unc-89;nmy-1;sax-2;unc-82;csnk-1;cpna-1;unc-33
cell migration	GO:0016477	0.0399	9	284	218	13584	unc-52;egl-15;nud-2;hmp-1;ndk-1;acin-1;CELE_Y47G6A.5;unc-112;ccdc-55
intracellular signal transduction	GO:0035556	0.0403	19	768	218	13584	pdk-1;akt-2;unc-89;egl-4;akap-1;gbf-1;mtk-1;pxf-1;ndk-1;unc-82;F20H11.1;CELE_Y116A8C.10;dsh-1;pdi-1;pkc-3;pkc-1;pmk-1;pde-1;CELE_T27A3.7
regulation of protein localization to nucleus	GO:1900180	0.0403	2	20	218	13584	daf-18;pmk-1
NAD metabolic process	GO:0019674	0.0403	2	20	218	13584	CELE_Y17G7B.10;CELE_F17C8.9
translational initiation	GO:0006413	0.0412	4	81	218	13584	eif-2alpha;ifg-1;eif-2d;laf-1
ribonucleoprotein complex subunit organization	GO:0071826	0.0421	6	158	218	13584	eif-2d;sftb-1;CELE_M03F8.3;CELE_F19F10.9;atx-2;Y48A5A.1
collagen and cuticulin-based cuticle development	GO:0040002	0.0438	3	49	218	13584	pxf-1;dpy-5;bli-1
response to salt	GO:1902074	0.0441	2	21	218	13584	daf-18;pkc-1
regulation of vesicle fusion	GO:0031338	0.0441	2	21	218	13584	rbg-3;vps-11
regulation of actin filament depolymerization	GO:0030834	0.0441	2	21	218	13584	eps-8;add-1
nuclear-transcribed mRNA catabolic process, nonsense-mediated decay	GO:0000184	0.0441	2	21	218	13584	skih-2;smg-2
response to nicotine	GO:0035094	0.0441	2	21	218	13584	unc-22;pmk-1
regulation of anatomical structure morphogenesis	GO:0022603	0.0451	8	246	218	13584	dnc-1;unc-22;unc-76;unc-89;nmy-1;csnk-1;dsh-1;cpna-1
cellular response to sterol depletion	GO:0071501	0.0474	1	3	218	13584	scp-1
histidine metabolic process	GO:0006547	0.0474	1	3	218	13584	haly-1
SREBP signaling pathway	GO:0032933	0.0474	1	3	218	13584	scp-1
histidine catabolic process to glutamate and formamide	GO:0019556	0.0474	1	3	218	13584	haly-1
NADP biosynthetic process	GO:0006741	0.0474	1	3	218	13584	CELE_Y17G7B.10
response to sterol depletion	GO:0006991	0.0474	1	3	218	13584	scp-1
maintenance of mitotic sister chromatid cohesion	GO:0034088	0.0474	1	3	218	13584	pqn-85
cofactor catabolic process	GO:0051187	0.0474	1	3	218	13584	CELE_F17C8.9
imidazole-containing compound metabolic process	GO:0052803	0.0474	1	3	218	13584	haly-1
formamide metabolic process	GO:0043606	0.0474	1	3	218	13584	haly-1
protein localization to endoplasmic reticulum exit site	GO:0070973	0.0474	1	3	218	13584	sec-16
imidazole-containing compound catabolic process	GO:0052805	0.0474	1	3	218	13584	haly-1
peptidyl-serine dephosphorylation	GO:0070262	0.0474	1	3	218	13584	sur-6
p38MAPK cascade	GO:0038066	0.0474	1	3	218	13584	pmk-1
coenzyme catabolic process	GO:0009109	0.0474	1	3	218	13584	CELE_F17C8.9
positive regulation of myosin II filament organization	GO:1904901	0.0474	1	3	218	13584	unc-112
mitotic nuclear envelope reassembly	GO:0007084	0.0474	1	3	218	13584	ima-2
positive regulation of cGMP-mediated signaling	GO:0010753	0.0474	1	3	218	13584	egl-4
regulation of stem cell differentiation	GO:2000736	0.0474	1	3	218	13584	teg-1
histidine catabolic process	GO:0006548	0.0474	1	3	218	13584	haly-1
myosin II filament organization	GO:0031038	0.0474	1	3	218	13584	unc-112
negative regulation of receptor activity	GO:2000272	0.0474	1	3	218	13584	egl-4
regulation of mRNA 3'-end processing	GO:0031440	0.0474	1	3	218	13584	sut-2
negative regulation of autophagy	GO:0010507	0.0474	1	3	218	13584	CELE_T28F4.5
negative regulation of glycoprotein metabolic process	GO:1903019	0.0474	1	3	218	13584	C25F6.7
nuclear mRNA surveillance of spliceosomal pre-mRNA splicing	GO:0071030	0.0474	1	3	218	13584	smg-2
regulation of myosin II filament organization	GO:0043519	0.0474	1	3	218	13584	unc-112
regulation of embryonic cell shape	GO:0016476	0.0474	1	3	218	13584	nmy-1
receptor recycling	GO:0001881	0.0474	1	3	218	13584	ehbp-1
negative regulation of glycoprotein biosynthetic process	GO:0010561	0.0474	1	3	218	13584	C25F6.7
insulin-like growth factor receptor signaling pathway	GO:0048009	0.0474	1	3	218	13584	pkc-1
metal ion homeostasis	GO:0055065	0.0478	4	85	218	13584	mca-3;haly-1;ncx-4;cnnm-1
movement of cell or subcellular component	GO:0006928	0.0479	13	483	218	13584	unc-52;dnc-1;unc-44;egl-15;nud-2;hmp-1;ndk-1;acin-1;CELE_Y47G6A.5;unc-112;icp-1;unc-33;ccdc-55
negative regulation of actin filament polymerization	GO:0030837	0.048	2	22	218	13584	eps-8;add-1
response to alkaloid	GO:0043279	0.048	2	22	218	13584	unc-22;pmk-1
negative regulation of protein polymerization	GO:0032272	0.048	2	22	218	13584	eps-8;add-1
microtubule organizing center organization	GO:0031023	0.0484	3	51	218	13584	sun-1;nud-2;szy-2
protein metabolic process	GO:0019538	0.0488	62	3183	218	13584	eif-2alpha;F42G9.1;leo-1;pkn-1;CELE_H34C03.2;pdk-1;rle-1;bub-1;imp-1;akt-2;qua-1;ttn-1;ifg-1;mlt-11;nud-1;cdc-48.2;unc-22;sup-26;daf-21;eif-2d;unc-89;egl-15;egl-4;rtfo-1;mys-4;rbpl-1;hpk-1;natc-2;pptr-2;sur-6;tsn-1;mtk-1;CELE_T05H10.1;ndk-1;unc-82;C11H1.3;C25F6.7;cul-5;csnk-1;szy-2;daf-18;let-711;CELE_Y7A9A.1;pdi-1;pkc-3;nos-3;nep-11;laf-1;CELE_Y47G6A.5;icp-1;eef-2;pkc-1;rpl-36;ensa-1;dnj-19;pmk-…
regulation of cellular metabolic process	GO:0031323	0.0488	44	2148	218	13584	leo-1;CELE_H34C03.2;bub-1;let-526;mlt-11;cdc-48.2;sup-26;daf-21;egl-4;rtfo-1;mys-4;daf-12;CELE_Y67D2.7;spt-5;lin-9;bet-1;CELE_T28F4.5;pptr-2;pde-3;sur-6;tsn-1;mtk-1;CELE_T05H10.1;hlh-11;ndk-1;C36E6.1;C25F6.7;csnk-1;szy-2;icd-1;let-711;nos-3;laf-1;acin-1;icp-1;nhr-35;ensa-1;pmk-1;scp-1;sut-2;CELE_Y39E4B.6;pde-1;ctr-9;ctbp-1
regulation of system process	GO:0044057	0.0495	4	86	218	13584	unc-22;unc-89;eat-6;unc-112

## Sheet: Table S3_4
Table S3_4 KEGG analysis of differentially regulated phosphoproteins in aging C.elegans at 25°C
KEGG Pathway	Pathway ID	Pvalue	Count	Pop Hit	List_Total	Background Genes	Genes
mRNA surveillance pathway	cel03015	0.000166	7	63	60	3110	CELE_W08E3.2;CELE_R186.7;pptr-2;sur-6;rsr-1;acin-1;smg-2
RNA transport	cel03013	0.000177	9	108	60	3110	eif-2alpha;CELE_W08E3.2;ifg-1;CELE_R186.7;npp-21;rsr-1;acin-1;smg-2;CELE_T25G3.3
Notch signaling pathway	cel04330	0.000313	4	18	60	3110	cir-1;dsh-1;num-1;ctbp-1
Insulin resistance	cel04931	0.00514	4	37	60	3110	pdk-1;akt-2;daf-18;pkc-1
MAPK signaling pathway	cel04010	0.00769	5	65	60	3110	akt-2;mtk-1;pxf-1;fln-2;pmk-1
AGE-RAGE signaling pathway in diabetic complications	cel04933	0.0116	3	25	60	3110	akt-2;pkc-1;pmk-1
Purine metabolism	cel00230	0.014	6	104	60	3110	pde-3;ndk-1;rnr-1;ampd-1;CELE_R04F11.3;pde-1
Spliceosome	cel03040	0.0153	6	106	60	3110	hrp-1;sftb-1;CELE_M03F8.3;acin-1;CELE_F19F10.9;rnp-6
FoxO signaling pathway	cel04068	0.0159	4	51	60	3110	pdk-1;akt-2;daf-18;pmk-1
mTOR signaling pathway	cel04150	0.0191	3	30	60	3110	pdk-1;akt-2;daf-18
Homologous recombination	cel03440	0.0327	2	15	60	3110	mre-11;CELE_R04F11.3
Longevity regulating pathway - worm	cel04212	0.0408	4	68	60	3110	akt-2;daf-12;daf-18;pmk-1

## Sheet: Table S3_5
Table S3_5 The results of venn analysis of DRPs between 10 and 60min in low temperature.
10min and 60min (49)	Protein Group Accessions		10min (97)	Protein Group Accessions		60min (228)	Protein Group Accessions
	G5EE32			Q9N3X2			Q21920
	G5EDI2			Q20538			H2FLG5
	Q8MXS2			P91198			B7WNA0
	Q22715			Q20937			Q09285
	Q22366			G5ECG9			Q9TYV5
	Q23551			Q10901			Q21938
	Q9N4M4			G5EE90			Q8WQ99
	H2KYS8			C0P289			Q9GYR5
	G5EGP4			H2KYN6			Q18563
	Q9U367			Q9XVT2			G5EC32
	Q8IU06			O02485			Q22566
	Q9U2T9			H8ESF3			Q1XFY2
	O76449			Q19818			Q9Y0A1
	H2KZS2			G5EFJ0			Q9U275
	G5EEG8			O62219			P91398
	Q9U225			Q21338			A7DT48
	Q93840			Q9U3L9			G4SF97
	Q8MQ42			Q9U213			Q09474
	Q93636			Q9N541			H2KYA5
	Q7YZT6			Q23330			H2KYC4
	G5ECM4			C6KRH8			Q8I4E4
	B3WFV9			G5EDB5			Q4W5R8
	H2FLL1			Q23069			Q9NEN6
	Q20932			H2KZP7			O01583
	O01991			Q18945			Q09252
	P34649			P50140			O01905
	P91306			P53439			Q22847
	I2HAA6			G5EBT5			Q21298
	O62055			O62220			Q9XW17
	Q93616			Q18012			Q20330
	G5EFL5			Q21900			Q19200
	G5EDA3			G5EEH9			Q94379
	Q20626			C9IY21			O62328
	Q95XP5			Q22944			O01524
	H2L045			G5EC75			H2L0C5
	G5EDZ5			Q18136			C6KRG5
	G4SLH0			O17261			G5EF48
	Q93896			P91457			O45669
	Q9Y1J3			Q9N531			Q95Q36
	Q10020			Q9XW63			Q94071
	Q17490			Q8I4F0			Q18093
	H2KZZ2			G8JYB8			Q17771
	Q95XV8			Q20720			J7RNK9
	Q20947			P48996			D0PV95
	O01761			D5MCN2			Q9N3S8
	G5EBY0			Q17574			J7SA49
	P34693			P51403			Q7YZG7
	D4PH96			H2KYX4			O44154
	Q21977			H2KZB7			B1Q236
				Q19328			O61955
				G5EGE9			H2KZY6
				Q09482			Q966P1
				Q94216			D1MN75
				O45435			Q18841
				P29691			O76689
				Q09221			Q95Q98
				P30630			Q9U2A6
				G5EDI0			G5EDU2
				P52016			Q10010
				K8ESP0			O16583
				Q53U87			Q23445
				G5EGP7			A5Z2V1
				O76554			Q19375
				Q17663			Q9U2G0
				Q19191			Q8I103
				O76387			Q9BKU3
				P34325			Q9N3S5
				Q7YTL1			P91044
				Q17561			E5QCE7
				O62317			Q20496
				Q9GSX9			O01900
				G5EEW6			Q21353
				O16697			P91494
				P34335			Q18447
				G5ED21			O02639
				O45298			Q09994
				Q94013			G5ECF2
				Q9XTC6			P91276
				O17602			Q8MPW0
				O61845			O45681
				H1ZUV8			Q9N3S4
				Q23382			O01683
				Q17446			G5EDA8
				D7SFQ2			Q19344
				P34675			Q18358
				Q09938			O61802
				Q8MPR9			Q22015
				Q23243			Q23297
				Q23639			Q23658
				O16305			H2L0E0
				O62185			Q3HKC5
				Q18922			Q19523
				Q9XW19			O62203
				Q20866			H2KYR1
				G5EGS5			G5EEK9
				D0VWL6			Q95Q77
				H2FLG7			Q86S66
							Q01630
							F5GUH2
							H2L008
							Q21531
							O17328
							Q21314
							Q18508
							H2KZC1
							Q21293
							P46012
							B6VQ41
							Q20969
							Q9XU56
							Q9U3K2
							Q27395
							Q9BI47
							Q65XX9
							G5EEM9
							Q9NAG4
							B0M0L8
							Q86S35
							Q9N4P4
							Q18918
							Q23670
							G5EF26
							Q9BLA0
							Q09293
							P35799
							Q21730
							G5EE37
							Q966J8
							Q19833
							Q09254
							Q18685
							Q19973
							H2L0I2
							P49595
							A3QM97
							P34554
							G5EE62
							O61906
							Q19723
							Q21827
							Q9U2H9
							Q8WQF7
							Q7YTQ6
							K8F7X2
							G5ECW0
							Q9NAH3
							H2FLM3
							Q9TYP9
							Q11107
							Q09219
							O01615
							Q95Y80
							Q8I0P7
							O17003
							Q19819
							O01820
							O62197
							G5EDE4
							G5EGT7
							Q21219
							A4UVK2
							Q22833
							H2KYV3
							Q20753
							G5EG02
							Q17431
							G5ECQ3
							Q86MI3
							H2KZC2
							P55326
							O44415
							Q9N533
							Q9XWG9
							O45075
							Q8MNS9
							O76512
							Q23319
							Q5WRT9
							G5ECU1
							O45865
							Q22166
							Q95QC9
							Q20684
							H2L003
							Q03604
							G5EG58
							H1UBJ5
							Q58AU9
							O02365
							Q9XXH7
							P34427
							Q21430
							O16637
							Q23624
							Q20576
							G5ECZ8
							Q86DA5
							Q7JKP6
							Q95QF1
							Q9U240
							O44959
							P34263
							P41848
							D5MCR3
							Q4W5P0
							P90790
							I2HAA0
							P34712
							Q17636
							H2L0E6
							Q9N3T8
							G5EEY5
							O17406
							Q21351
							Q18212
							Q9UB28
							G5EBN9
							Q9TW65
							Q17770
							G5EDA7
							H2L0A8
							Q03606
							Q067Y1
							Q9NHC3
							Q95XU6
							I2HAF0
							B9WRT3
							G5EE74

## Sheet: Table S3_6
Table S3_6 KEGG analysis of DRPs between 10 and 60min in C.elegans at 15°C
10min and 60min (49)	Pathway Name	Pathway ID	Pvalue	Count	Pop Hit	List_Total	Background Genes	Genes
	Calcium signaling pathway	cel04020	0.00299	2	62	5	3494	unc-68;mca-3
10min and 60min (97)	Pathway Name	Pathway ID	Pvalue	Count	Pop Hit	List_Total	Background Genes	Genes
	Phosphatidylinositol signaling system	cel04070	0.00113	3	47	16	3494	cdgs-1;CELE_Y75B8A.24;cmd-1
	Longevity regulating pathway - worm	cel04212	0.00579	3	83	16	3494	smk-1;hsp-60;pmk-1
	RNA transport	cel03013	0.0163	3	121	16	3494	aly-1;CELE_T08G11.4;rsr-1
	RNA degradation	cel03018	0.0204	2	49	16	3494	let-711;hsp-60
	Calcium signaling pathway	cel04020	0.0317	2	62	16	3494	C14B9.8;cmd-1
	mRNA surveillance pathway	cel03015	0.0396	2	70	16	3494	aly-1;rsr-1
	MAPK signaling pathway	cel04010	0.0494	2	79	16	3494	pmk-1;fln-2
10min and 60min (228)	Pathway Name	Pathway ID	Pvalue	Count	Pop Hit	List_Total	Background Genes	Genes
	Purine metabolism	cel00230	0.000137	6	72	40	3494	pyk-1;acy-1;CELE_R04F11.3;pde-3;CELE_Y71H10B.1;rnr-1
	RNA transport	cel03013	0.000362	7	121	40	3494	ife-3;eif-2alpha;ifg-1;CELE_W08E3.2;iffb-1;smg-2;npp-21
	Mismatch repair	cel03430	0.00101	3	18	40	3494	rfc-1;CELE_R04F11.3;msh-6
	ABC transporters	cel02010	0.00269	3	25	40	3494	haf-7;pgp-9;pgp-1
	Protein processing in endoplasmic reticulum	cel04141	0.00416	6	137	40	3494	C18E9.2;ZK180.4;eif-2alpha;dnj-14;skr-1;pdi-2
	Calcium signaling pathway	cel04020	0.00509	4	62	40	3494	itr-1;acy-1;egl-19;ant-1.1
	Pyrimidine metabolism	cel00240	0.00651	3	34	40	3494	CELE_R04F11.3;CELE_Y71H10B.1;rnr-1

## Sheet: Table S3_7
Table S3_7 The results of venn analysis of DRPs between 10 and 60min in high temperature.
10min and 60min (38)	Protein Group Accessions		10min (216)	Protein Group Accessions		60min (93)	Protein Group Accessions
	Q09432			G5EDN3			O16303
	G5EE32			Q9NEL2			Q20538
	Q8WQ99			O45134			P91156
	G5ECG9			Q20641			Q03560
	Q95XL6			Q09285			P90858
	G5EFX2			H2KZ11			Q9XTY6
	H2KYS8			P91198			Q1XFY2
	Q9U2T9			Q20937			H2KYC4
	O45198			Q9NA53			Q9XVT2
	J7SA49			Q9GYR5			Q9U9K0
	H2KZS2			H2L076			G4RYA5
	D0G914			Q18563			Q09252
	Q9U225			Q19555			G5EDT9
	O45723			P54812			O01524
	Q93636			O45717			Q22792
	Q23255			D0FK02			Q9TYM6
	G5EBP5			Q10901			Q9N541
	P32744			Q21089			Q17771
	Q09482			Q20502			Q23330
	Q86S35			Q95ZX6			D0PV95
	H2KYT5			H2KYV0			P91501
	G5EFM7			Q8MQ70			P34618
	G5EBE3			Q8MQ22			O16796
	G5EE62			Q21640			Q18012
	H2KZ19			O76360			Q94010
	O18256			F5GUC6			G5EEG8
	Q95XP5			Q22037			Q9N3S5
	Q19819			E2JKZ0			Q18136
	Q17431			P90947			Q20496
	Q9N4G8			O02218			P91855
	G5EEQ8			H2KYA5			Q18447
	Q17490			Q23551			G5EE72
	O01927			Q4W5R8			P91344
	Q23639			Q19818			P91276
	O17406			Q95PZ5			Q22574
	O01971			B1Q240			Q9N3S4
	Q20866			Q18025			P34885
	D0VWL6			Q9U367			P34305
				G5ED94			H2KYX4
				Q23050			Q01630
				Q21298			F5GUH2
				Q20330			Q20595
				P91017			P34643
				Q94379			Q18508
				Q21338			Q9XU56
				H2L0C5			Q18968
				Q21821			Q9U3K2
				Q06561			Q65XX9
				O45669			P29691
				H8ESG5			Q09221
				Q17911			Q9NAG4
				K8ESC8			Q7Z137
				A5JYT3			Q21959
				Q9XVA2			Q9N4P4
				Q9XTG7			Q09293
				Q10656			Q21730
				H2L071			O76554
				G5EFF5			Q9U2K4
				Q5F4U0			G5EE37
				O62220			O18696
				Q09356			Q09254
				C9IY21			Q18685
				Q93840			A3QM97
				G5EE01			P34554
				K8F7V7			K8F801
				Q9BKU3			Q21827
				G5EC21			Q18408
				Q22944			Q21067
				Q5TYK5			Q9NAH3
				Q21353			O62486
				O17261			Q09600
				P91457			Q94050
				Q95X44			Q56VY4
				Q9NAP2			G5EGM7
				Q9N531			Q20753
				Q18885			P49181
				Q10663			Q9XWG9
				O45681			O76512
				Q7JL62			Q23382
				C0P278			G5ECL4
				H2L0D5			Q17336
				Q18358			O16435
				O61802			Q17446
				Q22015			Q19425
				Q23297			Q9U240
				P48996			Q17636
				G5ECM4			Q95XV8
				D5MCN2			H2L0E6
				Q09457			K8ESK9
				Q17574			C6KRJ3
				K8FE02			Q95XU6
				Q21344			I2HAF0
				Q17967			D4PH96
				Q95QG4
				Q22240
				Q95Q77
				Q09231
				P34283
				A9D4S6
				Q21531
				H2KZB7
				I6Z0I7
				Q18688
				Q19328
				Q21455
				P46012
				Q20969
				B6VQ41
				H2KYH2
				Q9XXI5
				Q94216
				Q17491
				H9G2U2
				Q10009
				O76561
				Q18186
				P30630
				O02640
				Q960A2
				Q20178
				Q9BLA0
				P34474
				O45936
				G5EBX2
				Q93616
				O62356
				Q19266
				P49595
				Q95XZ5
				G4SI07
				Q9TYY8
				O76387
				P34576
				Q9XVS4
				G5ED33
				C6KRH4
				Q7YTL1
				G5EEW5
				P91285
				Q21776
				G5ECW0
				Q95ZQ5
				Q9N537
				O01615
				P34705
				Q18211
				O17347
				E1B6R8
				B6VQ51
				O16486
				Q95Y80
				Q8I0P7
				Q10033
				P34549
				O01820
				O62235
				G5EDE4
				Q9U3Q1
				O16657
				A4UVK2
				H2KYV3
				Q9BKQ7
				Q93576
				Q5DX48
				O44415
				Q19103
				O01738
				Q20106
				B9WRT9
				Q20924
				Q22850
				Q93534
				Q5WRT9
				Q18074
				G5EGF7
				Q20711
				G5EE13
				G4SLH0
				G5EDB9
				G5EDD5
				O44774
				Q93408
				Q03604
				Q6A573
				O16331
				Q9XXH7
				Q9N384
				O45962
				Q9Y1J3
				Q22559
				P34675
				Q18597
				G5EDR3
				Q17626
				Q9BPN5
				D5MCR3
				O44895
				F3Y5Q7
				O62185
				Q19289
				O01761
				P91185
				Q21351
				Q9UB28
				G5EBN9
				G5EBY0
				P90735
				G5EGS5
				O62124
				Q23447
				G5ECW3
				Q564X0
				Q11073
				H2L0D2
				H2L0G5
				G5EE74

## Sheet: Table S3_8
Table S3_8 KEGG analysis of DRPs between 10 and 60min in C.elegans at 25°C
10min and 60min (38)	Pathway Name	Pathway ID	Pvalue	Count	Pop Hit	List_Total	Background Genes	Genes
	Taurine and hypotaurine metabolism	cel00430	0.0154	1	6	9	3494	CELE_Y7A9A.1
	Non-homologous end-joining	cel03450	0.0154	1	6	9	3494	mre-11
10min (216)	Pathway Name	Pathway ID	Pvalue	Count	Pop Hit	List_Total	Background Genes	Genes
	mRNA surveillance pathway	cel03015	0.00037	5	70	32	3494	CELE_R186.7;CELE_W08E3.2;pptr-2;sur-6;rsr-1
	RNA transport	cel03013	0.000659	6	121	32	3494	eif-2alpha;ifg-1;CELE_R186.7;CELE_W08E3.2;npp-21;rsr-1
	FoxO signaling pathway	cel04068	0.016	3	59	32	3494	akt-2;daf-18;pdk-1
	Purine metabolism	cel00230	0.0271	3	72	32	3494	pde-3;ndk-1;rnr-1
	mTOR signaling pathway	cel04150	0.0345	3	79	32	3494	akt-2;daf-18;pdk-1
	MAPK signaling pathway	cel04010	0.0345	3	79	32	3494	akt-2;mtk-1;pxf-1
	Protein processing in endoplasmic reticulum	cel04141	0.0347	4	137	32	3494	cdc-48.2;eif-2alpha;pdi-1;daf-21
	Pyrimidine metabolism	cel00240	0.038	2	34	32	3494	ndk-1;rnr-1
	Longevity regulating pathway - worm	cel04212	0.0391	3	83	32	3494	akt-2;daf-12;daf-18
60min (93)	Pathway Name	Pathway ID	Pvalue	Count	Pop Hit	List_Total	Background Genes	Genes
	Notch signaling pathway	cel04330	0.00451	2	20	18	3494	num-1;ctbp-1
	AGE-RAGE signaling pathway in diabetic complications	cel04933	0.00937	2	29	18	3494	pkc-1;pmk-1
	Spliceosome	cel03040	0.0207	3	117	18	3494	acin-1;CELE_F19F10.9;rnp-6
	RNA transport	cel03013	0.0226	3	121	18	3494	acin-1;CELE_T25G3.3;smg-2
	mRNA surveillance pathway	cel03015	0.0492	2	70	18	3494	acin-1;smg-2
