# Supplementary material for: Short-Term Mild Temperature-Stress-Induced Alterations in the C. elegans Phosphoproteome
Source: Int J Mol Sci. 2020 Sep 3;21(17):6409. doi: 10.3390/ijms21176409 (PMC7504583; doi:10.3390/ijms21176409)
Supplement: Supplementary file 1 [file ijms-21-06409-s001.zip › Supplementary/Table S4.xls]

## Sheet: Table S4
Table S4 Protein protein interaction networks of DRPs at 15°C and 25°C.

## Sheet: Table S4_1
Table S4_1 PPI analysis of DRPs in C. elegans exposed to 15°C.
Node1	Node2	Node1_string_internal_id	Node2_string_internal_id	Node1_external_id	Node2_external_id	Score
rps-6	eef-2	2770046	2757965	6239.Y71A12B.1a	6239.F25H5.4a.1	0.999
eef-2	rps-2	2757965	2755311	6239.F25H5.4a.1	6239.C49H3.11.1	0.999
eef-2	rpl-19	2757965	2752753	6239.F25H5.4a.1	6239.C09D4.5.1	0.999
F25B3.6	B0035.11	2757884	2751360	6239.F25B3.6	6239.B0035.11	0.999
ifg-1	ife-3	2763136	2751624	6239.M110.4a	6239.B0348.6b.1	0.999
rps-4	eef-2	2768413	2757965	6239.Y43B11AR.4	6239.F25H5.4a.1	0.999
rps-4	rps-2	2768413	2755311	6239.Y43B11AR.4	6239.C49H3.11.1	0.999
cey-3	cey-2	2762941	2759863	6239.M01E11.5.1	6239.F46F11.2	0.999
rps-6	rps-2	2770046	2755311	6239.Y71A12B.1a	6239.C49H3.11.1	0.999
rps-6	rps-4	2770046	2768413	6239.Y71A12B.1a	6239.Y43B11AR.4	0.999
rps-4	rpl-19	2768413	2752753	6239.Y43B11AR.4	6239.C09D4.5.1	0.999
rps-2	rpl-19	2755311	2752753	6239.C49H3.11.1	6239.C09D4.5.1	0.999
rps-6	rpl-19	2770046	2752753	6239.Y71A12B.1a	6239.C09D4.5.1	0.999
smg-2	W08E3.2	2768901	2767009	6239.Y48G8AL.6	6239.W08E3.2	0.998
rps-6	Y37E3.10	2770046	2767928	6239.Y71A12B.1a	6239.Y37E3.10	0.998
cmd-1	unc-43	2765806	2762805	6239.T21H3.3	6239.K11E8.1r	0.996
rsr-2	snrp-200	2769523	2768646	6239.Y57A10A.19	6239.Y46G5A.4	0.994
Y37E3.10	rps-2	2767928	2755311	6239.Y37E3.10	6239.C49H3.11.1	0.993
rps-4	Y37E3.10	2768413	2767928	6239.Y43B11AR.4	6239.Y37E3.10	0.993
teg-1	snrp-200	2768693	2768646	6239.Y47D3A.27	6239.Y46G5A.4	0.991
rps-6	ife-3	2770046	2751624	6239.Y71A12B.1a	6239.B0348.6b.1	0.991
swsn-1	pbrm-1	2767404	2753786	6239.Y113G7B.23c	6239.C26C6.1a	0.99
rps-6	byn-1	2770046	2761084	6239.Y71A12B.1a	6239.F57B9.5	0.99
byn-1	rps-2	2761084	2755311	6239.F57B9.5	6239.C49H3.11.1	0.989
rps-6	iffb-1	2770046	2769333	6239.Y71A12B.1a	6239.Y54F10BM.2	0.988
nol-1	F53F4.11	2766968	2760452	6239.W07E6.1	6239.F53F4.11	0.987
iffb-1	rpl-19	2769333	2752753	6239.Y54F10BM.2	6239.C09D4.5.1	0.986
riok-1	byn-1	2762908	2761084	6239.M01B12.5a.1	6239.F57B9.5	0.986
Y37E3.10	ifg-1	2767928	2763136	6239.Y37E3.10	6239.M110.4a	0.986
sax-7	unc-44	2753510	2751625	6239.C18F3.2c	6239.B0350.2f.2	0.985
smk-1	ppfr-2	2759353	2756012	6239.F41E6.4a	6239.D2092.2.1	0.985
rsr-2	rnp-6	2769523	2768747	6239.Y57A10A.19	6239.Y47G6A.20b	0.985
byn-1	F53F4.11	2761084	2760452	6239.F57B9.5	6239.F53F4.11	0.985
dpy-27	dpy-26	2764069	2753747	6239.R13G10.1	6239.C25G4.5	0.984
rps-4	byn-1	2768413	2761084	6239.Y43B11AR.4	6239.F57B9.5	0.984
cey-3	ima-2	2762941	2758009	6239.M01E11.5.1	6239.F26B1.3	0.982
spt-5	B0035.11	2762483	2751360	6239.K08E4.1	6239.B0035.11	0.981
rsr-2	rsr-1	2769523	2758244	6239.Y57A10A.19	6239.F28D9.1	0.98
Y37E3.10	ife-3	2767928	2751624	6239.Y37E3.10	6239.B0348.6b.1	0.979
efk-1	eef-2	2759415	2757965	6239.F42A10.4a	6239.F25H5.4a.1	0.979
smg-2	ifg-1	2768901	2763136	6239.Y48G8AL.6	6239.M110.4a	0.974
spt-5	F25B3.6	2762483	2757884	6239.K08E4.1	6239.F25B3.6	0.974
iffb-1	rps-2	2769333	2755311	6239.Y54F10BM.2	6239.C49H3.11.1	0.973
hel-1	aly-1	2753796	2751915	6239.C26D10.2a	6239.C01F6.5	0.972
rps-6	ifg-1	2770046	2763136	6239.Y71A12B.1a	6239.M110.4a	0.971
swsn-1	let-526	2767404	2751971	6239.Y113G7B.23c	6239.C01G8.9c	0.97
spt-5	F13B12.1	2762483	2756922	6239.K08E4.1	6239.F13B12.1	0.968
iffb-1	ifg-1	2769333	2763136	6239.Y54F10BM.2	6239.M110.4a	0.964
laf-1	car-1	2770153	2767606	6239.Y71H2AM.19b	6239.Y18D10A.17	0.961
Y48E1A.1	ifg-1	2768839	2763136	6239.Y48E1A.1a	6239.M110.4a	0.96
riok-1	rps-2	2762908	2755311	6239.M01B12.5a.1	6239.C49H3.11.1	0.96
Y48E1A.1	nol-1	2768839	2766968	6239.Y48E1A.1a	6239.W07E6.1	0.958
rps-6	riok-1	2770046	2762908	6239.Y71A12B.1a	6239.M01B12.5a.1	0.957
rps-4	riok-1	2768413	2762908	6239.Y43B11AR.4	6239.M01B12.5a.1	0.956
rsr-1	hel-1	2758244	2753796	6239.F28D9.1	6239.C26D10.2a	0.956
itsn-1	sel-5	2767453	2758769	6239.Y116A8C.36a.1	6239.F35G12.3a	0.956
iffb-1	rps-4	2769333	2768413	6239.Y54F10BM.2	6239.Y43B11AR.4	0.955
unc-68	egl-19	2762777	2755195	6239.K11C4.5c	6239.C48A7.1b	0.955
itsn-1	snt-1	2767453	2758423	6239.Y116A8C.36a.1	6239.F31E8.2b	0.952
F58B3.4	smk-1	2761179	2759353	6239.F58B3.4	6239.F41E6.4a	0.951
rps-6	smg-2	2770046	2768901	6239.Y71A12B.1a	6239.Y48G8AL.6	0.95
eef-1B.2	nol-1	2768364	2766968	6239.Y41E3.10b	6239.W07E6.1	0.949
cul-5	skr-1	2771696	2759803	6239.ZK856.1	6239.F46A9.5.3	0.949
riok-3	byn-1	2771487	2761084	6239.ZK632.3.1	6239.F57B9.5	0.948
W08E3.2	hel-1	2767009	2753796	6239.W08E3.2	6239.C26D10.2a	0.945
W08E3.2	rsr-1	2767009	2758244	6239.W08E3.2	6239.F28D9.1	0.943
snrp-200	sig-7	2768646	2759175	6239.Y46G5A.4	6239.F39H2.2a	0.938
unc-22	dys-1	2771472	2757178	6239.ZK617.1b.1	6239.F15D3.1a	0.938
hmg-4	F25B3.6	2765643	2757884	6239.T20B12.8	6239.F25B3.6	0.937
laf-1	eef-2	2770153	2757965	6239.Y71H2AM.19b	6239.F25H5.4a.1	0.937
cmd-1	C14B9.8	2765806	2753073	6239.T21H3.3	6239.C14B9.8	0.935
riok-3	rps-4	2771487	2768413	6239.ZK632.3.1	6239.Y43B11AR.4	0.934
rps-6	Y65B4BR.5	2770046	2769843	6239.Y71A12B.1a	6239.Y65B4BR.5b	0.934
rsr-2	sig-7	2769523	2759175	6239.Y57A10A.19	6239.F39H2.2a	0.933
riok-3	riok-1	2771487	2762908	6239.ZK632.3.1	6239.M01B12.5a.1	0.933
riok-3	rps-6	2771487	2770046	6239.ZK632.3.1	6239.Y71A12B.1a	0.932
Y65B4BR.5	rpl-19	2769843	2752753	6239.Y65B4BR.5b	6239.C09D4.5.1	0.929
swsn-1	C52B9.8	2767404	2755483	6239.Y113G7B.23c	6239.C52B9.8	0.929
teg-1	rsr-1	2768693	2758244	6239.Y47D3A.27	6239.F28D9.1	0.928
rnr-1	pyk-1	2766012	2757964	6239.T23G5.1.1	6239.F25H5.3e	0.927
riok-3	rps-2	2771487	2755311	6239.ZK632.3.1	6239.C49H3.11.1	0.927
smg-2	rsr-1	2768901	2758244	6239.Y48G8AL.6	6239.F28D9.1	0.927
eef-2	pyk-1	2757965	2757964	6239.F25H5.4a.1	6239.F25H5.3e	0.926
vig-1	tsn-1	2760937	2756750	6239.F56D12.5a.1	6239.F10G7.2	0.926
rsr-2	teg-1	2769523	2768693	6239.Y57A10A.19	6239.Y47D3A.27	0.926
ifg-1	rps-2	2763136	2755311	6239.M110.4a	6239.C49H3.11.1	0.925
acy-1	pde-3	2757344	2756062	6239.F17C8.1	6239.E01F3.1i	0.925
mua-6	dys-1	2767134	2757178	6239.W10G6.3	6239.F15D3.1a	0.925
rnp-6	snrp-200	2768747	2768646	6239.Y47G6A.20b	6239.Y46G5A.4	0.923
rnp-6	rsr-1	2768747	2758244	6239.Y47G6A.20b	6239.F28D9.1	0.922
ttn-1	unc-89	2766949	2752747	6239.W06H8.8g	6239.C09D1.1b	0.921
car-1	nhl-2	2767606	2758092	6239.Y18D10A.17	6239.F26F4.7	0.921
eef-2	pmk-1	2757965	2751441	6239.F25H5.4a.1	6239.B0218.3	0.92
cey-2	sig-7	2759863	2759175	6239.F46F11.2	6239.F39H2.2a	0.918
C52B9.8	pbrm-1	2755483	2753786	6239.C52B9.8	6239.C26C6.1a	0.918
cey-3	sig-7	2762941	2759175	6239.M01E11.5.1	6239.F39H2.2a	0.918
pyk-1	pmk-1	2757964	2751441	6239.F25H5.3e	6239.B0218.3	0.917
smg-2	rps-2	2768901	2755311	6239.Y48G8AL.6	6239.C49H3.11.1	0.917
rps-2	ife-3	2755311	2751624	6239.C49H3.11.1	6239.B0348.6b.1	0.916
npp-10	car-1	2771264	2767606	6239.ZK328.5b	6239.Y18D10A.17	0.915
unc-22	mua-6	2771472	2767134	6239.ZK617.1b.1	6239.W10G6.3	0.915
W08E3.2	ifg-1	2767009	2763136	6239.W08E3.2	6239.M110.4a	0.915
pbrm-1	let-526	2753786	2751971	6239.C26C6.1a	6239.C01G8.9c	0.915
snrp-200	F52C9.7	2768646	2760268	6239.Y46G5A.4	6239.F52C9.7	0.913
snrp-200	rsr-1	2768646	2758244	6239.Y46G5A.4	6239.F28D9.1	0.913
npp-10	laf-1	2771264	2770153	6239.ZK328.5b	6239.Y71H2AM.19b	0.912
byn-1	smk-1	2761084	2759353	6239.F57B9.5	6239.F41E6.4a	0.911
gon-2	gtl-1	2764304	2752294	6239.T01H8.5a	6239.C05C12.3	0.911
mua-6	unc-43	2767134	2762805	6239.W10G6.3	6239.K11E8.1r	0.91
smg-2	rpl-19	2768901	2752753	6239.Y48G8AL.6	6239.C09D4.5.1	0.91
smg-2	rps-4	2768901	2768413	6239.Y48G8AL.6	6239.Y43B11AR.4	0.909
sig-7	rsr-1	2759175	2758244	6239.F39H2.2a	6239.F28D9.1	0.909
rps-4	ife-3	2768413	2751624	6239.Y43B11AR.4	6239.B0348.6b.1	0.909
tat-1	sto-1	2768933	2756451	6239.Y49E10.11c.1	6239.F08C6.4a	0.908
hmg-4	B0035.11	2765643	2751360	6239.T20B12.8	6239.B0035.11	0.908
laf-1	pmk-1	2770153	2751441	6239.Y71H2AM.19b	6239.B0218.3	0.908
rps-4	ifg-1	2768413	2763136	6239.Y43B11AR.4	6239.M110.4a	0.907
ifg-1	rpl-19	2763136	2752753	6239.M110.4a	6239.C09D4.5.1	0.906
gbf-1	unc-44	2753653	2751625	6239.C24H11.7a	6239.B0350.2f.2	0.906
snrp-200	hel-1	2768646	2753796	6239.Y46G5A.4	6239.C26D10.2a	0.906
kcc-2	abts-1	2761642	2760242	6239.H16O14.1c	6239.F52B5.1c	0.905
laf-1	nhl-2	2770153	2758092	6239.Y71H2AM.19b	6239.F26F4.7	0.905
chd-7	F25B3.6	2764502	2757884	6239.T04D1.4	6239.F25B3.6	0.904
hmg-3	B0035.11	2754217	2751360	6239.C32F10.5	6239.B0035.11	0.904
sel-5	snt-1	2758769	2758423	6239.F35G12.3a	6239.F31E8.2b	0.903
rnp-6	sig-7	2768747	2759175	6239.Y47G6A.20b	6239.F39H2.2a	0.903
pyk-1	acy-1	2757964	2757344	6239.F25H5.3e	6239.F17C8.1	0.903
tat-1	gon-2	2768933	2764304	6239.Y49E10.11c.1	6239.T01H8.5a	0.902
scav-4	gtl-1	2756801	2752294	6239.F11C1.3	6239.C05C12.3	0.902
cey-3	rsr-1	2762941	2758244	6239.M01E11.5.1	6239.F28D9.1	0.902
rsr-2	cey-3	2769523	2762941	6239.Y57A10A.19	6239.M01E11.5.1	0.902
rsr-2	cey-2	2769523	2759863	6239.Y57A10A.19	6239.F46F11.2	0.902
npp-10	nhl-2	2771264	2758092	6239.ZK328.5b	6239.F26F4.7	0.902
cey-2	rsr-1	2759863	2758244	6239.F46F11.2	6239.F28D9.1	0.902
snrp-200	cey-3	2768646	2762941	6239.Y46G5A.4	6239.M01E11.5.1	0.901
laf-1	pyk-1	2770153	2757964	6239.Y71H2AM.19b	6239.F25H5.3e	0.901
dnj-14	sto-1	2761980	2756451	6239.K02G10.8b	6239.F08C6.4a	0.901
snrp-200	cey-2	2768646	2759863	6239.Y46G5A.4	6239.F46F11.2	0.901
teg-1	sig-7	2768693	2759175	6239.Y47D3A.27	6239.F39H2.2a	0.901
tat-1	dnj-14	2768933	2761980	6239.Y49E10.11c.1	6239.K02G10.8b	0.901
F58B3.4	F53F4.11	2761179	2760452	6239.F58B3.4	6239.F53F4.11	0.901
rnp-6	teg-1	2768747	2768693	6239.Y47G6A.20b	6239.Y47D3A.27	0.901
tat-1	gtl-1	2768933	2752294	6239.Y49E10.11c.1	6239.C05C12.3	0.9
sel-5	scav-4	2758769	2756801	6239.F35G12.3a	6239.F11C1.3	0.9
rnp-6	cey-3	2768747	2762941	6239.Y47G6A.20b	6239.M01E11.5.1	0.9
sto-1	gtl-1	2756451	2752294	6239.F08C6.4a	6239.C05C12.3	0.9
itsn-1	scav-4	2767453	2756801	6239.Y116A8C.36a.1	6239.F11C1.3	0.9
Y71H10B.1	pde-3	2770141	2756062	6239.Y71H10B.1c	6239.E01F3.1i	0.9
teg-1	cey-2	2768693	2759863	6239.Y47D3A.27	6239.F46F11.2	0.9
dnj-14	cpna-1	2761980	2758410	6239.K02G10.8b	6239.F31D5.3b	0.9
snt-1	scav-4	2758423	2756801	6239.F31E8.2b	6239.F11C1.3	0.9
cpna-1	sto-1	2758410	2756451	6239.F31D5.3b	6239.F08C6.4a	0.9
tat-1	cpna-1	2768933	2758410	6239.Y49E10.11c.1	6239.F31D5.3b	0.9
tbc-9	F13E6.1	2768524	2756958	6239.Y45F10A.6a	6239.F13E6.1	0.9
tat-1	scav-4	2768933	2756801	6239.Y49E10.11c.1	6239.F11C1.3	0.9
W08E3.2	rpl-19	2767009	2752753	6239.W08E3.2	6239.C09D4.5.1	0.9
rps-4	W08E3.2	2768413	2767009	6239.Y43B11AR.4	6239.W08E3.2	0.9
rnp-6	cey-2	2768747	2759863	6239.Y47G6A.20b	6239.F46F11.2	0.9
scav-4	sto-1	2756801	2756451	6239.F11C1.3	6239.F08C6.4a	0.9
gon-2	scav-4	2764304	2756801	6239.T01H8.5a	6239.F11C1.3	0.9
W08E3.2	rps-2	2767009	2755311	6239.W08E3.2	6239.C49H3.11.1	0.9
rps-6	W08E3.2	2770046	2767009	6239.Y71A12B.1a	6239.W08E3.2	0.9
dnj-14	scav-4	2761980	2756801	6239.K02G10.8b	6239.F11C1.3	0.9
teg-1	cey-3	2768693	2762941	6239.Y47D3A.27	6239.M01E11.5.1	0.9
gon-2	sto-1	2764304	2756451	6239.T01H8.5a	6239.F08C6.4a	0.9
dnj-14	gtl-1	2761980	2752294	6239.K02G10.8b	6239.C05C12.3	0.9
gon-2	dnj-14	2764304	2761980	6239.T01H8.5a	6239.K02G10.8b	0.9
sar-1	R31.2	2771186	2764155	6239.ZK180.4	6239.R31.2a	0.898
ifg-1	let-711	2763136	2761081	6239.M110.4a	6239.F57B9.2	0.897
icp-1	rnr-1	2768229	2766012	6239.Y39G10AR.13.1	6239.T23G5.1.1	0.893
rsr-2	F52C9.7	2769523	2760268	6239.Y57A10A.19	6239.F52C9.7	0.893
F25B3.6	hmg-3	2757884	2754217	6239.F25B3.6	6239.C32F10.5	0.892
nol-1	byn-1	2766968	2761084	6239.W07E6.1	6239.F57B9.5	0.889
Y65B4BR.5	rps-4	2769843	2768413	6239.Y65B4BR.5b	6239.Y43B11AR.4	0.886
F53F4.11	smk-1	2760452	2759353	6239.F53F4.11	6239.F41E6.4a	0.884
hsr-9	top-2	2764659	2762854	6239.T05F1.6	6239.K12D12.1	0.884
cey-2	ima-2	2759863	2758009	6239.F46F11.2	6239.F26B1.3	0.882
F58B3.4	byn-1	2761179	2761084	6239.F58B3.4	6239.F57B9.5	0.88
car-1	atx-2	2767606	2755976	6239.Y18D10A.17	6239.D2045.1d	0.88
nol-1	smk-1	2766968	2759353	6239.W07E6.1	6239.F41E6.4a	0.877
Y48E1A.1	F58B3.4	2768839	2761179	6239.Y48E1A.1a	6239.F58B3.4	0.875
lin-9	cids-2	2771505	2758812	6239.ZK637.7b	6239.F36A2.1d	0.874
mac-1	nol-1	2768835	2766968	6239.Y48C3A.7	6239.W07E6.1	0.874
attf-2	hel-1	2756638	2753796	6239.F09G2.9	6239.C26D10.2a	0.873
T23E7.2	alp-1	2765967	2765199	6239.T23E7.2a	6239.T11B7.4d	0.873
nol-1	F58B3.4	2766968	2761179	6239.W07E6.1	6239.F58B3.4	0.871
K07F5.14	F58B3.4	2762372	2761179	6239.K07F5.14	6239.F58B3.4	0.871
hcp-4	top-2	2764408	2762854	6239.T03F1.9	6239.K12D12.1	0.871
nol-1	ifg-1	2766968	2763136	6239.W07E6.1	6239.M110.4a	0.87
C52B9.8	let-526	2755483	2751971	6239.C52B9.8	6239.C01G8.9c	0.87
Y48E1A.1	smk-1	2768839	2759353	6239.Y48E1A.1a	6239.F41E6.4a	0.869
Y48E1A.1	byn-1	2768839	2761084	6239.Y48E1A.1a	6239.F57B9.5	0.868
eef-2	hel-1	2757965	2753796	6239.F25H5.4a.1	6239.C26D10.2a	0.868
snrp-200	C18E9.2	2768646	2753495	6239.Y46G5A.4	6239.C18E9.2a	0.866
Y48E1A.1	F53F4.11	2768839	2760452	6239.Y48E1A.1a	6239.F53F4.11	0.862
ifg-1	atx-2	2763136	2755976	6239.M110.4a	6239.D2045.1d	0.862
unc-33	unc-44	2767926	2751625	6239.Y37E11C.1a	6239.B0350.2f.2	0.859
itr-1	gtl-1	2758592	2752294	6239.F33D4.2a	6239.C05C12.3	0.858
riok-1	F58B3.4	2762908	2761179	6239.M01B12.5a.1	6239.F58B3.4	0.858
cmd-1	mca-2	2765806	2763456	6239.T21H3.3	6239.R05C11.3	0.856
ifg-1	eef-2	2763136	2757965	6239.M110.4a	6239.F25H5.4a.1	0.856
cmd-1	unc-68	2765806	2762777	6239.T21H3.3	6239.K11C4.5c	0.855
tir-1	pmk-1	2756920	2751441	6239.F13B10.1c	6239.B0218.3	0.855
mac-1	smk-1	2768835	2759353	6239.Y48C3A.7	6239.F41E6.4a	0.852
vha-6	vha-5	2766509	2758788	6239.VW02B12L.1.1	6239.F35H10.4.1	0.847
vig-1	rpl-19	2760937	2752753	6239.F56D12.5a.1	6239.C09D4.5.1	0.845
car-1	cey-3	2767606	2762941	6239.Y18D10A.17	6239.M01E11.5.1	0.837
cpna-1	unc-89	2758410	2752747	6239.F31D5.3b	6239.C09D1.1b	0.837
unc-43	egl-19	2762805	2755195	6239.K11E8.1r	6239.C48A7.1b	0.836
cmd-1	egl-19	2765806	2755195	6239.T21H3.3	6239.C48A7.1b	0.834
smg-2	hel-1	2768901	2753796	6239.Y48G8AL.6	6239.C26D10.2a	0.834
Y48E1A.1	mac-1	2768839	2768835	6239.Y48E1A.1a	6239.Y48C3A.7	0.833
unc-43	unc-68	2762805	2762777	6239.K11E8.1r	6239.K11C4.5c	0.83
dpy-27	top-2	2764069	2762854	6239.R13G10.1	6239.K12D12.1	0.83
Y37E3.10	eef-2	2767928	2757965	6239.Y37E3.10	6239.F25H5.4a.1	0.829
del-6	bet-2	2765763	2761101	6239.T21C9.3b	6239.F57C7.1a.2	0.829
ric-8	T19C3.4	2769958	2765569	6239.Y69A2AR.2a	6239.T19C3.4	0.826
msh-6	rnr-1	2768738	2766012	6239.Y47G6A.11	6239.T23G5.1.1	0.825
unc-112	unc-89	2755178	2752747	6239.C47E8.7.1	6239.C09D1.1b	0.822
smg-2	aly-1	2768901	2751915	6239.Y48G8AL.6	6239.C01F6.5	0.82
car-1	cey-2	2767606	2759863	6239.Y18D10A.17	6239.F46F11.2	0.818
car-1	let-711	2767606	2761081	6239.Y18D10A.17	6239.F57B9.2	0.818
mca-2	itr-1	2763456	2758592	6239.R05C11.3	6239.F33D4.2a	0.816
snrp-200	let-711	2768646	2761081	6239.Y46G5A.4	6239.F57B9.2	0.816
anc-1	unc-44	2771798	2751625	6239.ZK973.6	6239.B0350.2f.2	0.816
eef-1B.2	rps-2	2768364	2755311	6239.Y41E3.10b	6239.C49H3.11.1	0.815
chd-7	hmg-3	2764502	2754217	6239.T04D1.4	6239.C32F10.5	0.814
hmg-4	chd-7	2765643	2764502	6239.T20B12.8	6239.T04D1.4	0.814
chd-7	bet-2	2764502	2761101	6239.T04D1.4	6239.F57C7.1a.2	0.807
dpy-27	rfc-1	2764069	2755655	6239.R13G10.1	6239.C54G10.2a	0.806
Y65B4BR.5	rps-2	2769843	2755311	6239.Y65B4BR.5b	6239.C49H3.11.1	0.806
cmd-1	eef-2	2765806	2757965	6239.T21H3.3	6239.F25H5.4a.1	0.804
rnr-1	top-2	2766012	2762854	6239.T23G5.1.1	6239.K12D12.1	0.803
rnr-1	dpy-27	2766012	2764069	6239.T23G5.1.1	6239.R13G10.1	0.801
mca-3	cmd-1	2769915	2765806	6239.Y67D8C.10b.1	6239.T21H3.3	0.801
cmd-1	itr-1	2765806	2758592	6239.T21H3.3	6239.F33D4.2a	0.797
unc-22	cmd-1	2771472	2765806	6239.ZK617.1b.1	6239.T21H3.3	0.797
laf-1	ifg-1	2770153	2763136	6239.Y71H2AM.19b	6239.M110.4a	0.796
car-1	ifg-1	2767606	2763136	6239.Y18D10A.17	6239.M110.4a	0.796
gtbp-1	atx-2	2762512	2755976	6239.K08F4.2	6239.D2045.1d	0.793
Y48E1A.1	spt-5	2768839	2762483	6239.Y48E1A.1a	6239.K08E4.1	0.793
nol-1	rpl-19	2766968	2752753	6239.W07E6.1	6239.C09D4.5.1	0.792
rps-4	vig-1	2768413	2760937	6239.Y43B11AR.4	6239.F56D12.5a.1	0.791
rps-6	eef-1B.2	2770046	2768364	6239.Y71A12B.1a	6239.Y41E3.10b	0.791
iffb-1	F58B3.4	2769333	2761179	6239.Y54F10BM.2	6239.F58B3.4	0.79
rps-6	F53F4.11	2770046	2760452	6239.Y71A12B.1a	6239.F53F4.11	0.79
unc-22	unc-89	2771472	2752747	6239.ZK617.1b.1	6239.C09D1.1b	0.79
rps-4	eef-1B.2	2768413	2768364	6239.Y43B11AR.4	6239.Y41E3.10b	0.789
sorb-1	alp-1	2768548	2765199	6239.Y45F10D.13a	6239.T11B7.4d	0.788
itr-1	egl-19	2758592	2755195	6239.F33D4.2a	6239.C48A7.1b	0.785
msh-6	rfc-1	2768738	2755655	6239.Y47G6A.11	6239.C54G10.2a	0.785
mac-1	byn-1	2768835	2761084	6239.Y48C3A.7	6239.F57B9.5	0.785
F25B3.6	F13B12.1	2757884	2756922	6239.F25B3.6	6239.F13B12.1	0.785
F58B3.4	dnj-11	2761179	2759044	6239.F58B3.4	6239.F38A5.13	0.783
sar-1	gbf-1	2771186	2753653	6239.ZK180.4	6239.C24H11.7a	0.782
F13B12.1	hel-1	2756922	2753796	6239.F13B12.1	6239.C26D10.2a	0.781
eef-1B.2	rpl-19	2768364	2752753	6239.Y41E3.10b	6239.C09D4.5.1	0.781
sorb-1	tag-343	2768548	2759513	6239.Y45F10D.13a	6239.F43B10.2a	0.78
rps-6	vig-1	2770046	2760937	6239.Y71A12B.1a	6239.F56D12.5a.1	0.779
ttn-1	unc-10	2766949	2765078	6239.W06H8.8g	6239.T10A3.1a	0.778
dnj-14	snt-1	2761980	2758423	6239.K02G10.8b	6239.F31E8.2b	0.778
rnr-1	hmg-3	2766012	2754217	6239.T23G5.1.1	6239.C32F10.5	0.778
rps-4	F53F4.11	2768413	2760452	6239.Y43B11AR.4	6239.F53F4.11	0.776
mvk-1	C33H5.18	2768398	2754325	6239.Y42G9A.4b	6239.C33H5.18b	0.776
eef-1B.2	eef-2	2768364	2757965	6239.Y41E3.10b	6239.F25H5.4a.1	0.776
chd-7	R11A8.7	2764502	2763923	6239.T04D1.4	6239.R11A8.7f	0.776
unc-68	unc-89	2762777	2752747	6239.K11C4.5c	6239.C09D1.1b	0.772
rnr-1	hmg-4	2766012	2765643	6239.T23G5.1.1	6239.T20B12.8	0.772
unc-10	unc-89	2765078	2752747	6239.T10A3.1a	6239.C09D1.1b	0.771
unc-43	tir-1	2762805	2756920	6239.K11E8.1r	6239.F13B10.1c	0.77
let-711	gbf-1	2761081	2753653	6239.F57B9.2	6239.C24H11.7a	0.767
hmg-4	spt-5	2765643	2762483	6239.T20B12.8	6239.K08E4.1	0.763
larp-1	ifg-1	2764099	2763136	6239.R144.7b	6239.M110.4a	0.763
snrp-200	C52B9.8	2768646	2755483	6239.Y46G5A.4	6239.C52B9.8	0.763
riok-1	smk-1	2762908	2759353	6239.M01B12.5a.1	6239.F41E6.4a	0.762
cmd-1	acy-1	2765806	2757344	6239.T21H3.3	6239.F17C8.1	0.757
sup-26	hpo-34	2763869	2758339	6239.R10E4.2q	6239.F29G6.3f	0.757
mua-6	lin-36	2767134	2759602	6239.W10G6.3	6239.F44B9.6	0.756
spt-5	hmg-3	2762483	2754217	6239.K08E4.1	6239.C32F10.5	0.751
efk-1	C26H9A.2	2759415	2753828	6239.F42A10.4a	6239.C26H9A.2c.1	0.75
iffb-1	ife-3	2769333	2751624	6239.Y54F10BM.2	6239.B0348.6b.1	0.75
gon-2	itr-1	2764304	2758592	6239.T01H8.5a	6239.F33D4.2a	0.75
alp-1	unc-89	2765199	2752747	6239.T11B7.4d	6239.C09D1.1b	0.748
lin-9	egl-27	2771505	2752167	6239.ZK637.7b	6239.C04A2.3a	0.747
ani-2	cyk-7	2762675	2752647	6239.K10B2.5	6239.C08C3.4a	0.745
Y48E1A.1	pyk-1	2768839	2757964	6239.Y48E1A.1a	6239.F25H5.3e	0.744
cmd-1	snt-1	2765806	2758423	6239.T21H3.3	6239.F31E8.2b	0.743
unc-43	itr-1	2762805	2758592	6239.K11E8.1r	6239.F33D4.2a	0.74
eef-2	ife-3	2757965	2751624	6239.F25H5.4a.1	6239.B0348.6b.1	0.739
chd-7	C52B9.8	2764502	2755483	6239.T04D1.4	6239.C52B9.8	0.739
F58B3.4	ccdc-55	2761179	2753227	6239.F58B3.4	6239.C16C10.6	0.739
let-711	atx-2	2761081	2755976	6239.F57B9.2	6239.D2045.1d	0.739
chd-7	spt-5	2764502	2762483	6239.T04D1.4	6239.K08E4.1	0.737
sorb-1	K10H10.4	2768548	2762766	6239.Y45F10D.13a	6239.K10H10.4a	0.735
icp-1	ima-2	2768229	2758009	6239.Y39G10AR.13.1	6239.F26B1.3	0.734
ric-8	acy-1	2769958	2757344	6239.Y69A2AR.2a	6239.F17C8.1	0.732
rsr-2	apd-3	2769523	2767074	6239.Y57A10A.19	6239.W09G10.4a	0.731
dys-1	egl-19	2757178	2755195	6239.F15D3.1a	6239.C48A7.1b	0.725
kqt-3	gtl-1	2769412	2752294	6239.Y54G9A.3a	6239.C05C12.3	0.723
pes-22	glt-1	2762160	2752938	6239.K05B2.5b	6239.C12D12.2a	0.719
ret-1	C33H5.18	2766888	2754325	6239.W06A7.3f	6239.C33H5.18b	0.719
hmg-4	F13B12.1	2765643	2756922	6239.T20B12.8	6239.F13B12.1	0.716
rps-2	hel-1	2755311	2753796	6239.C49H3.11.1	6239.C26D10.2a	0.709
dnj-14	dnj-11	2761980	2759044	6239.K02G10.8b	6239.F38A5.13	0.709
ric-8	rgs-6	2769958	2754787	6239.Y69A2AR.2a	6239.C41G11.3	0.707
R07E5.1	rsr-1	2763652	2758244	6239.R07E5.1	6239.F28D9.1	0.705
teg-1	T28D6.5	2768693	2766443	6239.Y47D3A.27	6239.T28D6.5f	0.705
ret-1	T19C3.4	2766888	2765569	6239.W06A7.3f	6239.T19C3.4	0.705
chd-7	pbrm-1	2764502	2753786	6239.T04D1.4	6239.C26C6.1a	0.703
del-6	K10D6.2	2765763	2762737	6239.T21C9.3b	6239.K10D6.2b	0.702
kqt-3	ztf-16	2769412	2763719	6239.Y54G9A.3a	6239.R08E3.4b	0.702
mvk-1	ret-1	2768398	2766888	6239.Y42G9A.4b	6239.W06A7.3f	0.701
npp-10	npp-7	2771264	2765561	6239.ZK328.5b	6239.T19B4.2.2	0.7
lin-15B	lin-36	2771527	2759602	6239.ZK662.4.1	6239.F44B9.6	0.7
mua-6	let-805	2767134	2761651	6239.W10G6.3	6239.H19M22.2b	0.7

## Sheet: Table S4_2
Table S4_2 Cluster analysis of DRPs in C. elegans exposed to 15°C.
Cluster	Score	Nodes	Edges	Node IDs	KEGG Pathway
Cluster 1	6.286	15	44	rps-6,rps-2,mac-1,ifg-1,rps-4,Y48E1A.1,F58B3.4,eef-1B.2,riok-3,iffb-1,nol-1,F53F4.11,riok-1,Y65B4BR.5,smk-1	Ribosome
Cluster 2	6	6	15	gon-2,scav-4,gtl-1,dnj-14,tat-1,sto-1	Inmmune system
Cluster 3	5.692	14	37	eef-2,rpl-19,rsr-1,ife-3, cey-3, cey-2,smg-2,W08E3.2,Y37E3.10,rsr-2,snrp-200,teg-1,sig-7,rnp-6	RNA transport
Cluster 4	3.714	8	13	unc-43,egl-19,snt-1,itr-1,itsn-1,sel-5,unc-68,cmd-1	Calcium signaling pathway
Cluster 5	3.429	8	12	chd-7,hmg-3,swsn-1,pbrm-1,B0035.11,let-526,hmg-4,C52B9.8	Chromatin organization

## Sheet: Table S4_3
Table S4_3 PPI analysis of DRPs in C. elegans exposed to 25°C.
Node1	Node2	Node1_string_internal_id	Node2_string_internal_id	Node1_external_id	Node2_external_id	Score
qua-1	H42K12.3	2764600	2761779	6239.T05C12.10	6239.H42K12.3.1	0.999
pqn-85	scc-3	2768497	2757409	6239.Y43H11AL.3	6239.F18E2.3	0.999
T08A11.2	let-858	2764913	2758566	6239.T08A11.2	6239.F33A8.1	0.999
F25B3.6	B0035.11	2757884	2751360	6239.F25B3.6	6239.B0035.11	0.999
smg-2	W08E3.2	2768901	2767009	6239.Y48G8AL.6	6239.W08E3.2	0.998
B0464.2	B0035.11	2751733	2751360	6239.B0464.2c	6239.B0035.11	0.998
spt-5	B0464.2	2762483	2751733	6239.K08E4.1	6239.B0464.2c	0.996
T08A11.2	M03F8.3	2764913	2763063	6239.T08A11.2	6239.M03F8.3b	0.996
M03F8.3	let-858	2763063	2758566	6239.M03F8.3b	6239.F33A8.1	0.996
mdh-2	icl-1	2757589	2752367	6239.F20H11.3	6239.C05E4.9a	0.995
F25B3.6	B0464.2	2757884	2751733	6239.F25B3.6	6239.B0464.2c	0.995
dnj-19	daf-21	2764613	2755176	6239.T05C3.5	6239.C47E8.5.2	0.99
fbn-1	mlt-11	2771624	2766566	6239.ZK783.1k	6239.W01F3.3b	0.99
sur-6	pptr-2	2758050	2753021	6239.F26E4.1	6239.C13G3.3c	0.989
num-1	pkc-3	2764382	2756583	6239.T03D8.1d	6239.F09E5.1	0.988
mlt-11	H42K12.3	2766566	2761779	6239.W01F3.3b	6239.H42K12.3.1	0.987
K08E7.5	H42K12.3	2762500	2761779	6239.K08E7.5a	6239.H42K12.3.1	0.987
Y37E3.10	ifg-1	2767928	2763136	6239.Y37E3.10	6239.M110.4a	0.986
akt-2	daf-21	2758276	2755176	6239.F28H6.1a	6239.C47E8.5.2	0.986
eef-2	daf-21	2757965	2755176	6239.F25H5.4a.1	6239.C47E8.5.2	0.984
spt-5	B0035.11	2762483	2751360	6239.K08E4.1	6239.B0035.11	0.981
qua-1	K08E7.5	2764600	2762500	6239.T05C12.10	6239.K08E7.5a	0.981
pdk-1	akt-2	2761778	2758276	6239.H42K12.1b	6239.F28H6.1a	0.981
T08A11.2	rsr-1	2764913	2758244	6239.T08A11.2	6239.F28D9.1	0.977
rnp-6	T08A11.2	2768747	2764913	6239.Y47G6A.20b	6239.T08A11.2	0.976
daf-21	cdc-48.2	2755176	2754772	6239.C47E8.5.2	6239.C41C4.8.2	0.976
htp-3	sun-1	2761109	2761056	6239.F57C9.5	6239.F57B1.2	0.974
spt-5	F25B3.6	2762483	2757884	6239.K08E4.1	6239.F25B3.6	0.974
smg-2	ifg-1	2768901	2763136	6239.Y48G8AL.6	6239.M110.4a	0.974
daf-18	akt-2	2764810	2758276	6239.T07A9.6	6239.F28H6.1a	0.966
icp-1	bub-1	2768229	2763570	6239.Y39G10AR.13.1	6239.R06C7.8	0.966
mlt-11	qua-1	2766566	2764600	6239.W01F3.3b	6239.T05C12.10	0.963
daf-21	pmk-1	2755176	2751441	6239.C47E8.5.2	6239.B0218.3	0.962
rnr-1	bub-1	2766012	2763570	6239.T23G5.1.1	6239.R06C7.8	0.961
T08A11.2	hrp-1	2764913	2759425	6239.T08A11.2	6239.F42A6.7d.1	0.954
ndk-1	C34F11.3	2757956	2754414	6239.F25H2.5.1	6239.C34F11.3c	0.952
dpy-27	scc-3	2764069	2757409	6239.R13G10.1	6239.F18E2.3	0.95
M03F8.3	hrp-1	2763063	2759425	6239.M03F8.3b	6239.F42A6.7d.1	0.949
hrp-1	let-858	2759425	2758566	6239.F42A6.7d.1	6239.F33A8.1	0.948
W08E3.2	rsr-1	2767009	2758244	6239.W08E3.2	6239.F28D9.1	0.943
ifc-2	ifb-1	2763233	2756672	6239.M6.1b	6239.F10C1.2b	0.943
eef-2	ndk-1	2757965	2757956	6239.F25H5.4a.1	6239.F25H2.5.1	0.941
laf-1	eef-2	2770153	2757965	6239.Y71H2AM.19b	6239.F25H5.4a.1	0.937
akt-2	pptr-2	2758276	2753021	6239.F28H6.1a	6239.C13G3.3c	0.936
ndk-1	daf-21	2757956	2755176	6239.F25H2.5.1	6239.C47E8.5.2	0.935
rnr-1	ndk-1	2766012	2757956	6239.T23G5.1.1	6239.F25H2.5.1	0.935
cul-5	daf-21	2771696	2755176	6239.ZK856.1	6239.C47E8.5.2	0.934
hrp-1	rsr-1	2759425	2758244	6239.F42A6.7d.1	6239.F28D9.1	0.93
ima-2	ran-3	2758009	2753795	6239.F26B1.3	6239.C26D10.1	0.93
cdc-48.2	pmk-1	2754772	2751441	6239.C41C4.8.2	6239.B0218.3	0.929
daf-18	pdk-1	2764810	2761778	6239.T07A9.6	6239.H42K12.1b	0.928
teg-1	rsr-1	2768693	2758244	6239.Y47D3A.27	6239.F28D9.1	0.928
smg-2	rsr-1	2768901	2758244	6239.Y48G8AL.6	6239.F28D9.1	0.927
R07B7.2	xnd-1	2763613	2752337	6239.R07B7.2a	6239.C05D2.5	0.923
cdc-48.2	C34F11.3	2754772	2754414	6239.C41C4.8.2	6239.C34F11.3c	0.922
rnp-6	rsr-1	2768747	2758244	6239.Y47G6A.20b	6239.F28D9.1	0.922
ttn-1	unc-89	2766949	2752747	6239.W06H8.8g	6239.C09D1.1b	0.921
daf-21	C34F11.3	2755176	2754414	6239.C47E8.5.2	6239.C34F11.3c	0.921
ndk-1	pmk-1	2757956	2751441	6239.F25H2.5.1	6239.B0218.3	0.921
eef-2	pmk-1	2757965	2751441	6239.F25H5.4a.1	6239.B0218.3	0.92
let-858	rsr-1	2758566	2758244	6239.F33A8.1	6239.F28D9.1	0.92
rnp-6	hrp-1	2768747	2759425	6239.Y47G6A.20b	6239.F42A6.7d.1	0.92
dnc-1	gbf-1	2771443	2753653	6239.ZK593.5b	6239.C24H11.7a	0.918
teg-1	T08A11.2	2768693	2764913	6239.Y47D3A.27	6239.T08A11.2	0.917
ndk-1	cdc-48.2	2757956	2754772	6239.F25H2.5.1	6239.C41C4.8.2	0.916
unc-22	ifc-2	2771472	2763233	6239.ZK617.1b.1	6239.M6.1b	0.916
teg-1	hrp-1	2768693	2759425	6239.Y47D3A.27	6239.F42A6.7d.1	0.916
ifg-1	rpl-36	2763136	2759001	6239.M110.4a	6239.F37C12.4	0.915
W08E3.2	ifg-1	2767009	2763136	6239.W08E3.2	6239.M110.4a	0.915
rnp-6	M03F8.3	2768747	2763063	6239.Y47G6A.20b	6239.M03F8.3b	0.915
laf-1	daf-21	2770153	2755176	6239.Y71H2AM.19b	6239.C47E8.5.2	0.914
rnp-6	let-858	2768747	2758566	6239.Y47G6A.20b	6239.F33A8.1	0.913
pqn-85	dpy-27	2768497	2764069	6239.Y43H11AL.3	6239.R13G10.1	0.911
unc-22	ifb-1	2771472	2756672	6239.ZK617.1b.1	6239.F10C1.2b	0.911
rpl-36	eef-2	2759001	2757965	6239.F37C12.4	6239.F25H5.4a.1	0.91
eef-2	cdc-48.2	2757965	2754772	6239.F25H5.4a.1	6239.C41C4.8.2	0.909
M03F8.3	rsr-1	2763063	2758244	6239.M03F8.3b	6239.F28D9.1	0.908
laf-1	pmk-1	2770153	2751441	6239.Y71H2AM.19b	6239.B0218.3	0.908
dnc-1	unc-44	2771443	2751625	6239.ZK593.5b	6239.B0350.2f.2	0.907
gbf-1	unc-44	2753653	2751625	6239.C24H11.7a	6239.B0350.2f.2	0.906
laf-1	nhl-2	2770153	2758092	6239.Y71H2AM.19b	6239.F26F4.7	0.905
eef-2	C34F11.3	2757965	2754414	6239.F25H5.4a.1	6239.C34F11.3c	0.905
teg-1	M03F8.3	2768693	2763063	6239.Y47D3A.27	6239.M03F8.3b	0.904
teg-1	let-858	2768693	2758566	6239.Y47D3A.27	6239.F33A8.1	0.904
pde-1	C34F11.3	2764505	2754414	6239.T04D3.3a	6239.C34F11.3c	0.904
pde-3	C34F11.3	2756062	2754414	6239.E01F3.1i	6239.C34F11.3c	0.903
C34F11.3	pmk-1	2754414	2751441	6239.C34F11.3c	6239.B0218.3	0.903
laf-1	cdc-48.2	2770153	2754772	6239.Y71H2AM.19b	6239.C41C4.8.2	0.903
cul-5	tag-214	2771696	2758874	6239.ZK856.1	6239.F36F2.3a	0.902
smg-2	rpl-36	2768901	2759001	6239.Y48G8AL.6	6239.F37C12.4	0.902
laf-1	ndk-1	2770153	2757956	6239.Y71H2AM.19b	6239.F25H2.5.1	0.901
cul-5	C11H1.3	2771696	2752928	6239.ZK856.1	6239.C11H1.3	0.901
tag-214	C11H1.3	2758874	2752928	6239.F36F2.3a	6239.C11H1.3	0.901
dnc-1	nud-2	2771443	2763912	6239.ZK593.5b	6239.R11A5.2	0.901
rnp-6	teg-1	2768747	2768693	6239.Y47G6A.20b	6239.Y47D3A.27	0.901
laf-1	C34F11.3	2770153	2754414	6239.Y71H2AM.19b	6239.C34F11.3c	0.901
mre-11	daf-18	2770752	2764810	6239.ZC302.1.1	6239.T07A9.6	0.9
F58B3.4	rha-2	2761179	2752460	6239.F58B3.4	6239.C06E1.10	0.9
T25G3.3	rha-2	2766197	2752460	6239.T25G3.3	6239.C06E1.10	0.9
W08E3.2	rpl-36	2767009	2759001	6239.W08E3.2	6239.F37C12.4	0.9
ifg-1	let-711	2763136	2761081	6239.M110.4a	6239.F57B9.2	0.897
sec-16	R31.2	2771396	2764155	6239.ZK512.5a	6239.R31.2a	0.895
nud-2	nud-1	2763912	2760351	6239.R11A5.2	6239.F53A2.4	0.895
icp-1	rnr-1	2768229	2766012	6239.Y39G10AR.13.1	6239.T23G5.1.1	0.893
rpl-36	icd-1	2759001	2755753	6239.F37C12.4	6239.C56C10.8.1	0.892
C25F6.7	C09F5.1	2753725	2752776	6239.C25F6.7a	6239.C09F5.1	0.891
ensa-1	sur-6	2762699	2758050	6239.K10C3.2	6239.F26E4.1	0.89
H42K12.3	C25F6.7	2761779	2753725	6239.H42K12.3.1	6239.C25F6.7a	0.882
daf-18	ima-2	2764810	2758009	6239.T07A9.6	6239.F26B1.3	0.875
sun-1	ima-2	2761056	2758009	6239.F57B1.2	6239.F26B1.3	0.875
T25G3.3	F58B3.4	2766197	2761179	6239.T25G3.3	6239.F58B3.4	0.874
qua-1	C25F6.7	2764600	2753725	6239.T05C12.10	6239.C25F6.7a	0.873
ptc-3	qua-1	2767331	2764600	6239.Y110A2AL.8c	6239.T05C12.10	0.872
K07F5.14	F58B3.4	2762372	2761179	6239.K07F5.14	6239.F58B3.4	0.871
C52B9.8	let-526	2755483	2751971	6239.C52B9.8	6239.C01G8.9c	0.87
tim-1	scc-3	2770362	2757409	6239.Y75B8A.22.2	6239.F18E2.3	0.87
W08E3.2	let-858	2767009	2758566	6239.W08E3.2	6239.F33A8.1	0.866
ifg-1	atx-2	2763136	2755976	6239.M110.4a	6239.D2045.1d	0.862
ifc-2	ttm-4	2763233	2759441	6239.M6.1b	6239.F42C5.10	0.862
R186.7	F58B3.4	2764149	2761179	6239.R186.7	6239.F58B3.4	0.862
mac-1	rha-2	2768835	2752460	6239.Y48C3A.7	6239.C06E1.10	0.861
ssl-1	C52B9.8	2767374	2755483	6239.Y111B2A.22a	6239.C52B9.8	0.861
unc-33	unc-44	2767926	2751625	6239.Y37E11C.1a	6239.B0350.2f.2	0.859
F58B3.4	let-858	2761179	2758566	6239.F58B3.4	6239.F33A8.1	0.857
ifg-1	eef-2	2763136	2757965	6239.M110.4a	6239.F25H5.4a.1	0.856
bub-1	scc-3	2763570	2757409	6239.R06C7.8	6239.F18E2.3	0.851
F56C9.10	F26H9.2	2760921	2758119	6239.F56C9.10b	6239.F26H9.2	0.838
cpna-1	unc-89	2758410	2752747	6239.F31D5.3b	6239.C09D1.1b	0.837
W07E11.1	mdh-2	2766964	2757589	6239.W07E11.1b	6239.F20H11.3	0.836
htp-3	xnd-1	2761109	2752337	6239.F57C9.5	6239.C05D2.5	0.836
mac-1	T25G3.3	2768835	2766197	6239.Y48C3A.7	6239.T25G3.3	0.833
Y37E3.10	eef-2	2767928	2757965	6239.Y37E3.10	6239.F25H5.4a.1	0.829
smg-2	skih-2	2768901	2756258	6239.Y48G8AL.6	6239.F01G4.3	0.828
unc-33	icl-1	2767926	2752367	6239.Y37E11C.1a	6239.C05E4.9a	0.827
unc-112	unc-89	2755178	2752747	6239.C47E8.7.1	6239.C09D1.1b	0.822
Y7A9A.1	W07E11.1	2770443	2766964	6239.Y7A9A.1	6239.W07E11.1b	0.821
teg-1	scc-3	2768693	2757409	6239.Y47D3A.27	6239.F18E2.3	0.82
dpy-27	bub-1	2764069	2763570	6239.R13G10.1	6239.R06C7.8	0.813
unc-52	unc-112	2770631	2755178	6239.ZC101.2e	6239.C47E8.7.1	0.812
let-711	icd-1	2761081	2755753	6239.F57B9.2	6239.C56C10.8.1	0.811
gei-15	F15G9.1	2763032	2757214	6239.M03A8.4	6239.F15G9.1a	0.81
ketn-1	unc-89	2760632	2752747	6239.F54E2.3a	6239.C09D1.1b	0.807
rpl-36	ndk-1	2759001	2757956	6239.F37C12.4	6239.F25H2.5.1	0.807
rnr-1	dpy-27	2766012	2764069	6239.T23G5.1.1	6239.R13G10.1	0.801
hmp-1	ajm-1	2764075	2753682	6239.R13H4.4b	6239.C25A11.4a	0.801
haly-1	C15C7.5	2759922	2753151	6239.F47B10.2	6239.C15C7.5	0.8
T05G5.1	R10E11.5	2764671	2763860	6239.T05G5.1a	6239.R10E11.5a	0.799
bub-1	F36A2.13	2763570	2758810	6239.R06C7.8	6239.F36A2.13.1	0.796
laf-1	ifg-1	2770153	2763136	6239.Y71H2AM.19b	6239.M110.4a	0.796
mua-3	let-805	2762493	2761651	6239.K08E5.3a	6239.H19M22.2b	0.793
gtbp-1	atx-2	2762512	2755976	6239.K08F4.2	6239.D2045.1d	0.793
unc-22	unc-89	2771472	2752747	6239.ZK617.1b.1	6239.C09D1.1b	0.79
F58B3.4	dnj-11	2761179	2759044	6239.F58B3.4	6239.F38A5.13	0.783
tim-1	bub-1	2770362	2763570	6239.Y75B8A.22.2	6239.R06C7.8	0.78
sec-16	gbf-1	2771396	2753653	6239.ZK512.5a	6239.C24H11.7a	0.776
let-805	ifb-1	2761651	2756672	6239.H19M22.2b	6239.F10C1.2b	0.776
bub-1	ima-2	2763570	2758009	6239.R06C7.8	6239.F26B1.3	0.773
R07E5.1	B0464.2	2763652	2751733	6239.R07E5.1	6239.B0464.2c	0.77
F58B3.4	dao-5	2761179	2753665	6239.F58B3.4	6239.C25A1.10a	0.767
let-711	gbf-1	2761081	2753653	6239.F57B9.2	6239.C24H11.7a	0.767
larp-1	ifg-1	2764099	2763136	6239.R144.7b	6239.M110.4a	0.763
sup-26	hpo-34	2763869	2758339	6239.R10E4.2q	6239.F29G6.3f	0.757
tim-1	dpy-27	2770362	2764069	6239.Y75B8A.22.2	6239.R13G10.1	0.754
smg-2	let-858	2768901	2758566	6239.Y48G8AL.6	6239.F33A8.1	0.748
unc-52	let-805	2770631	2761651	6239.ZC101.2e	6239.H19M22.2b	0.747
ifg-1	let-858	2763136	2758566	6239.M110.4a	6239.F33A8.1	0.744
Y48A5A.1	daf-21	2768788	2755176	6239.Y48A5A.1.2	6239.C47E8.5.2	0.741
let-711	atx-2	2761081	2755976	6239.F57B9.2	6239.D2045.1d	0.739
F58B3.4	ccdc-55	2761179	2753227	6239.F58B3.4	6239.C16C10.6	0.739
W07E11.1	tsn-1	2766964	2756750	6239.W07E11.1b	6239.F10G7.2	0.738
tim-1	pqn-85	2770362	2768497	6239.Y75B8A.22.2	6239.Y43H11AL.3	0.735
icp-1	ima-2	2768229	2758009	6239.Y39G10AR.13.1	6239.F26B1.3	0.734
kqt-3	gtl-1	2769412	2752294	6239.Y54G9A.3a	6239.C05C12.3	0.723
R186.7	ccdc-55	2764149	2753227	6239.R186.7	6239.C16C10.6	0.721
imp-1	imp-3	2754528	2754318	6239.C36B1.12c.1	6239.C33H5.11.1	0.72
pes-22	glt-1	2762160	2752938	6239.K05B2.5b	6239.C12D12.2a	0.719
unc-52	egl-15	2770631	2761151	6239.ZC101.2e	6239.F58A3.2c	0.717
ssl-1	mys-4	2767374	2754353	6239.Y111B2A.22a	6239.C34B7.4	0.717
smg-2	T25G3.3	2768901	2766197	6239.Y48G8AL.6	6239.T25G3.3	0.716
ttn-1	ketn-1	2766949	2760632	6239.W06H8.8g	6239.F54E2.3a	0.716
pqn-85	T08A11.2	2768497	2764913	6239.Y43H11AL.3	6239.T08A11.2	0.71
hrg-4	mrp-5	2758904	2757083	6239.F36H1.5a	6239.F14F4.3b	0.707
daf-18	rbg-3	2764810	2751659	6239.T07A9.6	6239.B0393.2.2	0.707
R07E5.1	rsr-1	2763652	2758244	6239.R07E5.1	6239.F28D9.1	0.705
R31.2	F15G9.1	2764155	2757214	6239.R31.2a	6239.F15G9.1a	0.705
teg-1	T28D6.5	2768693	2766443	6239.Y47D3A.27	6239.T28D6.5f	0.705
pqn-85	let-711	2768497	2761081	6239.Y43H11AL.3	6239.F57B9.2	0.705

## Sheet: Table S4_4
Table S4_4 Cluster analysis of DRPs in C. elegans exposed to 25°C.
Cluster	Score	Nodes	Edges	Node IDs	KEGG Pathway
Cluster 1	7	7	21	M03F8.3, let-858, hrp-1, teg-1, T08A11.2, rnp-6, rsr-1	Spliceosome
Cluster 2	7	7	21	C34F11.3, eef-2, laf-1, pmk-1, ndk-1, daf-21, cdc-48.2	Determination of adult lifespan
Cluster 3	4.5	5	9	tim-1, scc-3, bub-1, pqn-85, dpy-27	Chromatin organization
Cluster 4	4	4	6	rpl-36, smg-2, W08E3.2, ifg-1	Histone modification
Cluster 5	4	4	6	spt-5, B0464.2, F25B3.6, B0035.11	RNA transport
