# Supplementary material for: Short-Term Mild Temperature-Stress-Induced Alterations in the C. elegans Phosphoproteome
Source: Int J Mol Sci. 2020 Sep 3;21(17):6409. doi: 10.3390/ijms21176409 (PMC7504583; doi:10.3390/ijms21176409)
Supplement: Supplementary file 1 [file ijms-21-06409-s001.zip › Supplementary/Table S5.xlsx]

## Sheet: Table S5
Table S5 Interaction analysis of kinase-substrate of DRPs at 15°C and 25°C.

## Sheet: Table S5_1
Table S5_1 The kinase-substrate interaction analysis of these proteins exposed to 15°C
Peptide	Position	Matched ID	Gene name	Kinase ID	Kinase name	Interaction	Predictor	Score	Cutoff
REDSpQTDEFVPDSLSSK	47	Q20932	byn-1	P18334	kin-3	String	Other/CK2	5.53	5.14
REDSpQTDEFVPDSLSSK	47	Q20932	byn-1	P18334	kin-3	String	Other/CK2	5.53	5.14
RGSpNAPFAK	696	Q23551	ZK617.1a	Q8ISF7	ttn-1	String	CAMK/MLCK	6.5	3.41
RGSpNAPFAK	696	Q23551	ZK617.1a	Q23551	ZK617.1a	String	CAMK/MLCK	6.5	3.41
RGSpNAPFAK	696	Q23551	ZK617.1a	Q23260	ZC373.4	String	CAMK/MLCK	6.5	3.41
RGSpNAPFAK	696	Q23551	ZK617.1a	O01761	C24G7.5	String	CAMK/MLCK	6.5	3.41
TEETpQAEATEEK	50	Q10020	T28D9.1	P18334	kin-3	String	Other/CK2	6.29	5.14
TEETpQAEATEEK	50	Q10020	T28D9.1	P18334	kin-3	String	Other/CK2	6.29	5.14
TMQETDSpENEDDDALR	123	P34649	ZK632.3	P18334	kin-3	String	Other/CK2	10.08	5.14
EHISDTDDSpDDDEPLK	666	O01683	hmg-3	P18334	kin-3	String	Other/CK2	8.71	5.14
GDGFGEEHDDSpDDNDDEENGKK	429	O44959	M01B12.5	P18334	kin-3	String	Other/CK2	15.84	5.14
NDFTpPEEEEQIR	161	Q93647	skr-1	P18334	kin-3	String	Other/CK2	6.59	5.14
SAGYGSpSpDEDDIDPYK	443	O01683	hmg-3	P18334	kin-3	String	Other/CK2	11.11	5.14
SAGYGSpSpDEDDIDPYK	444	O01683	hmg-3	P18334	kin-3	String	Other/CK2	6.93	5.14
SpDSFISQK	12953	Q8ISF7	ttn-1	Q23551	ZK617.1a	String	CAMK/MLCK	4.67	3.41
SpDSFISQK	12953	Q8ISF7	ttn-1	Q23260	ZC373.4	String	CAMK/MLCK	4.67	3.41
SpDSFISQK	12953	Q8ISF7	ttn-1	O01761	C24G7.5	String	CAMK/MLCK	4.67	3.41
SEFSDLSpGGDSpDEEAEK	1419	Q23670	K12D12.1	P18334	kin-3	String	Other/CK2	7.84	5.14
SEFSDLSpGGDSpDEEAEK	1423	Q23670	K12D12.1	P18334	kin-3	String	Other/CK2	5.37	5.14
SpSpASpHHSpESEVK	231	Q9NEN6	rps-6	Q17941	akt-1	String	AGC/AKT	4.8	2.56
SpSpASpHHSpESEVK	231	Q9NEN6	rps-6	Q9XTG7	akt-2	String	AGC/AKT	4.8	2.56
SpSpASpHHSpESEVK	231	Q9NEN6	rps-6	Q21734	T01H8.1a	String	AGC/RSK	3.02	1.72
SpSpASpHHSpESEVK	231	Q9NEN6	rps-6	Q86DC2	R04A9.5	String	AGC/RSK	3.02	1.72
SpSpASpHHSpESEVK	231	Q9NEN6	rps-6	Q18846	C54G4.1	String	AGC/RSK	3.02	1.72
SpSpASpHHSpESEVK	231	Q9NEN6	rps-6	Q9NAH6	Y47D3A.16	String	AGC/RSK	3.02	1.72
SpSpASpHHSpESEVK	232	Q9NEN6	rps-6	Q17941	akt-1	String	AGC/AKT	7.11	2.56
SpSpASpHHSpESEVK	232	Q9NEN6	rps-6	Q9XTG7	akt-2	String	AGC/AKT	7.11	2.56
SpSpASpHHSpESEVK	232	Q9NEN6	rps-6	Q21734	T01H8.1a	String	AGC/RSK	2.48	1.72
SpSpASpHHSpESEVK	232	Q9NEN6	rps-6	Q86DC2	R04A9.5	String	AGC/RSK	2.48	1.72
SpSpASpHHSpESEVK	232	Q9NEN6	rps-6	Q18846	C54G4.1	String	AGC/RSK	2.48	1.72
SpSpASpHHSpESEVK	232	Q9NEN6	rps-6	Q9NAH6	Y47D3A.16	String	AGC/RSK	2.48	1.72
TMQETpDSpENEDDDALR	121	P34649	ZK632.3	P18334	kin-3	String	Other/CK2	9.18	5.14
TMQETpDSpENEDDDALR	123	P34649	ZK632.3	P18334	kin-3	String	Other/CK2	10.08	5.14
VENTVADSpSpDDEIDPYK	441	P41848	hmg-4	P18334	kin-3	String	Other/CK2	11.27	5.14

## Sheet: Table S5_2
Table S5_2 The kinase-substrate interaction analysis of these proteins exposed to 25°C
Peptide	Position	Matched ID	Gene name	Kinase ID	Kinase name	Interaction	Predictor	Score	Cutoff
DGDLTpSpTFCGTPNYIAPEILR	411	Q19266	pkc-3	Q9TW45	par-1	String	CAMK/CAMKL	9.07	1.74
DGDLTpSpTFCGTPNYIAPEILR	411	Q19266	pkc-3	Q9TXI1	F23C8.8	String	CAMK/CAMKL	9.07	1.74
IEGAEEDASpRMEEVD	697	Q18688	daf-21	P42168	C03C10.1	String	CK1	2.9	2.15
IEGAEEDASpRMEEVD	697	Q18688	daf-21	Q22518	T15B12.2	String	CK1	2.9	2.15
IEGAEEDASpRMEEVD	697	Q18688	daf-21	Q93288	C27D8.1	String	CK1	2.9	2.15
IEGAEEDASpRMEEVD	697	Q18688	daf-21	O02157	C55B7.10	String	CK1	2.9	2.15
IEGAEEDASpRMEEVD	697	Q18688	daf-21	O76712	F36H12.8	String	CK1	2.9	2.15
IEGAEEDASpRMEEVD	697	Q18688	daf-21	Q18189	C25H3.1	String	CK1	2.9	2.15
IEGAEEDASpRMEEVD	697	Q18688	daf-21	O76711	F36H12.9	String	CK1	2.9	2.15
IEGAEEDASpRMEEVD	697	Q18688	daf-21	P34635	ZK507.3	String	CK1	2.9	2.15
IEGAEEDASpRMEEVD	697	Q18688	daf-21	O01733	C09D4.3	String	CK1	2.9	2.15
IEGAEEDASpRMEEVD	697	Q18688	daf-21	Q93521	F16B12.5	String	CK1	2.9	2.15
IEGAEEDASpRMEEVD	697	Q18688	daf-21	P34633	ZK507.1	String	CK1	2.9	2.15
IEGAEEDASpRMEEVD	697	Q18688	daf-21	O01773	ZC581.2	String	CK1	2.9	2.15
IEGAEEDASpRMEEVD	697	Q18688	daf-21	Q22223	T05C12.1	String	CK1	2.9	2.15
IEGAEEDASpRMEEVD	697	Q18688	daf-21	Q17825	C08F8.6	String	CK1	2.9	2.15
IEGAEEDASpRMEEVD	697	Q18688	daf-21	Q9N4E5	Y73B6A.2	String	CK1	2.9	2.15
IEGAEEDASpRMEEVD	697	Q18688	daf-21	Q22033	R90.1	String	CK1	2.9	2.15
IEGAEEDASpRMEEVD	697	Q18688	daf-21	Q8WQ99	Y106G6E.6	String	CK1	2.9	2.15
IEGAEEDASpRMEEVD	697	Q18688	daf-21	Q9BL55	Y65B4A.9	String	CK1	2.9	2.15
IEGAEEDASpRMEEVD	697	Q18688	daf-21	Q20018	F35C11.3	String	CK1	2.9	2.15
IEGAEEDASpRMEEVD	697	Q18688	daf-21	Q19784	F25F2.1	String	CK1	2.9	2.15
IEGAEEDASpRMEEVD	697	Q18688	daf-21	Q19742	F22F1.2	String	CK1	2.9	2.15
IEGAEEDASpRMEEVD	697	Q18688	daf-21	O44192	T11F8.4	String	CK1	2.9	2.15
IEGAEEDASpRMEEVD	697	Q18688	daf-21	P91332	F54H5.2	String	CK1	2.9	2.15
IEGAEEDASpRMEEVD	697	Q18688	daf-21	Q18553	C39H7.1	String	CK1	2.9	2.15
IEGAEEDASpRMEEVD	697	Q18688	daf-21	O18107	H05L14.1	String	CK1	2.9	2.15
IEGAEEDASpRMEEVD	697	Q18688	daf-21	Q21026	F59A6.4	String	CK1	2.9	2.15
IEGAEEDASpRMEEVD	697	Q18688	daf-21	Q966G1	R13H9.6	String	CK1	2.9	2.15
IEGAEEDASpRMEEVD	697	Q18688	daf-21	Q966G2	R13H9.5	String	CK1	2.9	2.15
IEGAEEDASpRMEEVD	697	Q18688	daf-21	O44751	W03G9.5	String	CK1	2.9	2.15
IEGAEEDASpRMEEVD	697	Q18688	daf-21	Q9N4Q0	Y69F12A.1	String	CK1	2.9	2.15
IEGAEEDASpRMEEVD	697	Q18688	daf-21	O44950	C34B2.3	String	CK1	2.9	2.15
IEGAEEDASpRMEEVD	697	Q18688	daf-21	O45897	W06F12.3	String	CK1	2.9	2.15
IEGAEEDASpRMEEVD	697	Q18688	daf-21	P91566	ZK354.6	String	CK1	2.9	2.15
IEGAEEDASpRMEEVD	697	Q18688	daf-21	Q22203	T05A7.6	String	CK1	2.9	2.15
IEGAEEDASpRMEEVD	697	Q18688	daf-21	Q22573	T19D12.5	String	CK1	2.9	2.15
IEGAEEDASpRMEEVD	697	Q18688	daf-21	O62426	Y38H8A.3	String	CK1	2.9	2.15
IEGAEEDASpRMEEVD	697	Q18688	daf-21	Q17631	C04G2.2	String	CK1	2.9	2.15
IEGAEEDASpRMEEVD	697	Q18688	daf-21	O01429	B0207.7	String	CK1	2.9	2.15
IEGAEEDASpRMEEVD	697	Q18688	daf-21	Q94277	K11C4.1	String	CK1	2.9	2.15
IEGAEEDASpRMEEVD	697	Q18688	daf-21	Q9XVP6	F32B6.10	String	CK1	2.9	2.15
IEGAEEDASpRMEEVD	697	Q18688	daf-21	Q21204	K04C1.5	String	CK1	2.9	2.15
IEGAEEDASpRMEEVD	697	Q18688	daf-21	Q9N3T7	Y47G6A.13	String	CK1	2.9	2.15
IEGAEEDASpRMEEVD	697	Q18688	daf-21	P34516	K06H7.8	String	CK1	2.9	2.15
IEGAEEDASpRMEEVD	697	Q18688	daf-21	Q19043	E02H4.6	String	CK1	2.9	2.15
IEGAEEDASpRMEEVD	697	Q18688	daf-21	Q9XVK4	R10D12.10	String	CK1	2.9	2.15
IEGAEEDASpRMEEVD	697	Q18688	daf-21	Q18707	C49C8.1	String	CK1	2.9	2.15
IEGAEEDASpRMEEVD	697	Q18688	daf-21	Q20471	F46F2.2	String	CK1	2.9	2.15
IEGAEEDASpRMEEVD	697	Q18688	daf-21	Q9NAP8	K09E4.1	String	CK1	2.9	2.15
IEGAEEDASpRMEEVD	697	Q18688	daf-21	Q17853	C09B9.4	String	CK1	2.9	2.15
IEGAEEDASpRMEEVD	697	Q18688	daf-21	Q17448	B0218.5	String	CK1	2.9	2.15
IEGAEEDASpRMEEVD	697	Q18688	daf-21	Q23546	ZK596.2	String	CK1	2.9	2.15
IEGAEEDASpRMEEVD	697	Q18688	daf-21	Q9TXU0	F53C3.1	String	CK1	2.9	2.15
IEGAEEDASpRMEEVD	697	Q18688	daf-21	Q21590	M7.7	String	CK1	2.9	2.15
IEGAEEDASpRMEEVD	697	Q18688	daf-21	Q9BHK8	Y39G8C.2	String	CK1	2.9	2.15
IEGAEEDASpRMEEVD	697	Q18688	daf-21	Q23103	W01B6.2	String	CK1	2.9	2.15
IEGAEEDASpRMEEVD	697	Q18688	daf-21	P91571	ZK354.2	String	CK1	2.9	2.15
IEGAEEDASpRMEEVD	697	Q18688	daf-21	Q7KQ32	C38C3.4	String	CK1	2.9	2.15
IEGAEEDASpRMEEVD	697	Q18688	daf-21	Q19848	F28B12.3	String	CK1	2.9	2.15
IEGAEEDASpRMEEVD	697	Q18688	daf-21	P18334	kin-3	String	Other/CK2	7.49	5.14
QNAEDSpSpPTR	157	O17550	F54E12.2	Q20845	F55G1.8	String	Other/PLK	2.15	1.5
YAGSASESpETpASpQDHEEL	478	Q17967	pdi-1	P18334	kin-3	String	Other/CK2	9.34	5.14
YAGSASESpETpASpQDHEEL	480	Q17967	pdi-1	P18334	kin-3	String	Other/CK2	7.92	5.14
EDNASpEDYDANELMIVPGEK	13	P34305	rha-2	P18334	kin-3	String	Other/CK2	6.96	5.14
EEPVLTpPSpDPAVVR	683	P34885	kin-13	P39745	mpk-1	String	CMGC/MAPK	2.14	2.11
EEPVLTpPSpDPAVVR	683	P34885	kin-13	Q9U3L3	C49C3.10	String	CMGC/MAPK	2.14	2.11
EEPVLTpPSpDPAVVR	683	P34885	kin-13	O44182	ZC416.4	String	CMGC/MAPK	2.14	2.11
EEPVLTpPSpDPAVVR	683	P34885	kin-13	Q9XXC0	Y51B9A.9	String	CMGC/MAPK	2.14	2.11
EEPVLTpPSpDPAVVR	683	P34885	kin-13	Q17446	pmk-1	String	CMGC/MAPK	2.14	2.11
EEPVLTpPSpDPAVVR	683	P34885	kin-13	O44514	pmk-3	String	CMGC/MAPK	2.14	2.11
EEPVLTpPSpDPAVVR	683	P34885	kin-13	Q9U9Y8	lit-1	String	CMGC/MAPK	2.14	2.11
EEPVLTpPSpDPAVVR	683	P34885	kin-13	Q19243	F09C12.2	String	CMGC/MAPK	2.14	2.11
EEPVLTpPSpDPAVVR	683	P34885	kin-13	Q9XTI6	W06B3.2	String	CMGC/MAPK	2.14	2.11
EEPVLTpPSpDPAVVR	683	P34885	kin-13	Q8WQG9	jnk-1	String	CMGC/MAPK	2.14	2.11
EEPVLTpPSpDPAVVR	683	P34885	kin-13	O44408	T07A9.3	String	CMGC/MAPK	2.14	2.11
